# Supplementary material for: Decoding Distinct Ganglioside Patterns of Native and Differentiated Mesenchymal Stem Cells by a Novel Glycolipidomics Profiling Strategy
Source: JACS Au. 2022 Oct 25;2(11):2466–80. doi: 10.1021/jacsau.2c00230 (PMC9709940; doi:10.1021/jacsau.2c00230)
Supplement: Supplementary file 2 — au2c00230_si_002.xlsx [file au2c00230_si_002.xlsx]

## Sheet: data_marker_suptable
RAW_ID	SampleType	Variant	poalrity	Replicate	Lipid_species	RT_group	Lipid_class	Retention_time	Target_m/z	Measured_m/z	ppm_error	Sum_formula_of_lipid_species	Area	RTGROUP	ID_1	LipidClass	Hydroxylation_state	Carbon_number	Double_bonds	Adduct	Area_SumAdduct	SumArea_ISGM1	Conc_byGM1	corr_prot_conc	Conc_GM1_norm	mean_conc_GM1	sd_conc_GM1	sd_conc_GM3	Lipid_species_NEW	ID_1_NEW	Mol_spec_level	Tukeys_HSD	up_in	down_in
Sample_ADIPO_d5_MS3ITfinal_neg_1	Sample	ADIPO	neg	1	GD1 d34:1	9.89	GD1	9.9	903.463	903.461	-2.2	C82H142N4O39	120795	9.9	GD1 d34:1_9.9	GD1	d	34	1	[M-2H]	120795	55859734	3.89245	57.2	0.0680499	0.0547146	0.016586	0.00344776	GD1 34:1;O2	GD1 34:1;O2_RT 9.9		MSC-CHONDRO; OSTEO-MSC		MSC
Sample_ADIPO_d5_MS3ITfinal_neg_4	Sample	ADIPO	neg	4	GD1 d34:1	9.89	GD1	9.89	903.463	903.463	0	C82H142N4O39	126675	9.9	GD1 d34:1_9.9	GD1	d	34	1	[M-2H]	126675	59057876	3.86088	64.4	0.0599516	0.0547146	0.016586	0.00344776	GD1 34:1;O2	GD1 34:1;O2_RT 9.9		MSC-CHONDRO; OSTEO-MSC		MSC
Sample_ADIPO_d5_MS3ITfinal_neg_5	Sample	ADIPO	neg	5	GD1 d34:1	9.89	GD1	9.92	903.463	903.463	0	C82H142N4O39	73389.7	9.9	GD1 d34:1_9.9	GD1	d	34	1	[M-2H]	73389.7	49459406	2.67091	73.9	0.0361422	0.0547146	0.016586	0.00344776	GD1 34:1;O2	GD1 34:1;O2_RT 9.9		MSC-CHONDRO; OSTEO-MSC		MSC
Sample_CHONDRO_d5_MS3ITfinal_neg_1	Sample	CHONDRO	neg	1	GD1 d34:1	9.89	GD1	9.91	903.463	903.463	0	C82H142N4O39	1168997	9.9	GD1 d34:1_9.9	GD1	d	34	1	[M-2H]	1168997	44506446	47.2784	573	0.0825103	0.0651952	0.0303623	0.00723347	GD1 34:1;O2	GD1 34:1;O2_RT 9.9		MSC-CHONDRO; OSTEO-MSC		MSC
Sample_CHONDRO_d5_MS3ITfinal_neg_2	Sample	CHONDRO	neg	2	GD1 d34:1	9.89	GD1	9.88	903.463	903.463	0	C82H142N4O39	816888	9.9	GD1 d34:1_9.9	GD1	d	34	1	[M-2H]	816888	40078241	36.6882	601.6	0.0609843	0.0651952	0.0303623	0.00723347	GD1 34:1;O2	GD1 34:1;O2_RT 9.9		MSC-CHONDRO; OSTEO-MSC		MSC
Sample_CHONDRO_d5_MS3ITfinal_neg_3	Sample	CHONDRO	neg	3	GD1 d34:1	9.89	GD1	9.89	903.463	903.463	0	C82H142N4O39	1.61865e+06	9.9	GD1 d34:1_9.9	GD1	d	34	1	[M-2H]	1.61865e+06	54560086	53.4013	496.7	0.107512	0.0651952	0.0303623	0.00723347	GD1 34:1;O2	GD1 34:1;O2_RT 9.9		MSC-CHONDRO; OSTEO-MSC		MSC
Sample_CHONDRO_d5_MS3ITfinal_neg_4	Sample	CHONDRO	neg	4	GD1 d34:1	9.89	GD1	9.9	903.463	903.463	0	C82H142N4O39	290295	9.9	GD1 d34:1_9.9	GD1	d	34	1	[M-2H]	290295	30306448	17.2416	525.3	0.0328223	0.0651952	0.0303623	0.00723347	GD1 34:1;O2	GD1 34:1;O2_RT 9.9		MSC-CHONDRO; OSTEO-MSC		MSC
Sample_CHONDRO_d5_MS3ITfinal_neg_5	Sample	CHONDRO	neg	5	GD1 d34:1	9.89	GD1	9.88	903.463	903.462	-1.1	C82H142N4O39	439023	9.9	GD1 d34:1_9.9	GD1	d	34	1	[M-2H]	439023	36520511	21.6383	513.4	0.042147	0.0651952	0.0303623	0.00723347	GD1 34:1;O2	GD1 34:1;O2_RT 9.9		MSC-CHONDRO; OSTEO-MSC		MSC
Sample_OSTEO_d5_MS3ITfinal_neg_1	Sample	OSTEO	neg	1	GD1 d34:1	9.89	GD1	9.91	903.463	903.462	-1.1	C82H142N4O39	438029	9.9	GD1 d34:1_9.9	GD1	d	34	1	[M-2H]	438029	40634581	19.4035	538.9	0.0360057	0.0611391	0.0356746	0.00761343	GD1 34:1;O2	GD1 34:1;O2_RT 9.9		MSC-CHONDRO; OSTEO-MSC		MSC
Sample_OSTEO_d5_MS3ITfinal_neg_2	Sample	OSTEO	neg	2	GD1 d34:1	9.89	GD1	9.89	903.463	903.461	-2.2	C82H142N4O39	680550	9.9	GD1 d34:1_9.9	GD1	d	34	1	[M-2H]	680550	46277275	26.4707	650.9	0.0406678	0.0611391	0.0356746	0.00761343	GD1 34:1;O2	GD1 34:1;O2_RT 9.9		MSC-CHONDRO; OSTEO-MSC		MSC
Sample_OSTEO_d5_MS3ITfinal_neg_3	Sample	OSTEO	neg	3	GD1 d34:1	9.89	GD1	9.9	903.463	903.464	1.1	C82H142N4O39	1.99192e+06	9.9	GD1 d34:1_9.9	GD1	d	34	1	[M-2H]	1.99192e+06	48054096	74.6131	634.2	0.117649	0.0611391	0.0356746	0.00761343	GD1 34:1;O2	GD1 34:1;O2_RT 9.9		MSC-CHONDRO; OSTEO-MSC		MSC
Sample_OSTEO_d5_MS3ITfinal_neg_4	Sample	OSTEO	neg	4	GD1 d34:1	9.89	GD1	9.91	903.463	903.463	0	C82H142N4O39	570831	9.9	GD1 d34:1_9.9	GD1	d	34	1	[M-2H]	570831	48083108	21.3692	596.1	0.0358483	0.0611391	0.0356746	0.00761343	GD1 34:1;O2	GD1 34:1;O2_RT 9.9		MSC-CHONDRO; OSTEO-MSC		MSC
Sample_OSTEO_d5_MS3ITfinal_neg_5	Sample	OSTEO	neg	5	GD1 d34:1	9.89	GD1	9.9	903.463	903.463	0	C82H142N4O39	1.83852e+06	9.9	GD1 d34:1_9.9	GD1	d	34	1	[M-2H]	1.83852e+06	62507628	52.9428	701	0.0755247	0.0611391	0.0356746	0.00761343	GD1 34:1;O2	GD1 34:1;O2_RT 9.9		MSC-CHONDRO; OSTEO-MSC		MSC
Sample_CHONDRO_d5_MS3ITfinal_neg_1	Sample	CHONDRO	neg	1	GD1 d40:1	17.1	GD1	17.23	945.51	945.51	0	C88H154N4O39	1.44542e+06	17.1	GD1 d40:1_17.1	GD1	d	40	1	[M-2H]	1.44542e+06	44506446	58.4579	573	0.102021	0.0936282	0.0476679	0.0117171	GD1 40:1;O2	GD1 40:1;O2_RT 17.1		CHONDRO-ADIPO; MSC-CHONDRO; OSTEO-CHONDRO	CHONDRO
Sample_CHONDRO_d5_MS3ITfinal_neg_2	Sample	CHONDRO	neg	2	GD1 d40:1	17.1	GD1	17.23	945.51	945.51	0	C88H154N4O39	1.06891e+06	17.1	GD1 d40:1_17.1	GD1	d	40	1	[M-2H]	1.06891e+06	40078241	48.0069	601.6	0.0797987	0.0936282	0.0476679	0.0117171	GD1 40:1;O2	GD1 40:1;O2_RT 17.1		CHONDRO-ADIPO; MSC-CHONDRO; OSTEO-CHONDRO	CHONDRO
Sample_CHONDRO_d5_MS3ITfinal_neg_3	Sample	CHONDRO	neg	3	GD1 d40:1	17.1	GD1	17.23	945.51	945.509	-1	C88H154N4O39	2.57629e+06	17.1	GD1 d40:1_17.1	GD1	d	40	1	[M-2H]	2.57629e+06	54560086	84.9949	496.7	0.171119	0.0936282	0.0476679	0.0117171	GD1 40:1;O2	GD1 40:1;O2_RT 17.1		CHONDRO-ADIPO; MSC-CHONDRO; OSTEO-CHONDRO	CHONDRO
Sample_CHONDRO_d5_MS3ITfinal_neg_4	Sample	CHONDRO	neg	4	GD1 d40:1	17.1	GD1	17.21	945.51	945.51	0	C88H154N4O39	415336	17.1	GD1 d40:1_17.1	GD1	d	40	1	[M-2H]	415336	30306448	24.6682	525.3	0.0469602	0.0936282	0.0476679	0.0117171	GD1 40:1;O2	GD1 40:1;O2_RT 17.1		CHONDRO-ADIPO; MSC-CHONDRO; OSTEO-CHONDRO	CHONDRO
Sample_CHONDRO_d5_MS3ITfinal_neg_5	Sample	CHONDRO	neg	5	GD1 d40:1	17.1	GD1	17.17	945.51	945.509	-1	C88H154N4O39	710842	17.1	GD1 d40:1_17.1	GD1	d	40	1	[M-2H]	710842	36520511	35.0356	513.4	0.0682422	0.0936282	0.0476679	0.0117171	GD1 40:1;O2	GD1 40:1;O2_RT 17.1		CHONDRO-ADIPO; MSC-CHONDRO; OSTEO-CHONDRO	CHONDRO
Sample_OSTEO_d5_MS3ITfinal_neg_2	Sample	OSTEO	neg	2	GD1 d40:1	17.1	GD1	17.3	945.51	945.511	1.1	C88H154N4O39	469235	17.1	GD1 d40:1_17.1	GD1	d	40	1	[M-2H]	469235	46277275	18.2513	650.9	0.0280402	0.035966	0.00696439	0.00174298	GD1 40:1;O2	GD1 40:1;O2_RT 17.1		CHONDRO-ADIPO; MSC-CHONDRO; OSTEO-CHONDRO	CHONDRO
Sample_OSTEO_d5_MS3ITfinal_neg_3	Sample	OSTEO	neg	3	GD1 d40:1	17.1	GD1	17.3	945.51	945.509	-1	C88H154N4O39	550982	17.1	GD1 d40:1_17.1	GD1	d	40	1	[M-2H]	550982	48054096	20.6386	634.2	0.0325427	0.035966	0.00696439	0.00174298	GD1 40:1;O2	GD1 40:1;O2_RT 17.1		CHONDRO-ADIPO; MSC-CHONDRO; OSTEO-CHONDRO	CHONDRO
Sample_OSTEO_d5_MS3ITfinal_neg_4	Sample	OSTEO	neg	4	GD1 d40:1	17.1	GD1	17.26	945.51	945.51	0	C88H154N4O39	634213	17.1	GD1 d40:1_17.1	GD1	d	40	1	[M-2H]	634213	48083108	23.7419	596.1	0.0398287	0.035966	0.00696439	0.00174298	GD1 40:1;O2	GD1 40:1;O2_RT 17.1		CHONDRO-ADIPO; MSC-CHONDRO; OSTEO-CHONDRO	CHONDRO
Sample_OSTEO_d5_MS3ITfinal_neg_5	Sample	OSTEO	neg	5	GD1 d40:1	17.1	GD1	17.3	945.51	945.509	-1	C88H154N4O39	1.05778e+06	17.1	GD1 d40:1_17.1	GD1	d	40	1	[M-2H]	1.05778e+06	62507628	30.4603	701	0.0434526	0.035966	0.00696439	0.00174298	GD1 40:1;O2	GD1 40:1;O2_RT 17.1		CHONDRO-ADIPO; MSC-CHONDRO; OSTEO-CHONDRO	CHONDRO
Sample_ADIPO_d5_MS3ITfinal_neg_2	Sample	ADIPO	neg	2	GD1 d42:1	19.94	GD1	19.87	959.526	959.527	1.1	C90H158N4O39	1.48629e+06	19.9	GD1 d42:1_19.9	GD1	d	42	1	[M-2H]	1.48629e+06	61250750	43.6782	62	0.704488	0.714967	0.0148202	0.0148642	GD1 42:1;O2	GD1 42:1;O2_RT 19.9		CHONDRO-ADIPO; MSC-CHONDRO
Sample_ADIPO_d5_MS3ITfinal_neg_3	Sample	ADIPO	neg	3	GD1 d42:1	19.94	GD1	19.89	959.526	959.528	2.1	C90H158N4O39	1.42068e+06	19.9	GD1 d42:1_19.9	GD1	d	42	1	[M-2H]	1.42068e+06	67143542	38.0859	52.5	0.725447	0.714967	0.0148202	0.0148642	GD1 42:1;O2	GD1 42:1;O2_RT 19.9		CHONDRO-ADIPO; MSC-CHONDRO
Sample_CHONDRO_d5_MS3ITfinal_neg_1	Sample	CHONDRO	neg	1	GD1 d42:1	19.94	GD1	19.94	959.526	959.527	1.1	C90H158N4O39	9451117	19.9	GD1 d42:1_19.9	GD1	d	42	1	[M-2H]	9451117	44506446	382.237	573	0.66708	0.679317	0.0970031	0.037082	GD1 42:1;O2	GD1 42:1;O2_RT 19.9		CHONDRO-ADIPO; MSC-CHONDRO
Sample_CHONDRO_d5_MS3ITfinal_neg_2	Sample	CHONDRO	neg	2	GD1 d42:1	19.94	GD1	19.92	959.526	959.527	1.1	C90H158N4O39	8718498	19.9	GD1 d42:1_19.9	GD1	d	42	1	[M-2H]	8718498	40078241	391.566	601.6	0.650875	0.679317	0.0970031	0.037082	GD1 42:1;O2	GD1 42:1;O2_RT 19.9		CHONDRO-ADIPO; MSC-CHONDRO
Sample_CHONDRO_d5_MS3ITfinal_neg_3	Sample	CHONDRO	neg	3	GD1 d42:1	19.94	GD1	19.94	959.526	959.526	0	C90H158N4O39	12708129	19.9	GD1 d42:1_19.9	GD1	d	42	1	[M-2H]	12708129	54560086	419.256	496.7	0.844083	0.679317	0.0970031	0.037082	GD1 42:1;O2	GD1 42:1;O2_RT 19.9		CHONDRO-ADIPO; MSC-CHONDRO
Sample_CHONDRO_d5_MS3ITfinal_neg_4	Sample	CHONDRO	neg	4	GD1 d42:1	19.94	GD1	19.92	959.526	959.527	1.1	C90H158N4O39	5.19167e+06	19.9	GD1 d42:1_19.9	GD1	d	42	1	[M-2H]	5.19167e+06	30306448	308.351	525.3	0.586999	0.679317	0.0970031	0.037082	GD1 42:1;O2	GD1 42:1;O2_RT 19.9		CHONDRO-ADIPO; MSC-CHONDRO
Sample_CHONDRO_d5_MS3ITfinal_neg_5	Sample	CHONDRO	neg	5	GD1 d42:1	19.94	GD1	19.91	959.526	959.527	1.1	C90H158N4O39	6745135	19.9	GD1 d42:1_19.9	GD1	d	42	1	[M-2H]	6745135	36520511	332.45	513.4	0.647546	0.679317	0.0970031	0.037082	GD1 42:1;O2	GD1 42:1;O2_RT 19.9		CHONDRO-ADIPO; MSC-CHONDRO
Sample_MSC_d5_MS3ITfinal_neg_4	Sample	MSC	neg	4	GD1 d42:1	19.94	GD1	19.89	959.526	959.528	2.1	C90H158N4O39	48339.2	19.9	GD1 d42:1_19.9	GD1	d	42	1	[M-2H]	48339.2	77843449	1.11776	53.2	0.0210106	0.0210106	NA	NA	GD1 42:1;O2	GD1 42:1;O2_RT 19.9		CHONDRO-ADIPO; MSC-CHONDRO
Sample_OSTEO_d5_MS3ITfinal_neg_1	Sample	OSTEO	neg	1	GD1 d42:1	19.94	GD1	19.98	959.526	959.526	0	C90H158N4O39	5742321	19.9	GD1 d42:1_19.9	GD1	d	42	1	[M-2H]	5742321	40634581	254.369	538.9	0.472015	0.35951	0.077903	0.0133055	GD1 42:1;O2	GD1 42:1;O2_RT 19.9		CHONDRO-ADIPO; MSC-CHONDRO
Sample_OSTEO_d5_MS3ITfinal_neg_2	Sample	OSTEO	neg	2	GD1 d42:1	19.94	GD1	19.96	959.526	959.527	1.1	C90H158N4O39	6.12899e+06	19.9	GD1 d42:1_19.9	GD1	d	42	1	[M-2H]	6.12899e+06	46277275	238.393	650.9	0.366251	0.35951	0.077903	0.0133055	GD1 42:1;O2	GD1 42:1;O2_RT 19.9		CHONDRO-ADIPO; MSC-CHONDRO
Sample_OSTEO_d5_MS3ITfinal_neg_3	Sample	OSTEO	neg	3	GD1 d42:1	19.94	GD1	19.98	959.526	959.527	1.1	C90H158N4O39	5618216	19.9	GD1 d42:1_19.9	GD1	d	42	1	[M-2H]	5618216	48054096	210.446	634.2	0.331829	0.35951	0.077903	0.0133055	GD1 42:1;O2	GD1 42:1;O2_RT 19.9		CHONDRO-ADIPO; MSC-CHONDRO
Sample_OSTEO_d5_MS3ITfinal_neg_4	Sample	OSTEO	neg	4	GD1 d42:1	19.94	GD1	19.98	959.526	959.527	1.1	C90H158N4O39	4.07992e+06	19.9	GD1 d42:1_19.9	GD1	d	42	1	[M-2H]	4.07992e+06	48083108	152.732	596.1	0.25622	0.35951	0.077903	0.0133055	GD1 42:1;O2	GD1 42:1;O2_RT 19.9		CHONDRO-ADIPO; MSC-CHONDRO
Sample_OSTEO_d5_MS3ITfinal_neg_5	Sample	OSTEO	neg	5	GD1 d42:1	19.94	GD1	19.96	959.526	959.526	0	C90H158N4O39	9037051	19.9	GD1 d42:1_19.9	GD1	d	42	1	[M-2H]	9037051	62507628	260.235	701	0.371234	0.35951	0.077903	0.0133055	GD1 42:1;O2	GD1 42:1;O2_RT 19.9		CHONDRO-ADIPO; MSC-CHONDRO
Sample_ADIPO_d5_MS3ITfinal_neg_2	Sample	ADIPO	neg	2	GD1 d42:2	17.03	GD1	16.85	958.518	958.518	0	C90H156N4O39	885612	17	GD1 d42:2_17	GD1	d	42	2	[M-2H]	885612	61250750	26.0258	62	0.419771	0.260965	0.106487	0.0211687	GD1 42:2;O2	GD1 42:2;O2_RT 17		MSC-ADIPO; MSC-CHONDRO; OSTEO-MSC		MSC
Sample_ADIPO_d5_MS3ITfinal_neg_3	Sample	ADIPO	neg	3	GD1 d42:2	17.03	GD1	16.89	958.518	958.519	1.1	C90H156N4O39	429492	17	GD1 d42:2_17	GD1	d	42	2	[M-2H]	429492	67143542	11.5139	52.5	0.219313	0.260965	0.106487	0.0211687	GD1 42:2;O2	GD1 42:2;O2_RT 17		MSC-ADIPO; MSC-CHONDRO; OSTEO-MSC		MSC
Sample_ADIPO_d5_MS3ITfinal_neg_4	Sample	ADIPO	neg	4	GD1 d42:2	17.03	GD1	16.87	958.518	958.519	1.1	C90H156N4O39	406422	17	GD1 d42:2_17	GD1	d	42	2	[M-2H]	406422	59057876	12.3872	64.4	0.192347	0.260965	0.106487	0.0211687	GD1 42:2;O2	GD1 42:2;O2_RT 17		MSC-ADIPO; MSC-CHONDRO; OSTEO-MSC		MSC
Sample_ADIPO_d5_MS3ITfinal_neg_5	Sample	ADIPO	neg	5	GD1 d42:2	17.03	GD1	16.89	958.518	958.518	0	C90H156N4O39	431358	17	GD1 d42:2_17	GD1	d	42	2	[M-2H]	431358	49459406	15.6986	73.9	0.21243	0.260965	0.106487	0.0211687	GD1 42:2;O2	GD1 42:2;O2_RT 17		MSC-ADIPO; MSC-CHONDRO; OSTEO-MSC		MSC
Sample_CHONDRO_d5_MS3ITfinal_neg_1	Sample	CHONDRO	neg	1	GD1 d42:2	17.03	GD1	17.01	958.518	958.519	1.1	C90H156N4O39	4429301	17	GD1 d42:2_17	GD1	d	42	2	[M-2H]	4429301	44506446	179.137	573	0.31263	0.258069	0.0924121	0.0236003	GD1 42:2;O2	GD1 42:2;O2_RT 17		MSC-ADIPO; MSC-CHONDRO; OSTEO-MSC		MSC
Sample_CHONDRO_d5_MS3ITfinal_neg_2	Sample	CHONDRO	neg	2	GD1 d42:2	17.03	GD1	17	958.518	958.519	1.1	C90H156N4O39	3.20686e+06	17	GD1 d42:2_17	GD1	d	42	2	[M-2H]	3.20686e+06	40078241	144.027	601.6	0.239407	0.258069	0.0924121	0.0236003	GD1 42:2;O2	GD1 42:2;O2_RT 17		MSC-ADIPO; MSC-CHONDRO; OSTEO-MSC		MSC
Sample_CHONDRO_d5_MS3ITfinal_neg_3	Sample	CHONDRO	neg	3	GD1 d42:2	17.03	GD1	17.01	958.518	958.519	1.1	C90H156N4O39	5848635	17	GD1 d42:2_17	GD1	d	42	2	[M-2H]	5848635	54560086	192.953	496.7	0.38847	0.258069	0.0924121	0.0236003	GD1 42:2;O2	GD1 42:2;O2_RT 17		MSC-ADIPO; MSC-CHONDRO; OSTEO-MSC		MSC
Sample_CHONDRO_d5_MS3ITfinal_neg_4	Sample	CHONDRO	neg	4	GD1 d42:2	17.03	GD1	17.01	958.518	958.52	2.1	C90H156N4O39	1.53646e+06	17	GD1 d42:2_17	GD1	d	42	2	[M-2H]	1.53646e+06	30306448	91.2552	525.3	0.17372	0.258069	0.0924121	0.0236003	GD1 42:2;O2	GD1 42:2;O2_RT 17		MSC-ADIPO; MSC-CHONDRO; OSTEO-MSC		MSC
Sample_CHONDRO_d5_MS3ITfinal_neg_5	Sample	CHONDRO	neg	5	GD1 d42:2	17.03	GD1	16.98	958.518	958.52	2.1	C90H156N4O39	1.83455e+06	17	GD1 d42:2_17	GD1	d	42	2	[M-2H]	1.83455e+06	36520511	90.4201	513.4	0.17612	0.258069	0.0924121	0.0236003	GD1 42:2;O2	GD1 42:2;O2_RT 17		MSC-ADIPO; MSC-CHONDRO; OSTEO-MSC		MSC
Sample_OSTEO_d5_MS3ITfinal_neg_1	Sample	OSTEO	neg	1	GD1 d42:2	17.03	GD1	17.05	958.518	958.519	1.1	C90H156N4O39	4932788	17	GD1 d42:2_17	GD1	d	42	2	[M-2H]	4932788	40634581	218.509	538.9	0.405472	0.350051	0.0718613	0.0148865	GD1 42:2;O2	GD1 42:2;O2_RT 17		MSC-ADIPO; MSC-CHONDRO; OSTEO-MSC		MSC
Sample_OSTEO_d5_MS3ITfinal_neg_2	Sample	OSTEO	neg	2	GD1 d42:2	17.03	GD1	17.05	958.518	958.519	1.1	C90H156N4O39	6.09262e+06	17	GD1 d42:2_17	GD1	d	42	2	[M-2H]	6.09262e+06	46277275	236.978	650.9	0.364078	0.350051	0.0718613	0.0148865	GD1 42:2;O2	GD1 42:2;O2_RT 17		MSC-ADIPO; MSC-CHONDRO; OSTEO-MSC		MSC
Sample_OSTEO_d5_MS3ITfinal_neg_3	Sample	OSTEO	neg	3	GD1 d42:2	17.03	GD1	17.05	958.518	958.519	1.1	C90H156N4O39	5.69801e+06	17	GD1 d42:2_17	GD1	d	42	2	[M-2H]	5.69801e+06	48054096	213.435	634.2	0.336542	0.350051	0.0718613	0.0148865	GD1 42:2;O2	GD1 42:2;O2_RT 17		MSC-ADIPO; MSC-CHONDRO; OSTEO-MSC		MSC
Sample_OSTEO_d5_MS3ITfinal_neg_4	Sample	OSTEO	neg	4	GD1 d42:2	17.03	GD1	17.03	958.518	958.519	1.1	C90H156N4O39	3.72052e+06	17	GD1 d42:2_17	GD1	d	42	2	[M-2H]	3.72052e+06	48083108	139.278	596.1	0.233649	0.350051	0.0718613	0.0148865	GD1 42:2;O2	GD1 42:2;O2_RT 17		MSC-ADIPO; MSC-CHONDRO; OSTEO-MSC		MSC
Sample_OSTEO_d5_MS3ITfinal_neg_5	Sample	OSTEO	neg	5	GD1 d42:2	17.03	GD1	17.07	958.518	958.518	0	C90H156N4O39	9993298	17	GD1 d42:2_17	GD1	d	42	2	[M-2H]	9993298	62507628	287.772	701	0.410516	0.350051	0.0718613	0.0148865	GD1 42:2;O2	GD1 42:2;O2_RT 17		MSC-ADIPO; MSC-CHONDRO; OSTEO-MSC		MSC
Sample_OSTEO_d5_MS3ITfinal_neg_1	Sample	OSTEO	neg	1	GD2 d42:2	17.55	GD2	17.55	877.491	877.492	1.2	C84H146N4O34	1.24113e+06	17.6	GD2 d42:2_17.6	GD2	d	42	2	[M-2H]	1.24113e+06	40634581	54.9786	538.9	0.10202	0.0880465	0.0162571	0.00329297	GD2 42:2;O2	GD2 42:2;O2_RT 17.6		OSTEO-ADIPO; OSTEO-CHONDRO; OSTEO-MSC	OSTEO
Sample_OSTEO_d5_MS3ITfinal_neg_2	Sample	OSTEO	neg	2	GD2 d42:2	17.55	GD2	17.55	877.491	877.492	1.2	C84H146N4O34	1.49986e+06	17.6	GD2 d42:2_17.6	GD2	d	42	2	[M-2H]	1.49986e+06	46277275	58.3385	650.9	0.0896274	0.0880465	0.0162571	0.00329297	GD2 42:2;O2	GD2 42:2;O2_RT 17.6		OSTEO-ADIPO; OSTEO-CHONDRO; OSTEO-MSC	OSTEO
Sample_OSTEO_d5_MS3ITfinal_neg_3	Sample	OSTEO	neg	3	GD2 d42:2	17.55	GD2	17.55	877.491	877.492	1.2	C84H146N4O34	1.48478e+06	17.6	GD2 d42:2_17.6	GD2	d	42	2	[M-2H]	1.48478e+06	48054096	55.6165	634.2	0.0876955	0.0880465	0.0162571	0.00329297	GD2 42:2;O2	GD2 42:2;O2_RT 17.6		OSTEO-ADIPO; OSTEO-CHONDRO; OSTEO-MSC	OSTEO
Sample_OSTEO_d5_MS3ITfinal_neg_4	Sample	OSTEO	neg	4	GD2 d42:2	17.55	GD2	17.55	877.491	877.492	1.2	C84H146N4O34	973899	17.6	GD2 d42:2_17.6	GD2	d	42	2	[M-2H]	973899	48083108	36.4581	596.1	0.061161	0.0880465	0.0162571	0.00329297	GD2 42:2;O2	GD2 42:2;O2_RT 17.6		OSTEO-ADIPO; OSTEO-CHONDRO; OSTEO-MSC	OSTEO
Sample_OSTEO_d5_MS3ITfinal_neg_5	Sample	OSTEO	neg	5	GD2 d42:2	17.55	GD2	17.55	877.491	877.492	1.2	C84H146N4O34	2.42771e+06	17.6	GD2 d42:2_17.6	GD2	d	42	2	[M-2H]	2.42771e+06	62507628	69.9096	701	0.0997284	0.0880465	0.0162571	0.00329297	GD2 42:2;O2	GD2 42:2;O2_RT 17.6		OSTEO-ADIPO; OSTEO-CHONDRO; OSTEO-MSC	OSTEO
Sample_ADIPO_d5_MS3ITfinal_neg_1	Sample	ADIPO	neg	1	GD3 d34:1	11	GD3	11	720.897	720.898	1.4	C68H119N3O29	232431	11	GD3 d34:1_11	GD3	d	34	1	[M-2H]	539776	55859734	17.3935	57.2	0.304082	0.290314	0.0849211	0.0208317	GD3 34:1;O2	GD3 34:1;O2_RT 11	GD3 18:1;O2/16:0	CHONDRO-ADIPO; MSC-ADIPO; OSTEO-ADIPO; OSTEO-CHONDRO; OSTEO-MSC	OSTEO
Sample_ADIPO_d5_MS3ITfinal_neg_2	Sample	ADIPO	neg	2	GD3 d34:1	11	GD3	10.99	720.897	720.895	-2.8	C68H119N3O29	277735	11	GD3 d34:1_11	GD3	d	34	1	[M-2H]	651628	61250750	19.1496	62	0.308865	0.290314	0.0849211	0.0208317	GD3 34:1;O2	GD3 34:1;O2_RT 11	GD3 18:1;O2/16:0	CHONDRO-ADIPO; MSC-ADIPO; OSTEO-ADIPO; OSTEO-CHONDRO; OSTEO-MSC	OSTEO
Sample_ADIPO_d5_MS3ITfinal_neg_3	Sample	ADIPO	neg	3	GD3 d34:1	11	GD3	11	720.897	720.897	0	C68H119N3O29	331546	11	GD3 d34:1_11	GD3	d	34	1	[M-2H]	815261	67143542	21.8557	52.5	0.416299	0.290314	0.0849211	0.0208317	GD3 34:1;O2	GD3 34:1;O2_RT 11	GD3 18:1;O2/16:0	CHONDRO-ADIPO; MSC-ADIPO; OSTEO-ADIPO; OSTEO-CHONDRO; OSTEO-MSC	OSTEO
Sample_ADIPO_d5_MS3ITfinal_neg_4	Sample	ADIPO	neg	4	GD3 d34:1	11	GD3	11	720.897	720.898	1.4	C68H119N3O29	182155	11	GD3 d34:1_11	GD3	d	34	1	[M-2H]	534766	59057876	16.2989	64.4	0.253089	0.290314	0.0849211	0.0208317	GD3 34:1;O2	GD3 34:1;O2_RT 11	GD3 18:1;O2/16:0	CHONDRO-ADIPO; MSC-ADIPO; OSTEO-ADIPO; OSTEO-CHONDRO; OSTEO-MSC	OSTEO
Sample_ADIPO_d5_MS3ITfinal_neg_5	Sample	ADIPO	neg	5	GD3 d34:1	11	GD3	11.01	720.897	720.896	-1.4	C68H119N3O29	133977	11	GD3 d34:1_11	GD3	d	34	1	[M-2H]	343643	49459406	12.5064	73.9	0.169234	0.290314	0.0849211	0.0208317	GD3 34:1;O2	GD3 34:1;O2_RT 11	GD3 18:1;O2/16:0	CHONDRO-ADIPO; MSC-ADIPO; OSTEO-ADIPO; OSTEO-CHONDRO; OSTEO-MSC	OSTEO
Sample_ADIPO_d5_MS3ITfinal_neg_1	Sample	ADIPO	neg	1	GD3 d34:1	11	GD3	11	1442.8	1442.8	-0.7	C68H120N3O29	307345	11	GD3 d34:1_11	GD3	d	34	1	[M-H]	539776	55859734	17.3935	57.2	0.304082	0.290314	0.0849211	0.0208317	GD3 34:1;O2	GD3 34:1;O2_RT 11	GD3 18:1;O2/16:0	CHONDRO-ADIPO; MSC-ADIPO; OSTEO-ADIPO; OSTEO-CHONDRO; OSTEO-MSC	OSTEO
Sample_ADIPO_d5_MS3ITfinal_neg_2	Sample	ADIPO	neg	2	GD3 d34:1	11	GD3	10.99	1442.8	1442.8	0.1	C68H120N3O29	373893	11	GD3 d34:1_11	GD3	d	34	1	[M-H]	651628	61250750	19.1496	62	0.308865	0.290314	0.0849211	0.0208317	GD3 34:1;O2	GD3 34:1;O2_RT 11	GD3 18:1;O2/16:0	CHONDRO-ADIPO; MSC-ADIPO; OSTEO-ADIPO; OSTEO-CHONDRO; OSTEO-MSC	OSTEO
Sample_ADIPO_d5_MS3ITfinal_neg_3	Sample	ADIPO	neg	3	GD3 d34:1	11	GD3	11	1442.8	1442.8	-0.7	C68H120N3O29	483715	11	GD3 d34:1_11	GD3	d	34	1	[M-H]	815261	67143542	21.8557	52.5	0.416299	0.290314	0.0849211	0.0208317	GD3 34:1;O2	GD3 34:1;O2_RT 11	GD3 18:1;O2/16:0	CHONDRO-ADIPO; MSC-ADIPO; OSTEO-ADIPO; OSTEO-CHONDRO; OSTEO-MSC	OSTEO
Sample_ADIPO_d5_MS3ITfinal_neg_4	Sample	ADIPO	neg	4	GD3 d34:1	11	GD3	11	1442.8	1442.8	0.1	C68H120N3O29	352611	11	GD3 d34:1_11	GD3	d	34	1	[M-H]	534766	59057876	16.2989	64.4	0.253089	0.290314	0.0849211	0.0208317	GD3 34:1;O2	GD3 34:1;O2_RT 11	GD3 18:1;O2/16:0	CHONDRO-ADIPO; MSC-ADIPO; OSTEO-ADIPO; OSTEO-CHONDRO; OSTEO-MSC	OSTEO
Sample_ADIPO_d5_MS3ITfinal_neg_5	Sample	ADIPO	neg	5	GD3 d34:1	11	GD3	11.01	1442.8	1442.8	0.1	C68H120N3O29	209666	11	GD3 d34:1_11	GD3	d	34	1	[M-H]	343643	49459406	12.5064	73.9	0.169234	0.290314	0.0849211	0.0208317	GD3 34:1;O2	GD3 34:1;O2_RT 11	GD3 18:1;O2/16:0	CHONDRO-ADIPO; MSC-ADIPO; OSTEO-ADIPO; OSTEO-CHONDRO; OSTEO-MSC	OSTEO
Sample_CHONDRO_d5_MS3ITfinal_neg_3	Sample	CHONDRO	neg	3	GD3 d34:1	11	GD3	11.01	720.897	720.895	-2.8	C68H119N3O29	995548	11	GD3 d34:1_11	GD3	d	34	1	[M-2H]	2.33248e+06	54560086	76.9512	496.7	0.154925	0.0976686	0.0541697	0.0133414	GD3 34:1;O2	GD3 34:1;O2_RT 11	GD3 18:1;O2/16:0	CHONDRO-ADIPO; MSC-ADIPO; OSTEO-ADIPO; OSTEO-CHONDRO; OSTEO-MSC	OSTEO
Sample_CHONDRO_d5_MS3ITfinal_neg_5	Sample	CHONDRO	neg	5	GD3 d34:1	11	GD3	10.98	720.897	720.896	-1.4	C68H119N3O29	427476	11	GD3 d34:1_11	GD3	d	34	1	[M-2H]	427476	36520511	21.0692	513.4	0.0410385	0.0976686	0.0541697	0.0133414	GD3 34:1;O2	GD3 34:1;O2_RT 11	GD3 18:1;O2/16:0	CHONDRO-ADIPO; MSC-ADIPO; OSTEO-ADIPO; OSTEO-CHONDRO; OSTEO-MSC	OSTEO
Sample_CHONDRO_d5_MS3ITfinal_neg_1	Sample	CHONDRO	neg	1	GD3 d34:1	11	GD3	11	1442.8	1442.8	-0.7	C68H120N3O29	1.14687e+06	11	GD3 d34:1_11	GD3	d	34	1	[M-H]	1.14687e+06	44506446	46.3835	573	0.0809485	0.0976686	0.0541697	0.0133414	GD3 34:1;O2	GD3 34:1;O2_RT 11	GD3 18:1;O2/16:0	CHONDRO-ADIPO; MSC-ADIPO; OSTEO-ADIPO; OSTEO-CHONDRO; OSTEO-MSC	OSTEO
Sample_CHONDRO_d5_MS3ITfinal_neg_3	Sample	CHONDRO	neg	3	GD3 d34:1	11	GD3	11.01	1442.8	1442.8	-0.7	C68H120N3O29	1.33693e+06	11	GD3 d34:1_11	GD3	d	34	1	[M-H]	2.33248e+06	54560086	76.9512	496.7	0.154925	0.0976686	0.0541697	0.0133414	GD3 34:1;O2	GD3 34:1;O2_RT 11	GD3 18:1;O2/16:0	CHONDRO-ADIPO; MSC-ADIPO; OSTEO-ADIPO; OSTEO-CHONDRO; OSTEO-MSC	OSTEO
Sample_CHONDRO_d5_MS3ITfinal_neg_4	Sample	CHONDRO	neg	4	GD3 d34:1	11	GD3	11	1442.8	1442.8	-0.7	C68H120N3O29	499767	11	GD3 d34:1_11	GD3	d	34	1	[M-H]	499767	30306448	29.6828	525.3	0.0565064	0.0976686	0.0541697	0.0133414	GD3 34:1;O2	GD3 34:1;O2_RT 11	GD3 18:1;O2/16:0	CHONDRO-ADIPO; MSC-ADIPO; OSTEO-ADIPO; OSTEO-CHONDRO; OSTEO-MSC	OSTEO
Sample_MSC_d5_MS3ITfinal_neg_2	Sample	MSC	neg	2	GD3 d34:1	11	GD3	10.99	720.897	720.895	-2.8	C68H119N3O29	46357.1	11	GD3 d34:1_11	GD3	d	34	1	[M-2H]	162716	65600749	4.46472	31.8	0.1404	0.0946239	0.0415087	0.00976967	GD3 34:1;O2	GD3 34:1;O2_RT 11	GD3 18:1;O2/16:0	CHONDRO-ADIPO; MSC-ADIPO; OSTEO-ADIPO; OSTEO-CHONDRO; OSTEO-MSC	OSTEO
Sample_MSC_d5_MS3ITfinal_neg_3	Sample	MSC	neg	3	GD3 d34:1	11	GD3	11	720.897	720.895	-2.8	C68H119N3O29	70356.9	11	GD3 d34:1_11	GD3	d	34	1	[M-2H]	123456	58984872	3.76743	50.9	0.0740163	0.0946239	0.0415087	0.00976967	GD3 34:1;O2	GD3 34:1;O2_RT 11	GD3 18:1;O2/16:0	CHONDRO-ADIPO; MSC-ADIPO; OSTEO-ADIPO; OSTEO-CHONDRO; OSTEO-MSC	OSTEO
Sample_MSC_d5_MS3ITfinal_neg_4	Sample	MSC	neg	4	GD3 d34:1	11	GD3	11.02	720.897	720.895	-2.8	C68H119N3O29	170266	11	GD3 d34:1_11	GD3	d	34	1	[M-2H]	279855	77843449	6.47118	53.2	0.121639	0.0946239	0.0415087	0.00976967	GD3 34:1;O2	GD3 34:1;O2_RT 11	GD3 18:1;O2/16:0	CHONDRO-ADIPO; MSC-ADIPO; OSTEO-ADIPO; OSTEO-CHONDRO; OSTEO-MSC	OSTEO
Sample_MSC_d5_MS3ITfinal_neg_5	Sample	MSC	neg	5	GD3 d34:1	11	GD3	10.99	720.897	720.895	-2.8	C68H119N3O29	65620.2	11	GD3 d34:1_11	GD3	d	34	1	[M-2H]	65620.2	53947297	2.18948	62.8	0.0348643	0.0946239	0.0415087	0.00976967	GD3 34:1;O2	GD3 34:1;O2_RT 11	GD3 18:1;O2/16:0	CHONDRO-ADIPO; MSC-ADIPO; OSTEO-ADIPO; OSTEO-CHONDRO; OSTEO-MSC	OSTEO
Sample_MSC_d5_MS3ITfinal_neg_1	Sample	MSC	neg	1	GD3 d34:1	11	GD3	10.99	1442.8	1442.8	0.8	C68H120N3O29	33738.1	11	GD3 d34:1_11	GD3	d	34	1	[M-H]	33738.1	25034098	2.42583	48.5	0.0500172	0.0946239	0.0415087	0.00976967	GD3 34:1;O2	GD3 34:1;O2_RT 11	GD3 18:1;O2/16:0	CHONDRO-ADIPO; MSC-ADIPO; OSTEO-ADIPO; OSTEO-CHONDRO; OSTEO-MSC	OSTEO
Sample_MSC_d5_MS3ITfinal_neg_2	Sample	MSC	neg	2	GD3 d34:1	11	GD3	10.98	1442.8	1442.8	-0.7	C68H120N3O29	116359	11	GD3 d34:1_11	GD3	d	34	1	[M-H]	162716	65600749	4.46472	31.8	0.1404	0.0946239	0.0415087	0.00976967	GD3 34:1;O2	GD3 34:1;O2_RT 11	GD3 18:1;O2/16:0	CHONDRO-ADIPO; MSC-ADIPO; OSTEO-ADIPO; OSTEO-CHONDRO; OSTEO-MSC	OSTEO
Sample_MSC_d5_MS3ITfinal_neg_3	Sample	MSC	neg	3	GD3 d34:1	11	GD3	11.02	1442.8	1442.8	0.8	C68H120N3O29	53099.4	11	GD3 d34:1_11	GD3	d	34	1	[M-H]	123456	58984872	3.76743	50.9	0.0740163	0.0946239	0.0415087	0.00976967	GD3 34:1;O2	GD3 34:1;O2_RT 11	GD3 18:1;O2/16:0	CHONDRO-ADIPO; MSC-ADIPO; OSTEO-ADIPO; OSTEO-CHONDRO; OSTEO-MSC	OSTEO
Sample_MSC_d5_MS3ITfinal_neg_4	Sample	MSC	neg	4	GD3 d34:1	11	GD3	11.01	1442.8	1442.8	-0.7	C68H120N3O29	109589	11	GD3 d34:1_11	GD3	d	34	1	[M-H]	279855	77843449	6.47118	53.2	0.121639	0.0946239	0.0415087	0.00976967	GD3 34:1;O2	GD3 34:1;O2_RT 11	GD3 18:1;O2/16:0	CHONDRO-ADIPO; MSC-ADIPO; OSTEO-ADIPO; OSTEO-CHONDRO; OSTEO-MSC	OSTEO
Sample_OSTEO_d5_MS3ITfinal_neg_1	Sample	OSTEO	neg	1	GD3 d34:1	11	GD3	11	1464.78	1464.78	-0.7	C68H119N3NaO29	335848	11	GD3 d34:1_11	GD3	d	34	1	[M+Na-2H]	1.43499e+07	40634581	635.661	538.9	1.17955	0.964258	0.143552	0.0239904	GD3 34:1;O2	GD3 34:1;O2_RT 11	GD3 18:1;O2/16:0	CHONDRO-ADIPO; MSC-ADIPO; OSTEO-ADIPO; OSTEO-CHONDRO; OSTEO-MSC	OSTEO
Sample_OSTEO_d5_MS3ITfinal_neg_2	Sample	OSTEO	neg	2	GD3 d34:1	11	GD3	10.99	1464.78	1464.78	0.1	C68H119N3NaO29	331492	11	GD3 d34:1_11	GD3	d	34	1	[M+Na-2H]	1.57355e+07	46277275	612.048	650.9	0.94031	0.964258	0.143552	0.0239904	GD3 34:1;O2	GD3 34:1;O2_RT 11	GD3 18:1;O2/16:0	CHONDRO-ADIPO; MSC-ADIPO; OSTEO-ADIPO; OSTEO-CHONDRO; OSTEO-MSC	OSTEO
Sample_OSTEO_d5_MS3ITfinal_neg_3	Sample	OSTEO	neg	3	GD3 d34:1	11	GD3	10.99	1464.78	1464.78	-0.7	C68H119N3NaO29	358578	11	GD3 d34:1_11	GD3	d	34	1	[M+Na-2H]	1.65338e+07	48054096	619.318	634.2	0.976535	0.964258	0.143552	0.0239904	GD3 34:1;O2	GD3 34:1;O2_RT 11	GD3 18:1;O2/16:0	CHONDRO-ADIPO; MSC-ADIPO; OSTEO-ADIPO; OSTEO-CHONDRO; OSTEO-MSC	OSTEO
Sample_OSTEO_d5_MS3ITfinal_neg_4	Sample	OSTEO	neg	4	GD3 d34:1	11	GD3	11	1464.78	1464.78	0.1	C68H119N3NaO29	295853	11	GD3 d34:1_11	GD3	d	34	1	[M+Na-2H]	1.18371e+07	48083108	443.122	596.1	0.743369	0.964258	0.143552	0.0239904	GD3 34:1;O2	GD3 34:1;O2_RT 11	GD3 18:1;O2/16:0	CHONDRO-ADIPO; MSC-ADIPO; OSTEO-ADIPO; OSTEO-CHONDRO; OSTEO-MSC	OSTEO
Sample_OSTEO_d5_MS3ITfinal_neg_5	Sample	OSTEO	neg	5	GD3 d34:1	11	GD3	10.98	1464.78	1464.78	-1.3	C68H119N3NaO29	639540	11	GD3 d34:1_11	GD3	d	34	1	[M+Na-2H]	2.38935e+07	62507628	688.049	701	0.981525	0.964258	0.143552	0.0239904	GD3 34:1;O2	GD3 34:1;O2_RT 11	GD3 18:1;O2/16:0	CHONDRO-ADIPO; MSC-ADIPO; OSTEO-ADIPO; OSTEO-CHONDRO; OSTEO-MSC	OSTEO
Sample_OSTEO_d5_MS3ITfinal_neg_1	Sample	OSTEO	neg	1	GD3 d34:1	11	GD3	11	720.897	720.896	-1.4	C68H119N3O29	5685638	11	GD3 d34:1_11	GD3	d	34	1	[M-2H]	1.43499e+07	40634581	635.661	538.9	1.17955	0.964258	0.143552	0.0239904	GD3 34:1;O2	GD3 34:1;O2_RT 11	GD3 18:1;O2/16:0	CHONDRO-ADIPO; MSC-ADIPO; OSTEO-ADIPO; OSTEO-CHONDRO; OSTEO-MSC	OSTEO
Sample_OSTEO_d5_MS3ITfinal_neg_2	Sample	OSTEO	neg	2	GD3 d34:1	11	GD3	11	720.897	720.896	-1.4	C68H119N3O29	6.67031e+06	11	GD3 d34:1_11	GD3	d	34	1	[M-2H]	1.57355e+07	46277275	612.048	650.9	0.94031	0.964258	0.143552	0.0239904	GD3 34:1;O2	GD3 34:1;O2_RT 11	GD3 18:1;O2/16:0	CHONDRO-ADIPO; MSC-ADIPO; OSTEO-ADIPO; OSTEO-CHONDRO; OSTEO-MSC	OSTEO
Sample_OSTEO_d5_MS3ITfinal_neg_3	Sample	OSTEO	neg	3	GD3 d34:1	11	GD3	11	720.897	720.895	-2.8	C68H119N3O29	6373925	11	GD3 d34:1_11	GD3	d	34	1	[M-2H]	1.65338e+07	48054096	619.318	634.2	0.976535	0.964258	0.143552	0.0239904	GD3 34:1;O2	GD3 34:1;O2_RT 11	GD3 18:1;O2/16:0	CHONDRO-ADIPO; MSC-ADIPO; OSTEO-ADIPO; OSTEO-CHONDRO; OSTEO-MSC	OSTEO
Sample_OSTEO_d5_MS3ITfinal_neg_4	Sample	OSTEO	neg	4	GD3 d34:1	11	GD3	11.01	720.897	720.896	-1.4	C68H119N3O29	5154950	11	GD3 d34:1_11	GD3	d	34	1	[M-2H]	1.18371e+07	48083108	443.122	596.1	0.743369	0.964258	0.143552	0.0239904	GD3 34:1;O2	GD3 34:1;O2_RT 11	GD3 18:1;O2/16:0	CHONDRO-ADIPO; MSC-ADIPO; OSTEO-ADIPO; OSTEO-CHONDRO; OSTEO-MSC	OSTEO
Sample_OSTEO_d5_MS3ITfinal_neg_5	Sample	OSTEO	neg	5	GD3 d34:1	11	GD3	10.98	720.897	720.896	-1.4	C68H119N3O29	10417272	11	GD3 d34:1_11	GD3	d	34	1	[M-2H]	2.38935e+07	62507628	688.049	701	0.981525	0.964258	0.143552	0.0239904	GD3 34:1;O2	GD3 34:1;O2_RT 11	GD3 18:1;O2/16:0	CHONDRO-ADIPO; MSC-ADIPO; OSTEO-ADIPO; OSTEO-CHONDRO; OSTEO-MSC	OSTEO
Sample_OSTEO_d5_MS3ITfinal_neg_1	Sample	OSTEO	neg	1	GD3 d34:1	11	GD3	11	1442.8	1442.8	-0.7	C68H120N3O29	8.32842e+06	11	GD3 d34:1_11	GD3	d	34	1	[M-H]	1.43499e+07	40634581	635.661	538.9	1.17955	0.964258	0.143552	0.0239904	GD3 34:1;O2	GD3 34:1;O2_RT 11	GD3 18:1;O2/16:0	CHONDRO-ADIPO; MSC-ADIPO; OSTEO-ADIPO; OSTEO-CHONDRO; OSTEO-MSC	OSTEO
Sample_OSTEO_d5_MS3ITfinal_neg_2	Sample	OSTEO	neg	2	GD3 d34:1	11	GD3	10.99	1442.8	1442.8	-1.4	C68H120N3O29	8733699	11	GD3 d34:1_11	GD3	d	34	1	[M-H]	1.57355e+07	46277275	612.048	650.9	0.94031	0.964258	0.143552	0.0239904	GD3 34:1;O2	GD3 34:1;O2_RT 11	GD3 18:1;O2/16:0	CHONDRO-ADIPO; MSC-ADIPO; OSTEO-ADIPO; OSTEO-CHONDRO; OSTEO-MSC	OSTEO
Sample_OSTEO_d5_MS3ITfinal_neg_3	Sample	OSTEO	neg	3	GD3 d34:1	11	GD3	11	1442.8	1442.8	-0.7	C68H120N3O29	9801268	11	GD3 d34:1_11	GD3	d	34	1	[M-H]	1.65338e+07	48054096	619.318	634.2	0.976535	0.964258	0.143552	0.0239904	GD3 34:1;O2	GD3 34:1;O2_RT 11	GD3 18:1;O2/16:0	CHONDRO-ADIPO; MSC-ADIPO; OSTEO-ADIPO; OSTEO-CHONDRO; OSTEO-MSC	OSTEO
Sample_OSTEO_d5_MS3ITfinal_neg_4	Sample	OSTEO	neg	4	GD3 d34:1	11	GD3	11.01	1442.8	1442.8	-0.7	C68H120N3O29	6386253	11	GD3 d34:1_11	GD3	d	34	1	[M-H]	1.18371e+07	48083108	443.122	596.1	0.743369	0.964258	0.143552	0.0239904	GD3 34:1;O2	GD3 34:1;O2_RT 11	GD3 18:1;O2/16:0	CHONDRO-ADIPO; MSC-ADIPO; OSTEO-ADIPO; OSTEO-CHONDRO; OSTEO-MSC	OSTEO
Sample_OSTEO_d5_MS3ITfinal_neg_5	Sample	OSTEO	neg	5	GD3 d34:1	11	GD3	10.99	1442.8	1442.8	-1.4	C68H120N3O29	12836685	11	GD3 d34:1_11	GD3	d	34	1	[M-H]	2.38935e+07	62507628	688.049	701	0.981525	0.964258	0.143552	0.0239904	GD3 34:1;O2	GD3 34:1;O2_RT 11	GD3 18:1;O2/16:0	CHONDRO-ADIPO; MSC-ADIPO; OSTEO-ADIPO; OSTEO-CHONDRO; OSTEO-MSC	OSTEO
Sample_CHONDRO_d5_MS3ITfinal_neg_1	Sample	CHONDRO	neg	1	GD3 d36:1	13.25	GD3	13.28	734.913	734.914	1.4	C70H123N3O29	164403	13.2	GD3 d36:1_13.2	GD3	d	36	1	[M-2H]	164403	44506446	6.64905	573	0.0116039	0.0215139	0.00858229	0.00219114	GD3 36:1;O2	GD3 36:1;O2_RT 13.2	GD3 18:1;O2/18:0	OSTEO-ADIPO; OSTEO-CHONDRO; OSTEO-MSC	OSTEO
Sample_CHONDRO_d5_MS3ITfinal_neg_3	Sample	CHONDRO	neg	3	GD3 d36:1	13.25	GD3	13.3	734.913	734.914	1.4	C70H123N3O29	214858	13.2	GD3 d36:1_13.2	GD3	d	36	1	[M-2H]	398504	54560086	13.1471	496.7	0.0264689	0.0215139	0.00858229	0.00219114	GD3 36:1;O2	GD3 36:1;O2_RT 13.2	GD3 18:1;O2/18:0	OSTEO-ADIPO; OSTEO-CHONDRO; OSTEO-MSC	OSTEO
Sample_CHONDRO_d5_MS3ITfinal_neg_3	Sample	CHONDRO	neg	3	GD3 d36:1	13.25	GD3	13.28	1470.83	1470.83	-0.7	C70H124N3O29	183645	13.2	GD3 d36:1_13.2	GD3	d	36	1	[M-H]	398504	54560086	13.1471	496.7	0.0264689	0.0215139	0.00858229	0.00219114	GD3 36:1;O2	GD3 36:1;O2_RT 13.2	GD3 18:1;O2/18:0	OSTEO-ADIPO; OSTEO-CHONDRO; OSTEO-MSC	OSTEO
Sample_OSTEO_d5_MS3ITfinal_neg_2	Sample	OSTEO	neg	2	GD3 d36:1	13.25	GD3	13.25	734.913	734.914	1.4	C70H123N3O29	877653	13.2	GD3 d36:1_13.2	GD3	d	36	1	[M-2H]	1.71421e+06	46277275	66.6758	650.9	0.102436	0.0836342	0.0141733	0.00312302	GD3 36:1;O2	GD3 36:1;O2_RT 13.2	GD3 18:1;O2/18:0	OSTEO-ADIPO; OSTEO-CHONDRO; OSTEO-MSC	OSTEO
Sample_OSTEO_d5_MS3ITfinal_neg_3	Sample	OSTEO	neg	3	GD3 d36:1	13.25	GD3	13.27	734.913	734.914	1.4	C70H123N3O29	742852	13.2	GD3 d36:1_13.2	GD3	d	36	1	[M-2H]	1.28627e+06	48054096	48.1808	634.2	0.0759709	0.0836342	0.0141733	0.00312302	GD3 36:1;O2	GD3 36:1;O2_RT 13.2	GD3 18:1;O2/18:0	OSTEO-ADIPO; OSTEO-CHONDRO; OSTEO-MSC	OSTEO
Sample_OSTEO_d5_MS3ITfinal_neg_4	Sample	OSTEO	neg	4	GD3 d36:1	13.25	GD3	13.27	734.913	734.914	1.4	C70H123N3O29	706395	13.2	GD3 d36:1_13.2	GD3	d	36	1	[M-2H]	1.38241e+06	48083108	51.7508	596.1	0.0868156	0.0836342	0.0141733	0.00312302	GD3 36:1;O2	GD3 36:1;O2_RT 13.2	GD3 18:1;O2/18:0	OSTEO-ADIPO; OSTEO-CHONDRO; OSTEO-MSC	OSTEO
Sample_OSTEO_d5_MS3ITfinal_neg_5	Sample	OSTEO	neg	5	GD3 d36:1	13.25	GD3	13.25	734.913	734.914	1.4	C70H123N3O29	1.00893e+06	13.2	GD3 d36:1_13.2	GD3	d	36	1	[M-2H]	2.02327e+06	62507628	58.2629	701	0.083114	0.0836342	0.0141733	0.00312302	GD3 36:1;O2	GD3 36:1;O2_RT 13.2	GD3 18:1;O2/18:0	OSTEO-ADIPO; OSTEO-CHONDRO; OSTEO-MSC	OSTEO
Sample_OSTEO_d5_MS3ITfinal_neg_1	Sample	OSTEO	neg	1	GD3 d36:1	13.25	GD3	13.27	1470.83	1470.83	-0.7	C70H124N3O29	681682	13.2	GD3 d36:1_13.2	GD3	d	36	1	[M-H]	681682	40634581	30.1966	538.9	0.0560338	0.0836342	0.0141733	0.00312302	GD3 36:1;O2	GD3 36:1;O2_RT 13.2	GD3 18:1;O2/18:0	OSTEO-ADIPO; OSTEO-CHONDRO; OSTEO-MSC	OSTEO
Sample_OSTEO_d5_MS3ITfinal_neg_2	Sample	OSTEO	neg	2	GD3 d36:1	13.25	GD3	13.25	1470.83	1470.83	0.1	C70H124N3O29	836554	13.2	GD3 d36:1_13.2	GD3	d	36	1	[M-H]	1.71421e+06	46277275	66.6758	650.9	0.102436	0.0836342	0.0141733	0.00312302	GD3 36:1;O2	GD3 36:1;O2_RT 13.2	GD3 18:1;O2/18:0	OSTEO-ADIPO; OSTEO-CHONDRO; OSTEO-MSC	OSTEO
Sample_OSTEO_d5_MS3ITfinal_neg_3	Sample	OSTEO	neg	3	GD3 d36:1	13.25	GD3	13.26	1470.83	1470.83	0.1	C70H124N3O29	543416	13.2	GD3 d36:1_13.2	GD3	d	36	1	[M-H]	1.28627e+06	48054096	48.1808	634.2	0.0759709	0.0836342	0.0141733	0.00312302	GD3 36:1;O2	GD3 36:1;O2_RT 13.2	GD3 18:1;O2/18:0	OSTEO-ADIPO; OSTEO-CHONDRO; OSTEO-MSC	OSTEO
Sample_OSTEO_d5_MS3ITfinal_neg_4	Sample	OSTEO	neg	4	GD3 d36:1	13.25	GD3	13.27	1470.83	1470.83	-0.7	C70H124N3O29	676016	13.2	GD3 d36:1_13.2	GD3	d	36	1	[M-H]	1.38241e+06	48083108	51.7508	596.1	0.0868156	0.0836342	0.0141733	0.00312302	GD3 36:1;O2	GD3 36:1;O2_RT 13.2	GD3 18:1;O2/18:0	OSTEO-ADIPO; OSTEO-CHONDRO; OSTEO-MSC	OSTEO
Sample_OSTEO_d5_MS3ITfinal_neg_5	Sample	OSTEO	neg	5	GD3 d36:1	13.25	GD3	13.25	1470.83	1470.83	-0.7	C70H124N3O29	1.01433e+06	13.2	GD3 d36:1_13.2	GD3	d	36	1	[M-H]	2.02327e+06	62507628	58.2629	701	0.083114	0.0836342	0.0141733	0.00312302	GD3 36:1;O2	GD3 36:1;O2_RT 13.2	GD3 18:1;O2/18:0	OSTEO-ADIPO; OSTEO-CHONDRO; OSTEO-MSC	OSTEO
Sample_OSTEO_d5_MS3ITfinal_neg_1	Sample	OSTEO	neg	1	GD3 d38:1	15.81	GD3	15.97	748.928	748.928	0	C72H127N3O29	267547	15.8	GD3 d38:1_15.8	GD3	d	38	1	[M-2H]	267547	40634581	11.8516	538.9	0.0219922	0.0154688	0.00568406	0.0009044	GD3 38:1;O2	GD3 38:1;O2_RT 15.8	GD3 18:1;O2/20:0	OSTEO-ADIPO; OSTEO-CHONDRO; OSTEO-MSC	OSTEO
Sample_OSTEO_d5_MS3ITfinal_neg_2	Sample	OSTEO	neg	2	GD3 d38:1	15.81	GD3	15.89	1498.86	1498.86	-2	C72H128N3O29	214759	15.8	GD3 d38:1_15.8	GD3	d	38	1	[M-H]	214759	46277275	8.35325	650.9	0.0128334	0.0154688	0.00568406	0.0009044	GD3 38:1;O2	GD3 38:1;O2_RT 15.8	GD3 18:1;O2/20:0	OSTEO-ADIPO; OSTEO-CHONDRO; OSTEO-MSC	OSTEO
Sample_OSTEO_d5_MS3ITfinal_neg_5	Sample	OSTEO	neg	5	GD3 d38:1	15.81	GD3	15.9	1498.86	1498.86	-2.6	C72H128N3O29	281912	15.8	GD3 d38:1_15.8	GD3	d	38	1	[M-H]	281912	62507628	8.11809	701	0.0115807	0.0154688	0.00568406	0.0009044	GD3 38:1;O2	GD3 38:1;O2_RT 15.8	GD3 18:1;O2/20:0	OSTEO-ADIPO; OSTEO-CHONDRO; OSTEO-MSC	OSTEO
Sample_ADIPO_d5_MS3ITfinal_neg_1	Sample	ADIPO	neg	1	GD3 d40:1	18.73	GD3	18.64	762.944	762.945	1.4	C74H131N3O29	129640	18.7	GD3 d40:1_18.7	GD3	d	40	1	[M-2H]	170037	55859734	5.47921	57.2	0.0957903	0.0719467	0.0190994	0.00369541	GD3 40:1;O2	GD3 40:1;O2_RT 18.7		OSTEO-ADIPO; MSC-CHONDRO; OSTEO-CHONDRO; OSTEO-MSC	OSTEO
Sample_ADIPO_d5_MS3ITfinal_neg_2	Sample	ADIPO	neg	2	GD3 d40:1	18.73	GD3	18.62	762.944	762.945	1.4	C74H131N3O29	91534.9	18.7	GD3 d40:1_18.7	GD3	d	40	1	[M-2H]	123946	61250750	3.64244	62	0.0587491	0.0719467	0.0190994	0.00369541	GD3 40:1;O2	GD3 40:1;O2_RT 18.7		OSTEO-ADIPO; MSC-CHONDRO; OSTEO-CHONDRO; OSTEO-MSC	OSTEO
Sample_ADIPO_d5_MS3ITfinal_neg_3	Sample	ADIPO	neg	3	GD3 d40:1	18.73	GD3	18.64	762.944	762.945	1.4	C74H131N3O29	134695	18.7	GD3 d40:1_18.7	GD3	d	40	1	[M-2H]	134695	67143542	3.61093	52.5	0.0687796	0.0719467	0.0190994	0.00369541	GD3 40:1;O2	GD3 40:1;O2_RT 18.7		OSTEO-ADIPO; MSC-CHONDRO; OSTEO-CHONDRO; OSTEO-MSC	OSTEO
Sample_ADIPO_d5_MS3ITfinal_neg_4	Sample	ADIPO	neg	4	GD3 d40:1	18.73	GD3	18.64	762.944	762.945	1.4	C74H131N3O29	113723	18.7	GD3 d40:1_18.7	GD3	d	40	1	[M-2H]	113723	59057876	3.4661	64.4	0.0538215	0.0719467	0.0190994	0.00369541	GD3 40:1;O2	GD3 40:1;O2_RT 18.7		OSTEO-ADIPO; MSC-CHONDRO; OSTEO-CHONDRO; OSTEO-MSC	OSTEO
Sample_ADIPO_d5_MS3ITfinal_neg_1	Sample	ADIPO	neg	1	GD3 d40:1	18.73	GD3	18.64	1526.9	1526.9	0.1	C74H132N3O29	40397.4	18.7	GD3 d40:1_18.7	GD3	d	40	1	[M-H]	170037	55859734	5.47921	57.2	0.0957903	0.0719467	0.0190994	0.00369541	GD3 40:1;O2	GD3 40:1;O2_RT 18.7		OSTEO-ADIPO; MSC-CHONDRO; OSTEO-CHONDRO; OSTEO-MSC	OSTEO
Sample_ADIPO_d5_MS3ITfinal_neg_2	Sample	ADIPO	neg	2	GD3 d40:1	18.73	GD3	18.62	1526.9	1526.9	1.4	C74H132N3O29	32410.9	18.7	GD3 d40:1_18.7	GD3	d	40	1	[M-H]	123946	61250750	3.64244	62	0.0587491	0.0719467	0.0190994	0.00369541	GD3 40:1;O2	GD3 40:1;O2_RT 18.7		OSTEO-ADIPO; MSC-CHONDRO; OSTEO-CHONDRO; OSTEO-MSC	OSTEO
Sample_MSC_d5_MS3ITfinal_neg_1	Sample	MSC	neg	1	GD3 d40:1	18.73	GD3	18.62	762.944	762.945	1.4	C74H131N3O29	83767.4	18.7	GD3 d40:1_18.7	GD3	d	40	1	[M-2H]	83767.4	25034098	6.02304	48.5	0.124186	0.150489	0.0781342	0.0149544	GD3 40:1;O2	GD3 40:1;O2_RT 18.7		OSTEO-ADIPO; MSC-CHONDRO; OSTEO-CHONDRO; OSTEO-MSC	OSTEO
Sample_MSC_d5_MS3ITfinal_neg_3	Sample	MSC	neg	3	GD3 d40:1	18.73	GD3	18.67	762.944	762.945	1.4	C74H131N3O29	267540	18.7	GD3 d40:1_18.7	GD3	d	40	1	[M-2H]	417150	58984872	12.7299	50.9	0.250096	0.150489	0.0781342	0.0149544	GD3 40:1;O2	GD3 40:1;O2_RT 18.7		OSTEO-ADIPO; MSC-CHONDRO; OSTEO-CHONDRO; OSTEO-MSC	OSTEO
Sample_MSC_d5_MS3ITfinal_neg_5	Sample	MSC	neg	5	GD3 d40:1	18.73	GD3	18.62	762.944	762.945	1.4	C74H131N3O29	196873	18.7	GD3 d40:1_18.7	GD3	d	40	1	[M-2H]	280811	53947297	9.36952	62.8	0.149196	0.150489	0.0781342	0.0149544	GD3 40:1;O2	GD3 40:1;O2_RT 18.7		OSTEO-ADIPO; MSC-CHONDRO; OSTEO-CHONDRO; OSTEO-MSC	OSTEO
Sample_MSC_d5_MS3ITfinal_neg_2	Sample	MSC	neg	2	GD3 d40:1	18.73	GD3	18.62	1526.9	1526.9	0.1	C74H132N3O29	43069.3	18.7	GD3 d40:1_18.7	GD3	d	40	1	[M-H]	43069.3	65600749	1.18177	31.8	0.0371624	0.150489	0.0781342	0.0149544	GD3 40:1;O2	GD3 40:1;O2_RT 18.7		OSTEO-ADIPO; MSC-CHONDRO; OSTEO-CHONDRO; OSTEO-MSC	OSTEO
Sample_MSC_d5_MS3ITfinal_neg_3	Sample	MSC	neg	3	GD3 d40:1	18.73	GD3	18.67	1526.9	1526.89	-0.6	C74H132N3O29	149610	18.7	GD3 d40:1_18.7	GD3	d	40	1	[M-H]	417150	58984872	12.7299	50.9	0.250096	0.150489	0.0781342	0.0149544	GD3 40:1;O2	GD3 40:1;O2_RT 18.7		OSTEO-ADIPO; MSC-CHONDRO; OSTEO-CHONDRO; OSTEO-MSC	OSTEO
Sample_MSC_d5_MS3ITfinal_neg_4	Sample	MSC	neg	4	GD3 d40:1	18.73	GD3	18.67	1526.9	1526.9	0.1	C74H132N3O29	215096	18.7	GD3 d40:1_18.7	GD3	d	40	1	[M-H]	215096	77843449	4.97374	53.2	0.0934913	0.150489	0.0781342	0.0149544	GD3 40:1;O2	GD3 40:1;O2_RT 18.7		OSTEO-ADIPO; MSC-CHONDRO; OSTEO-CHONDRO; OSTEO-MSC	OSTEO
Sample_MSC_d5_MS3ITfinal_neg_5	Sample	MSC	neg	5	GD3 d40:1	18.73	GD3	18.62	1526.9	1526.9	0.1	C74H132N3O29	83938.5	18.7	GD3 d40:1_18.7	GD3	d	40	1	[M-H]	280811	53947297	9.36952	62.8	0.149196	0.150489	0.0781342	0.0149544	GD3 40:1;O2	GD3 40:1;O2_RT 18.7		OSTEO-ADIPO; MSC-CHONDRO; OSTEO-CHONDRO; OSTEO-MSC	OSTEO
Sample_OSTEO_d5_MS3ITfinal_neg_1	Sample	OSTEO	neg	1	GD3 d40:1	18.73	GD3	18.73	762.944	762.944	0	C74H131N3O29	7227285	18.7	GD3 d40:1_18.7	GD3	d	40	1	[M-2H]	8.52525e+06	40634581	377.645	538.9	0.70077	0.720945	0.0892772	0.0242494	GD3 40:1;O2	GD3 40:1;O2_RT 18.7		OSTEO-ADIPO; MSC-CHONDRO; OSTEO-CHONDRO; OSTEO-MSC	OSTEO
Sample_OSTEO_d5_MS3ITfinal_neg_2	Sample	OSTEO	neg	2	GD3 d40:1	18.73	GD3	18.73	762.944	762.945	1.4	C74H131N3O29	9903045	18.7	GD3 d40:1_18.7	GD3	d	40	1	[M-2H]	1.17989e+07	46277275	458.929	650.9	0.705068	0.720945	0.0892772	0.0242494	GD3 40:1;O2	GD3 40:1;O2_RT 18.7		OSTEO-ADIPO; MSC-CHONDRO; OSTEO-CHONDRO; OSTEO-MSC	OSTEO
Sample_OSTEO_d5_MS3ITfinal_neg_3	Sample	OSTEO	neg	3	GD3 d40:1	18.73	GD3	18.76	762.944	762.945	1.4	C74H131N3O29	8363349	18.7	GD3 d40:1_18.7	GD3	d	40	1	[M-2H]	9.92242e+06	48054096	371.672	634.2	0.586048	0.720945	0.0892772	0.0242494	GD3 40:1;O2	GD3 40:1;O2_RT 18.7		OSTEO-ADIPO; MSC-CHONDRO; OSTEO-CHONDRO; OSTEO-MSC	OSTEO
Sample_OSTEO_d5_MS3ITfinal_neg_4	Sample	OSTEO	neg	4	GD3 d40:1	18.73	GD3	18.76	762.944	762.944	0	C74H131N3O29	6797278	18.7	GD3 d40:1_18.7	GD3	d	40	1	[M-2H]	12289595	48083108	460.063	596.1	0.771789	0.720945	0.0892772	0.0242494	GD3 40:1;O2	GD3 40:1;O2_RT 18.7		OSTEO-ADIPO; MSC-CHONDRO; OSTEO-CHONDRO; OSTEO-MSC	OSTEO
Sample_OSTEO_d5_MS3ITfinal_neg_5	Sample	OSTEO	neg	5	GD3 d40:1	18.73	GD3	18.73	762.944	762.945	1.4	C74H131N3O29	12142423	18.7	GD3 d40:1_18.7	GD3	d	40	1	[M-2H]	20473930	62507628	589.577	701	0.841052	0.720945	0.0892772	0.0242494	GD3 40:1;O2	GD3 40:1;O2_RT 18.7		OSTEO-ADIPO; MSC-CHONDRO; OSTEO-CHONDRO; OSTEO-MSC	OSTEO
Sample_OSTEO_d5_MS3ITfinal_neg_1	Sample	OSTEO	neg	1	GD3 d40:1	18.73	GD3	18.73	1526.9	1526.9	0.1	C74H132N3O29	1.29796e+06	18.7	GD3 d40:1_18.7	GD3	d	40	1	[M-H]	8.52525e+06	40634581	377.645	538.9	0.70077	0.720945	0.0892772	0.0242494	GD3 40:1;O2	GD3 40:1;O2_RT 18.7		OSTEO-ADIPO; MSC-CHONDRO; OSTEO-CHONDRO; OSTEO-MSC	OSTEO
Sample_OSTEO_d5_MS3ITfinal_neg_2	Sample	OSTEO	neg	2	GD3 d40:1	18.73	GD3	18.71	1526.9	1526.89	-0.6	C74H132N3O29	1.89583e+06	18.7	GD3 d40:1_18.7	GD3	d	40	1	[M-H]	1.17989e+07	46277275	458.929	650.9	0.705068	0.720945	0.0892772	0.0242494	GD3 40:1;O2	GD3 40:1;O2_RT 18.7		OSTEO-ADIPO; MSC-CHONDRO; OSTEO-CHONDRO; OSTEO-MSC	OSTEO
Sample_OSTEO_d5_MS3ITfinal_neg_3	Sample	OSTEO	neg	3	GD3 d40:1	18.73	GD3	18.73	1526.9	1526.89	-0.6	C74H132N3O29	1.55907e+06	18.7	GD3 d40:1_18.7	GD3	d	40	1	[M-H]	9.92242e+06	48054096	371.672	634.2	0.586048	0.720945	0.0892772	0.0242494	GD3 40:1;O2	GD3 40:1;O2_RT 18.7		OSTEO-ADIPO; MSC-CHONDRO; OSTEO-CHONDRO; OSTEO-MSC	OSTEO
Sample_OSTEO_d5_MS3ITfinal_neg_4	Sample	OSTEO	neg	4	GD3 d40:1	18.73	GD3	18.73	1526.9	1526.89	-1.9	C74H132N3O29	5492317	18.7	GD3 d40:1_18.7	GD3	d	40	1	[M-H]	12289595	48083108	460.063	596.1	0.771789	0.720945	0.0892772	0.0242494	GD3 40:1;O2	GD3 40:1;O2_RT 18.7		OSTEO-ADIPO; MSC-CHONDRO; OSTEO-CHONDRO; OSTEO-MSC	OSTEO
Sample_OSTEO_d5_MS3ITfinal_neg_5	Sample	OSTEO	neg	5	GD3 d40:1	18.73	GD3	18.73	1526.9	1526.89	-0.6	C74H132N3O29	8331507	18.7	GD3 d40:1_18.7	GD3	d	40	1	[M-H]	20473930	62507628	589.577	701	0.841052	0.720945	0.0892772	0.0242494	GD3 40:1;O2	GD3 40:1;O2_RT 18.7		OSTEO-ADIPO; MSC-CHONDRO; OSTEO-CHONDRO; OSTEO-MSC	OSTEO
Sample_ADIPO_d5_MS3ITfinal_neg_1	Sample	ADIPO	neg	1	GD3 d41:1	19.96	GD3	19.92	769.952	769.953	1.3	C75H133N3O29	103172	20	GD3 d41:1_20	GD3	d	41	1	[M-2H]	103172	55859734	3.32457	57.2	0.0581218	0.0403742	0.0153941	0.00275501	GD3 41:1;O2	GD3 41:1;O2_RT 20		OSTEO-ADIPO; OSTEO-CHONDRO; OSTEO-MSC	OSTEO
Sample_ADIPO_d5_MS3ITfinal_neg_2	Sample	ADIPO	neg	2	GD3 d41:1	19.96	GD3	19.91	769.952	769.953	1.3	C75H133N3O29	68278.5	20	GD3 d41:1_20	GD3	d	41	1	[M-2H]	68278.5	61250750	2.00653	62	0.0323633	0.0403742	0.0153941	0.00275501	GD3 41:1;O2	GD3 41:1;O2_RT 20		OSTEO-ADIPO; OSTEO-CHONDRO; OSTEO-MSC	OSTEO
Sample_ADIPO_d5_MS3ITfinal_neg_3	Sample	ADIPO	neg	3	GD3 d41:1	19.96	GD3	19.96	769.952	769.954	2.6	C75H133N3O29	59999.2	20	GD3 d41:1_20	GD3	d	41	1	[M-2H]	59999.2	67143542	1.60847	52.5	0.0306376	0.0403742	0.0153941	0.00275501	GD3 41:1;O2	GD3 41:1;O2_RT 20		OSTEO-ADIPO; OSTEO-CHONDRO; OSTEO-MSC	OSTEO
Sample_MSC_d5_MS3ITfinal_neg_2	Sample	MSC	neg	2	GD3 d41:1	19.96	GD3	19.89	769.952	769.953	1.3	C75H133N3O29	112563	20	GD3 d41:1_20	GD3	d	41	1	[M-2H]	112563	65600749	3.08858	31.8	0.0971253	0.0583184	0.029751	0.00676161	GD3 41:1;O2	GD3 41:1;O2_RT 20		OSTEO-ADIPO; OSTEO-CHONDRO; OSTEO-MSC	OSTEO
Sample_MSC_d5_MS3ITfinal_neg_3	Sample	MSC	neg	3	GD3 d41:1	19.96	GD3	19.94	769.952	769.952	0	C75H133N3O29	82121.6	20	GD3 d41:1_20	GD3	d	41	1	[M-2H]	82121.6	58984872	2.50605	50.9	0.0492347	0.0583184	0.029751	0.00676161	GD3 41:1;O2	GD3 41:1;O2_RT 20		OSTEO-ADIPO; OSTEO-CHONDRO; OSTEO-MSC	OSTEO
Sample_MSC_d5_MS3ITfinal_neg_4	Sample	MSC	neg	4	GD3 d41:1	19.96	GD3	19.92	769.952	769.952	0	C75H133N3O29	140657	20	GD3 d41:1_20	GD3	d	41	1	[M-2H]	140657	77843449	3.25246	53.2	0.0611365	0.0583184	0.029751	0.00676161	GD3 41:1;O2	GD3 41:1;O2_RT 20		OSTEO-ADIPO; OSTEO-CHONDRO; OSTEO-MSC	OSTEO
Sample_MSC_d5_MS3ITfinal_neg_5	Sample	MSC	neg	5	GD3 d41:1	19.96	GD3	19.89	769.952	769.953	1.3	C75H133N3O29	48516.9	20	GD3 d41:1_20	GD3	d	41	1	[M-2H]	48516.9	53947297	1.61881	62.8	0.0257772	0.0583184	0.029751	0.00676161	GD3 41:1;O2	GD3 41:1;O2_RT 20		OSTEO-ADIPO; OSTEO-CHONDRO; OSTEO-MSC	OSTEO
Sample_OSTEO_d5_MS3ITfinal_neg_1	Sample	OSTEO	neg	1	GD3 d41:1	19.96	GD3	19.98	769.952	769.951	-1.3	C75H133N3O29	3.69709e+06	20	GD3 d41:1_20	GD3	d	41	1	[M-2H]	4.98503e+06	40634581	220.823	538.9	0.409766	0.350632	0.0473212	0.00679261	GD3 41:1;O2	GD3 41:1;O2_RT 20		OSTEO-ADIPO; OSTEO-CHONDRO; OSTEO-MSC	OSTEO
Sample_OSTEO_d5_MS3ITfinal_neg_2	Sample	OSTEO	neg	2	GD3 d41:1	19.96	GD3	19.96	769.952	769.953	1.3	C75H133N3O29	4347166	20	GD3 d41:1_20	GD3	d	41	1	[M-2H]	6.68133e+06	46277275	259.877	650.9	0.399258	0.350632	0.0473212	0.00679261	GD3 41:1;O2	GD3 41:1;O2_RT 20		OSTEO-ADIPO; OSTEO-CHONDRO; OSTEO-MSC	OSTEO
Sample_OSTEO_d5_MS3ITfinal_neg_3	Sample	OSTEO	neg	3	GD3 d41:1	19.96	GD3	19.98	769.952	769.952	0	C75H133N3O29	3.20876e+06	20	GD3 d41:1_20	GD3	d	41	1	[M-2H]	5.12035e+06	48054096	191.797	634.2	0.302423	0.350632	0.0473212	0.00679261	GD3 41:1;O2	GD3 41:1;O2_RT 20		OSTEO-ADIPO; OSTEO-CHONDRO; OSTEO-MSC	OSTEO
Sample_OSTEO_d5_MS3ITfinal_neg_4	Sample	OSTEO	neg	4	GD3 d41:1	19.96	GD3	19.98	769.952	769.952	0	C75H133N3O29	3.12271e+06	20	GD3 d41:1_20	GD3	d	41	1	[M-2H]	5231598	48083108	195.846	596.1	0.328545	0.350632	0.0473212	0.00679261	GD3 41:1;O2	GD3 41:1;O2_RT 20		OSTEO-ADIPO; OSTEO-CHONDRO; OSTEO-MSC	OSTEO
Sample_OSTEO_d5_MS3ITfinal_neg_5	Sample	OSTEO	neg	5	GD3 d41:1	19.96	GD3	19.96	769.952	769.952	0	C75H133N3O29	4.67742e+06	20	GD3 d41:1_20	GD3	d	41	1	[M-2H]	7.62351e+06	62507628	219.53	701	0.313167	0.350632	0.0473212	0.00679261	GD3 41:1;O2	GD3 41:1;O2_RT 20		OSTEO-ADIPO; OSTEO-CHONDRO; OSTEO-MSC	OSTEO
Sample_OSTEO_d5_MS3ITfinal_neg_1	Sample	OSTEO	neg	1	GD3 d41:1	19.96	GD3	19.98	1540.91	1540.91	-0.6	C75H134N3O29	1.28793e+06	20	GD3 d41:1_20	GD3	d	41	1	[M-H]	4.98503e+06	40634581	220.823	538.9	0.409766	0.350632	0.0473212	0.00679261	GD3 41:1;O2	GD3 41:1;O2_RT 20		OSTEO-ADIPO; OSTEO-CHONDRO; OSTEO-MSC	OSTEO
Sample_OSTEO_d5_MS3ITfinal_neg_2	Sample	OSTEO	neg	2	GD3 d41:1	19.96	GD3	19.96	1540.91	1540.91	-0.6	C75H134N3O29	2.33416e+06	20	GD3 d41:1_20	GD3	d	41	1	[M-H]	6.68133e+06	46277275	259.877	650.9	0.399258	0.350632	0.0473212	0.00679261	GD3 41:1;O2	GD3 41:1;O2_RT 20		OSTEO-ADIPO; OSTEO-CHONDRO; OSTEO-MSC	OSTEO
Sample_OSTEO_d5_MS3ITfinal_neg_3	Sample	OSTEO	neg	3	GD3 d41:1	19.96	GD3	19.98	1540.91	1540.91	-1.3	C75H134N3O29	1.91159e+06	20	GD3 d41:1_20	GD3	d	41	1	[M-H]	5.12035e+06	48054096	191.797	634.2	0.302423	0.350632	0.0473212	0.00679261	GD3 41:1;O2	GD3 41:1;O2_RT 20		OSTEO-ADIPO; OSTEO-CHONDRO; OSTEO-MSC	OSTEO
Sample_OSTEO_d5_MS3ITfinal_neg_4	Sample	OSTEO	neg	4	GD3 d41:1	19.96	GD3	19.98	1540.91	1540.91	-0.6	C75H134N3O29	2.10889e+06	20	GD3 d41:1_20	GD3	d	41	1	[M-H]	5231598	48083108	195.846	596.1	0.328545	0.350632	0.0473212	0.00679261	GD3 41:1;O2	GD3 41:1;O2_RT 20		OSTEO-ADIPO; OSTEO-CHONDRO; OSTEO-MSC	OSTEO
Sample_OSTEO_d5_MS3ITfinal_neg_5	Sample	OSTEO	neg	5	GD3 d41:1	19.96	GD3	19.98	1540.91	1540.91	-0.6	C75H134N3O29	2946083	20	GD3 d41:1_20	GD3	d	41	1	[M-H]	7.62351e+06	62507628	219.53	701	0.313167	0.350632	0.0473212	0.00679261	GD3 41:1;O2	GD3 41:1;O2_RT 20		OSTEO-ADIPO; OSTEO-CHONDRO; OSTEO-MSC	OSTEO
Sample_ADIPO_d5_MS3ITfinal_neg_1	Sample	ADIPO	neg	1	GD3 d42:1	20.67	GD3	20.62	1554.93	1554.93	-0.6	C76H136N3O29	281507	20.7	GD3 d42:1_20.7	GD3	d	42	1	[M-H]	281507	55859734	9.07115	57.2	0.158587	0.116856	0.0302683	0.00630731	GD3 42:1;O2	GD3 42:1;O2_RT 20.7	GD3 18:1;O2/24:0	OSTEO-ADIPO; OSTEO-CHONDRO; OSTEO-MSC	OSTEO
Sample_ADIPO_d5_MS3ITfinal_neg_2	Sample	ADIPO	neg	2	GD3 d42:1	20.67	GD3	20.62	1554.93	1554.93	0.1	C76H136N3O29	276524	20.7	GD3 d42:1_20.7	GD3	d	42	1	[M-H]	276524	61250750	8.12633	62	0.13107	0.116856	0.0302683	0.00630731	GD3 42:1;O2	GD3 42:1;O2_RT 20.7	GD3 18:1;O2/24:0	OSTEO-ADIPO; OSTEO-CHONDRO; OSTEO-MSC	OSTEO
Sample_ADIPO_d5_MS3ITfinal_neg_3	Sample	ADIPO	neg	3	GD3 d42:1	20.67	GD3	20.64	1554.93	1554.93	0.7	C76H136N3O29	223952	20.7	GD3 d42:1_20.7	GD3	d	42	1	[M-H]	223952	67143542	6.00377	52.5	0.114357	0.116856	0.0302683	0.00630731	GD3 42:1;O2	GD3 42:1;O2_RT 20.7	GD3 18:1;O2/24:0	OSTEO-ADIPO; OSTEO-CHONDRO; OSTEO-MSC	OSTEO
Sample_ADIPO_d5_MS3ITfinal_neg_4	Sample	ADIPO	neg	4	GD3 d42:1	20.67	GD3	20.62	1554.93	1554.93	0.1	C76H136N3O29	215750	20.7	GD3 d42:1_20.7	GD3	d	42	1	[M-H]	215750	59057876	6.57574	64.4	0.102108	0.116856	0.0302683	0.00630731	GD3 42:1;O2	GD3 42:1;O2_RT 20.7	GD3 18:1;O2/24:0	OSTEO-ADIPO; OSTEO-CHONDRO; OSTEO-MSC	OSTEO
Sample_ADIPO_d5_MS3ITfinal_neg_5	Sample	ADIPO	neg	5	GD3 d42:1	20.67	GD3	20.64	1554.93	1554.93	-0.6	C76H136N3O29	158709	20.7	GD3 d42:1_20.7	GD3	d	42	1	[M-H]	158709	49459406	5.77596	73.9	0.0781591	0.116856	0.0302683	0.00630731	GD3 42:1;O2	GD3 42:1;O2_RT 20.7	GD3 18:1;O2/24:0	OSTEO-ADIPO; OSTEO-CHONDRO; OSTEO-MSC	OSTEO
Sample_CHONDRO_d5_MS3ITfinal_neg_1	Sample	CHONDRO	neg	1	GD3 d42:1	20.67	GD3	20.66	776.96	776.96	0	C76H135N3O29	1.39021e+06	20.7	GD3 d42:1_20.7	GD3	d	42	1	[M-2H]	2.36234e+06	44506446	95.5414	573	0.166739	0.230365	0.0783346	0.0162556	GD3 42:1;O2	GD3 42:1;O2_RT 20.7	GD3 18:1;O2/24:0	OSTEO-ADIPO; OSTEO-CHONDRO; OSTEO-MSC	OSTEO
Sample_CHONDRO_d5_MS3ITfinal_neg_2	Sample	CHONDRO	neg	2	GD3 d42:1	20.67	GD3	20.66	776.96	776.961	1.3	C76H135N3O29	2109820	20.7	GD3 d42:1_20.7	GD3	d	42	1	[M-2H]	2.65798e+06	40078241	119.375	601.6	0.19843	0.230365	0.0783346	0.0162556	GD3 42:1;O2	GD3 42:1;O2_RT 20.7	GD3 18:1;O2/24:0	OSTEO-ADIPO; OSTEO-CHONDRO; OSTEO-MSC	OSTEO
Sample_CHONDRO_d5_MS3ITfinal_neg_3	Sample	CHONDRO	neg	3	GD3 d42:1	20.67	GD3	20.67	776.96	776.961	1.3	C76H135N3O29	2.93595e+06	20.7	GD3 d42:1_20.7	GD3	d	42	1	[M-2H]	4.54263e+06	54560086	149.867	496.7	0.301725	0.230365	0.0783346	0.0162556	GD3 42:1;O2	GD3 42:1;O2_RT 20.7	GD3 18:1;O2/24:0	OSTEO-ADIPO; OSTEO-CHONDRO; OSTEO-MSC	OSTEO
Sample_CHONDRO_d5_MS3ITfinal_neg_4	Sample	CHONDRO	neg	4	GD3 d42:1	20.67	GD3	20.66	776.96	776.961	1.3	C76H135N3O29	1.94297e+06	20.7	GD3 d42:1_20.7	GD3	d	42	1	[M-2H]	2.96372e+06	30306448	176.025	525.3	0.335095	0.230365	0.0783346	0.0162556	GD3 42:1;O2	GD3 42:1;O2_RT 20.7	GD3 18:1;O2/24:0	OSTEO-ADIPO; OSTEO-CHONDRO; OSTEO-MSC	OSTEO
Sample_CHONDRO_d5_MS3ITfinal_neg_5	Sample	CHONDRO	neg	5	GD3 d42:1	20.67	GD3	20.64	776.96	776.961	1.3	C76H135N3O29	727801	20.7	GD3 d42:1_20.7	GD3	d	42	1	[M-2H]	1.56077e+06	36520511	76.9262	513.4	0.149837	0.230365	0.0783346	0.0162556	GD3 42:1;O2	GD3 42:1;O2_RT 20.7	GD3 18:1;O2/24:0	OSTEO-ADIPO; OSTEO-CHONDRO; OSTEO-MSC	OSTEO
Sample_CHONDRO_d5_MS3ITfinal_neg_1	Sample	CHONDRO	neg	1	GD3 d42:1	20.67	GD3	20.66	1554.93	1554.93	0.1	C76H136N3O29	972127	20.7	GD3 d42:1_20.7	GD3	d	42	1	[M-H]	2.36234e+06	44506446	95.5414	573	0.166739	0.230365	0.0783346	0.0162556	GD3 42:1;O2	GD3 42:1;O2_RT 20.7	GD3 18:1;O2/24:0	OSTEO-ADIPO; OSTEO-CHONDRO; OSTEO-MSC	OSTEO
Sample_CHONDRO_d5_MS3ITfinal_neg_2	Sample	CHONDRO	neg	2	GD3 d42:1	20.67	GD3	20.64	1554.93	1554.92	-1.3	C76H136N3O29	548157	20.7	GD3 d42:1_20.7	GD3	d	42	1	[M-H]	2.65798e+06	40078241	119.375	601.6	0.19843	0.230365	0.0783346	0.0162556	GD3 42:1;O2	GD3 42:1;O2_RT 20.7	GD3 18:1;O2/24:0	OSTEO-ADIPO; OSTEO-CHONDRO; OSTEO-MSC	OSTEO
Sample_CHONDRO_d5_MS3ITfinal_neg_3	Sample	CHONDRO	neg	3	GD3 d42:1	20.67	GD3	20.66	1554.93	1554.93	-0.6	C76H136N3O29	1.60668e+06	20.7	GD3 d42:1_20.7	GD3	d	42	1	[M-H]	4.54263e+06	54560086	149.867	496.7	0.301725	0.230365	0.0783346	0.0162556	GD3 42:1;O2	GD3 42:1;O2_RT 20.7	GD3 18:1;O2/24:0	OSTEO-ADIPO; OSTEO-CHONDRO; OSTEO-MSC	OSTEO
Sample_CHONDRO_d5_MS3ITfinal_neg_4	Sample	CHONDRO	neg	4	GD3 d42:1	20.67	GD3	20.66	1554.93	1554.93	-0.6	C76H136N3O29	1.02075e+06	20.7	GD3 d42:1_20.7	GD3	d	42	1	[M-H]	2.96372e+06	30306448	176.025	525.3	0.335095	0.230365	0.0783346	0.0162556	GD3 42:1;O2	GD3 42:1;O2_RT 20.7	GD3 18:1;O2/24:0	OSTEO-ADIPO; OSTEO-CHONDRO; OSTEO-MSC	OSTEO
Sample_CHONDRO_d5_MS3ITfinal_neg_5	Sample	CHONDRO	neg	5	GD3 d42:1	20.67	GD3	20.62	1554.93	1554.93	-0.6	C76H136N3O29	832967	20.7	GD3 d42:1_20.7	GD3	d	42	1	[M-H]	1.56077e+06	36520511	76.9262	513.4	0.149837	0.230365	0.0783346	0.0162556	GD3 42:1;O2	GD3 42:1;O2_RT 20.7	GD3 18:1;O2/24:0	OSTEO-ADIPO; OSTEO-CHONDRO; OSTEO-MSC	OSTEO
Sample_MSC_d5_MS3ITfinal_neg_1	Sample	MSC	neg	1	GD3 d42:1	20.67	GD3	20.62	776.96	776.961	1.3	C76H135N3O29	179166	20.7	GD3 d42:1_20.7	GD3	d	42	1	[M-2H]	179166	25034098	12.8824	48.5	0.265616	0.228795	0.146818	0.0360758	GD3 42:1;O2	GD3 42:1;O2_RT 20.7	GD3 18:1;O2/24:0	OSTEO-ADIPO; OSTEO-CHONDRO; OSTEO-MSC	OSTEO
Sample_MSC_d5_MS3ITfinal_neg_4	Sample	MSC	neg	4	GD3 d42:1	20.67	GD3	20.64	776.96	776.961	1.3	C76H135N3O29	649464	20.7	GD3 d42:1_20.7	GD3	d	42	1	[M-2H]	915243	77843449	21.1635	53.2	0.39781	0.228795	0.146818	0.0360758	GD3 42:1;O2	GD3 42:1;O2_RT 20.7	GD3 18:1;O2/24:0	OSTEO-ADIPO; OSTEO-CHONDRO; OSTEO-MSC	OSTEO
Sample_MSC_d5_MS3ITfinal_neg_2	Sample	MSC	neg	2	GD3 d42:1	20.67	GD3	20.62	1554.93	1554.93	0.1	C76H136N3O29	164120	20.7	GD3 d42:1_20.7	GD3	d	42	1	[M-H]	164120	65600749	4.50324	31.8	0.141611	0.228795	0.146818	0.0360758	GD3 42:1;O2	GD3 42:1;O2_RT 20.7	GD3 18:1;O2/24:0	OSTEO-ADIPO; OSTEO-CHONDRO; OSTEO-MSC	OSTEO
Sample_MSC_d5_MS3ITfinal_neg_3	Sample	MSC	neg	3	GD3 d42:1	20.67	GD3	20.64	1554.93	1554.93	0.1	C76H136N3O29	162547	20.7	GD3 d42:1_20.7	GD3	d	42	1	[M-H]	162547	58984872	4.96034	50.9	0.0974527	0.228795	0.146818	0.0360758	GD3 42:1;O2	GD3 42:1;O2_RT 20.7	GD3 18:1;O2/24:0	OSTEO-ADIPO; OSTEO-CHONDRO; OSTEO-MSC	OSTEO
Sample_MSC_d5_MS3ITfinal_neg_4	Sample	MSC	neg	4	GD3 d42:1	20.67	GD3	20.64	1554.93	1554.93	0.1	C76H136N3O29	265779	20.7	GD3 d42:1_20.7	GD3	d	42	1	[M-H]	915243	77843449	21.1635	53.2	0.39781	0.228795	0.146818	0.0360758	GD3 42:1;O2	GD3 42:1;O2_RT 20.7	GD3 18:1;O2/24:0	OSTEO-ADIPO; OSTEO-CHONDRO; OSTEO-MSC	OSTEO
Sample_MSC_d5_MS3ITfinal_neg_5	Sample	MSC	neg	5	GD3 d42:1	20.67	GD3	20.6	1554.93	1554.93	0.1	C76H136N3O29	136397	20.7	GD3 d42:1_20.7	GD3	d	42	1	[M-H]	136397	53947297	4.55101	62.8	0.0724682	0.228795	0.146818	0.0360758	GD3 42:1;O2	GD3 42:1;O2_RT 20.7	GD3 18:1;O2/24:0	OSTEO-ADIPO; OSTEO-CHONDRO; OSTEO-MSC	OSTEO
Sample_OSTEO_d5_MS3ITfinal_neg_3	Sample	OSTEO	neg	3	GD3 d42:1	20.67	GD3	20.67	1576.91	1576.91	1.3	C76H135N3NaO29	377001	20.7	GD3 d42:1_20.7	GD3	d	42	1	[M+Na-2H]	7.00585e+07	48054096	2624.24	634.2	4.13787	4.3277	0.845305	0.136369	GD3 42:1;O2	GD3 42:1;O2_RT 20.7	GD3 18:1;O2/24:0	OSTEO-ADIPO; OSTEO-CHONDRO; OSTEO-MSC	OSTEO
Sample_OSTEO_d5_MS3ITfinal_neg_4	Sample	OSTEO	neg	4	GD3 d42:1	20.67	GD3	20.67	1576.91	1576.91	-0.6	C76H135N3NaO29	450538	20.7	GD3 d42:1_20.7	GD3	d	42	1	[M+Na-2H]	7.18785e+07	48083108	2690.79	596.1	4.51398	4.3277	0.845305	0.136369	GD3 42:1;O2	GD3 42:1;O2_RT 20.7	GD3 18:1;O2/24:0	OSTEO-ADIPO; OSTEO-CHONDRO; OSTEO-MSC	OSTEO
Sample_OSTEO_d5_MS3ITfinal_neg_5	Sample	OSTEO	neg	5	GD3 d42:1	20.67	GD3	20.66	1576.91	1576.91	0.1	C76H135N3NaO29	314266	20.7	GD3 d42:1_20.7	GD3	d	42	1	[M+Na-2H]	7.49646e+07	62507628	2158.72	701	3.07948	4.3277	0.845305	0.136369	GD3 42:1;O2	GD3 42:1;O2_RT 20.7	GD3 18:1;O2/24:0	OSTEO-ADIPO; OSTEO-CHONDRO; OSTEO-MSC	OSTEO
Sample_OSTEO_d5_MS3ITfinal_neg_1	Sample	OSTEO	neg	1	GD3 d42:1	20.67	GD3	20.66	776.96	776.96	0	C76H135N3O29	41042292	20.7	GD3 d42:1_20.7	GD3	d	42	1	[M-2H]	66523356	40634581	2946.8	538.9	5.46818	4.3277	0.845305	0.136369	GD3 42:1;O2	GD3 42:1;O2_RT 20.7	GD3 18:1;O2/24:0	OSTEO-ADIPO; OSTEO-CHONDRO; OSTEO-MSC	OSTEO
Sample_OSTEO_d5_MS3ITfinal_neg_2	Sample	OSTEO	neg	2	GD3 d42:1	20.67	GD3	20.66	776.96	776.961	1.3	C76H135N3O29	50621360	20.7	GD3 d42:1_20.7	GD3	d	42	1	[M-2H]	84756988	46277275	3296.71	650.9	5.06484	4.3277	0.845305	0.136369	GD3 42:1;O2	GD3 42:1;O2_RT 20.7	GD3 18:1;O2/24:0	OSTEO-ADIPO; OSTEO-CHONDRO; OSTEO-MSC	OSTEO
Sample_OSTEO_d5_MS3ITfinal_neg_3	Sample	OSTEO	neg	3	GD3 d42:1	20.67	GD3	20.67	776.96	776.961	1.3	C76H135N3O29	41344656	20.7	GD3 d42:1_20.7	GD3	d	42	1	[M-2H]	7.00585e+07	48054096	2624.24	634.2	4.13787	4.3277	0.845305	0.136369	GD3 42:1;O2	GD3 42:1;O2_RT 20.7	GD3 18:1;O2/24:0	OSTEO-ADIPO; OSTEO-CHONDRO; OSTEO-MSC	OSTEO
Sample_OSTEO_d5_MS3ITfinal_neg_4	Sample	OSTEO	neg	4	GD3 d42:1	20.67	GD3	20.67	776.96	776.96	0	C76H135N3O29	43377388	20.7	GD3 d42:1_20.7	GD3	d	42	1	[M-2H]	7.18785e+07	48083108	2690.79	596.1	4.51398	4.3277	0.845305	0.136369	GD3 42:1;O2	GD3 42:1;O2_RT 20.7	GD3 18:1;O2/24:0	OSTEO-ADIPO; OSTEO-CHONDRO; OSTEO-MSC	OSTEO
Sample_OSTEO_d5_MS3ITfinal_neg_5	Sample	OSTEO	neg	5	GD3 d42:1	20.67	GD3	20.67	776.96	776.96	0	C76H135N3O29	53395416	20.7	GD3 d42:1_20.7	GD3	d	42	1	[M-2H]	7.49646e+07	62507628	2158.72	701	3.07948	4.3277	0.845305	0.136369	GD3 42:1;O2	GD3 42:1;O2_RT 20.7	GD3 18:1;O2/24:0	OSTEO-ADIPO; OSTEO-CHONDRO; OSTEO-MSC	OSTEO
Sample_OSTEO_d5_MS3ITfinal_neg_1	Sample	OSTEO	neg	1	GD3 d42:1	20.67	GD3	20.66	1554.93	1554.93	-0.6	C76H136N3O29	25481064	20.7	GD3 d42:1_20.7	GD3	d	42	1	[M-H]	66523356	40634581	2946.8	538.9	5.46818	4.3277	0.845305	0.136369	GD3 42:1;O2	GD3 42:1;O2_RT 20.7	GD3 18:1;O2/24:0	OSTEO-ADIPO; OSTEO-CHONDRO; OSTEO-MSC	OSTEO
Sample_OSTEO_d5_MS3ITfinal_neg_2	Sample	OSTEO	neg	2	GD3 d42:1	20.67	GD3	20.66	1554.93	1554.93	-0.6	C76H136N3O29	34135628	20.7	GD3 d42:1_20.7	GD3	d	42	1	[M-H]	84756988	46277275	3296.71	650.9	5.06484	4.3277	0.845305	0.136369	GD3 42:1;O2	GD3 42:1;O2_RT 20.7	GD3 18:1;O2/24:0	OSTEO-ADIPO; OSTEO-CHONDRO; OSTEO-MSC	OSTEO
Sample_OSTEO_d5_MS3ITfinal_neg_3	Sample	OSTEO	neg	3	GD3 d42:1	20.67	GD3	20.67	1554.93	1554.93	0.1	C76H136N3O29	28336890	20.7	GD3 d42:1_20.7	GD3	d	42	1	[M-H]	7.00585e+07	48054096	2624.24	634.2	4.13787	4.3277	0.845305	0.136369	GD3 42:1;O2	GD3 42:1;O2_RT 20.7	GD3 18:1;O2/24:0	OSTEO-ADIPO; OSTEO-CHONDRO; OSTEO-MSC	OSTEO
Sample_OSTEO_d5_MS3ITfinal_neg_4	Sample	OSTEO	neg	4	GD3 d42:1	20.67	GD3	20.67	1554.93	1554.93	-0.6	C76H136N3O29	28050588	20.7	GD3 d42:1_20.7	GD3	d	42	1	[M-H]	7.18785e+07	48083108	2690.79	596.1	4.51398	4.3277	0.845305	0.136369	GD3 42:1;O2	GD3 42:1;O2_RT 20.7	GD3 18:1;O2/24:0	OSTEO-ADIPO; OSTEO-CHONDRO; OSTEO-MSC	OSTEO
Sample_OSTEO_d5_MS3ITfinal_neg_5	Sample	OSTEO	neg	5	GD3 d42:1	20.67	GD3	20.66	1554.93	1554.93	-0.6	C76H136N3O29	21254920	20.7	GD3 d42:1_20.7	GD3	d	42	1	[M-H]	7.49646e+07	62507628	2158.72	701	3.07948	4.3277	0.845305	0.136369	GD3 42:1;O2	GD3 42:1;O2_RT 20.7	GD3 18:1;O2/24:0	OSTEO-ADIPO; OSTEO-CHONDRO; OSTEO-MSC	OSTEO
Sample_ADIPO_d5_MS3ITfinal_neg_2	Sample	ADIPO	neg	2	GD3 d42:2	18.5	GD3	18.41	1552.91	1552.91	-0.6	C76H134N3O29	333912	18.5	GD3 d42:2_18.5	GD3	d	42	2	[M-H]	333912	61250750	9.8128	62	0.158271	0.145445	0.0321793	0.00841839	GD3 42:2;O2	GD3 42:2;O2_RT 18.5	GD3 18:1;O2/24:1	OSTEO-ADIPO; OSTEO-CHONDRO; OSTEO-MSC	OSTEO
Sample_ADIPO_d5_MS3ITfinal_neg_3	Sample	ADIPO	neg	3	GD3 d42:2	18.5	GD3	18.44	1552.91	1552.91	-0.6	C76H134N3O29	346313	18.5	GD3 d42:2_18.5	GD3	d	42	2	[M-H]	346313	67143542	9.28403	52.5	0.176839	0.145445	0.0321793	0.00841839	GD3 42:2;O2	GD3 42:2;O2_RT 18.5	GD3 18:1;O2/24:1	OSTEO-ADIPO; OSTEO-CHONDRO; OSTEO-MSC	OSTEO
Sample_ADIPO_d5_MS3ITfinal_neg_4	Sample	ADIPO	neg	4	GD3 d42:2	18.5	GD3	18.44	1552.91	1552.91	-0.6	C76H134N3O29	307343	18.5	GD3 d42:2_18.5	GD3	d	42	2	[M-H]	307343	59057876	9.36738	64.4	0.145456	0.145445	0.0321793	0.00841839	GD3 42:2;O2	GD3 42:2;O2_RT 18.5	GD3 18:1;O2/24:1	OSTEO-ADIPO; OSTEO-CHONDRO; OSTEO-MSC	OSTEO
Sample_ADIPO_d5_MS3ITfinal_neg_5	Sample	ADIPO	neg	5	GD3 d42:2	18.5	GD3	18.46	1552.91	1552.91	-1.3	C76H134N3O29	205522	18.5	GD3 d42:2_18.5	GD3	d	42	2	[M-H]	205522	49459406	7.47966	73.9	0.101213	0.145445	0.0321793	0.00841839	GD3 42:2;O2	GD3 42:2;O2_RT 18.5	GD3 18:1;O2/24:1	OSTEO-ADIPO; OSTEO-CHONDRO; OSTEO-MSC	OSTEO
Sample_CHONDRO_d5_MS3ITfinal_neg_1	Sample	CHONDRO	neg	1	GD3 d42:2	18.5	GD3	18.48	1552.91	1552.91	-1.9	C76H134N3O29	358798	18.5	GD3 d42:2_18.5	GD3	d	42	2	[M-H]	358798	44506446	14.5111	573	0.0253248	0.0262698	0.00762623	0.00202566	GD3 42:2;O2	GD3 42:2;O2_RT 18.5	GD3 18:1;O2/24:1	OSTEO-ADIPO; OSTEO-CHONDRO; OSTEO-MSC	OSTEO
Sample_CHONDRO_d5_MS3ITfinal_neg_2	Sample	CHONDRO	neg	2	GD3 d42:2	18.5	GD3	18.44	1552.91	1552.91	-0.6	C76H134N3O29	375454	18.5	GD3 d42:2_18.5	GD3	d	42	2	[M-H]	375454	40078241	16.8624	601.6	0.0280293	0.0262698	0.00762623	0.00202566	GD3 42:2;O2	GD3 42:2;O2_RT 18.5	GD3 18:1;O2/24:1	OSTEO-ADIPO; OSTEO-CHONDRO; OSTEO-MSC	OSTEO
Sample_CHONDRO_d5_MS3ITfinal_neg_3	Sample	CHONDRO	neg	3	GD3 d42:2	18.5	GD3	18.5	1552.91	1552.91	-0.6	C76H134N3O29	554892	18.5	GD3 d42:2_18.5	GD3	d	42	2	[M-H]	554892	54560086	18.3065	496.7	0.0368563	0.0262698	0.00762623	0.00202566	GD3 42:2;O2	GD3 42:2;O2_RT 18.5	GD3 18:1;O2/24:1	OSTEO-ADIPO; OSTEO-CHONDRO; OSTEO-MSC	OSTEO
Sample_CHONDRO_d5_MS3ITfinal_neg_4	Sample	CHONDRO	neg	4	GD3 d42:2	18.5	GD3	18.46	1552.91	1552.91	-0.6	C76H134N3O29	226840	18.5	GD3 d42:2_18.5	GD3	d	42	2	[M-H]	226840	30306448	13.4728	525.3	0.0256478	0.0262698	0.00762623	0.00202566	GD3 42:2;O2	GD3 42:2;O2_RT 18.5	GD3 18:1;O2/24:1	OSTEO-ADIPO; OSTEO-CHONDRO; OSTEO-MSC	OSTEO
Sample_CHONDRO_d5_MS3ITfinal_neg_5	Sample	CHONDRO	neg	5	GD3 d42:2	18.5	GD3	18.44	1552.91	1552.91	0.1	C76H134N3O29	161359	18.5	GD3 d42:2_18.5	GD3	d	42	2	[M-H]	161359	36520511	7.95296	513.4	0.0154908	0.0262698	0.00762623	0.00202566	GD3 42:2;O2	GD3 42:2;O2_RT 18.5	GD3 18:1;O2/24:1	OSTEO-ADIPO; OSTEO-CHONDRO; OSTEO-MSC	OSTEO
Sample_MSC_d5_MS3ITfinal_neg_1	Sample	MSC	neg	1	GD3 d42:2	18.5	GD3	18.39	775.952	775.953	1.3	C76H133N3O29	188763	18.5	GD3 d42:2_18.5	GD3	d	42	2	[M-2H]	260134	25034098	18.7041	48.5	0.385652	0.253935	0.104792	0.0210197	GD3 42:2;O2	GD3 42:2;O2_RT 18.5	GD3 18:1;O2/24:1	OSTEO-ADIPO; OSTEO-CHONDRO; OSTEO-MSC	OSTEO
Sample_MSC_d5_MS3ITfinal_neg_5	Sample	MSC	neg	5	GD3 d42:2	18.5	GD3	18.41	775.952	775.953	1.3	C76H133N3O29	339956	18.5	GD3 d42:2_18.5	GD3	d	42	2	[M-2H]	492087	53947297	16.4189	62.8	0.261448	0.253935	0.104792	0.0210197	GD3 42:2;O2	GD3 42:2;O2_RT 18.5	GD3 18:1;O2/24:1	OSTEO-ADIPO; OSTEO-CHONDRO; OSTEO-MSC	OSTEO
Sample_MSC_d5_MS3ITfinal_neg_1	Sample	MSC	neg	1	GD3 d42:2	18.5	GD3	18.37	1552.91	1552.91	-1.3	C76H134N3O29	71370.6	18.5	GD3 d42:2_18.5	GD3	d	42	2	[M-H]	260134	25034098	18.7041	48.5	0.385652	0.253935	0.104792	0.0210197	GD3 42:2;O2	GD3 42:2;O2_RT 18.5	GD3 18:1;O2/24:1	OSTEO-ADIPO; OSTEO-CHONDRO; OSTEO-MSC	OSTEO
Sample_MSC_d5_MS3ITfinal_neg_2	Sample	MSC	neg	2	GD3 d42:2	18.5	GD3	18.42	1552.91	1552.91	-0.6	C76H134N3O29	254390	18.5	GD3 d42:2_18.5	GD3	d	42	2	[M-H]	254390	65600749	6.98015	31.8	0.219501	0.253935	0.104792	0.0210197	GD3 42:2;O2	GD3 42:2;O2_RT 18.5	GD3 18:1;O2/24:1	OSTEO-ADIPO; OSTEO-CHONDRO; OSTEO-MSC	OSTEO
Sample_MSC_d5_MS3ITfinal_neg_3	Sample	MSC	neg	3	GD3 d42:2	18.5	GD3	18.46	1552.91	1552.91	-0.6	C76H134N3O29	207231	18.5	GD3 d42:2_18.5	GD3	d	42	2	[M-H]	207231	58984872	6.32394	50.9	0.124242	0.253935	0.104792	0.0210197	GD3 42:2;O2	GD3 42:2;O2_RT 18.5	GD3 18:1;O2/24:1	OSTEO-ADIPO; OSTEO-CHONDRO; OSTEO-MSC	OSTEO
Sample_MSC_d5_MS3ITfinal_neg_4	Sample	MSC	neg	4	GD3 d42:2	18.5	GD3	18.46	1552.91	1552.91	-0.6	C76H134N3O29	321193	18.5	GD3 d42:2_18.5	GD3	d	42	2	[M-H]	321193	77843449	7.42704	53.2	0.139606	0.253935	0.104792	0.0210197	GD3 42:2;O2	GD3 42:2;O2_RT 18.5	GD3 18:1;O2/24:1	OSTEO-ADIPO; OSTEO-CHONDRO; OSTEO-MSC	OSTEO
Sample_MSC_d5_MS3ITfinal_neg_5	Sample	MSC	neg	5	GD3 d42:2	18.5	GD3	18.41	1552.91	1552.91	-0.6	C76H134N3O29	152131	18.5	GD3 d42:2_18.5	GD3	d	42	2	[M-H]	492087	53947297	16.4189	62.8	0.261448	0.253935	0.104792	0.0210197	GD3 42:2;O2	GD3 42:2;O2_RT 18.5	GD3 18:1;O2/24:1	OSTEO-ADIPO; OSTEO-CHONDRO; OSTEO-MSC	OSTEO
Sample_OSTEO_d5_MS3ITfinal_neg_1	Sample	OSTEO	neg	1	GD3 d42:2	18.5	GD3	18.51	1574.89	1574.89	0.1	C76H133N3NaO29	403954	18.5	GD3 d42:2_18.5	GD3	d	42	2	[M+Na-2H]	6.71995e+07	40634581	2976.75	538.9	5.52376	4.14446	0.83437	0.123767	GD3 42:2;O2	GD3 42:2;O2_RT 18.5	GD3 18:1;O2/24:1	OSTEO-ADIPO; OSTEO-CHONDRO; OSTEO-MSC	OSTEO
Sample_OSTEO_d5_MS3ITfinal_neg_3	Sample	OSTEO	neg	3	GD3 d42:2	18.5	GD3	18.48	1574.89	1574.89	0.7	C76H133N3NaO29	273836	18.5	GD3 d42:2_18.5	GD3	d	42	2	[M+Na-2H]	5.82027e+07	48054096	2180.14	634.2	3.43763	4.14446	0.83437	0.123767	GD3 42:2;O2	GD3 42:2;O2_RT 18.5	GD3 18:1;O2/24:1	OSTEO-ADIPO; OSTEO-CHONDRO; OSTEO-MSC	OSTEO
Sample_OSTEO_d5_MS3ITfinal_neg_4	Sample	OSTEO	neg	4	GD3 d42:2	18.5	GD3	18.48	1574.89	1574.89	0.1	C76H133N3NaO29	299817	18.5	GD3 d42:2_18.5	GD3	d	42	2	[M+Na-2H]	62102603	48083108	2324.82	596.1	3.90005	4.14446	0.83437	0.123767	GD3 42:2;O2	GD3 42:2;O2_RT 18.5	GD3 18:1;O2/24:1	OSTEO-ADIPO; OSTEO-CHONDRO; OSTEO-MSC	OSTEO
Sample_OSTEO_d5_MS3ITfinal_neg_1	Sample	OSTEO	neg	1	GD3 d42:2	18.5	GD3	18.51	775.952	775.952	0	C76H133N3O29	37822568	18.5	GD3 d42:2_18.5	GD3	d	42	2	[M-2H]	6.71995e+07	40634581	2976.75	538.9	5.52376	4.14446	0.83437	0.123767	GD3 42:2;O2	GD3 42:2;O2_RT 18.5	GD3 18:1;O2/24:1	OSTEO-ADIPO; OSTEO-CHONDRO; OSTEO-MSC	OSTEO
Sample_OSTEO_d5_MS3ITfinal_neg_2	Sample	OSTEO	neg	2	GD3 d42:2	18.5	GD3	18.48	775.952	775.953	1.3	C76H133N3O29	40890316	18.5	GD3 d42:2_18.5	GD3	d	42	2	[M-2H]	70223794	46277275	2731.42	650.9	4.19638	4.14446	0.83437	0.123767	GD3 42:2;O2	GD3 42:2;O2_RT 18.5	GD3 18:1;O2/24:1	OSTEO-ADIPO; OSTEO-CHONDRO; OSTEO-MSC	OSTEO
Sample_OSTEO_d5_MS3ITfinal_neg_3	Sample	OSTEO	neg	3	GD3 d42:2	18.5	GD3	18.5	775.952	775.952	0	C76H133N3O29	32407328	18.5	GD3 d42:2_18.5	GD3	d	42	2	[M-2H]	5.82027e+07	48054096	2180.14	634.2	3.43763	4.14446	0.83437	0.123767	GD3 42:2;O2	GD3 42:2;O2_RT 18.5	GD3 18:1;O2/24:1	OSTEO-ADIPO; OSTEO-CHONDRO; OSTEO-MSC	OSTEO
Sample_OSTEO_d5_MS3ITfinal_neg_4	Sample	OSTEO	neg	4	GD3 d42:2	18.5	GD3	18.51	775.952	775.95	-2.6	C76H133N3O29	35965452	18.5	GD3 d42:2_18.5	GD3	d	42	2	[M-2H]	62102603	48083108	2324.82	596.1	3.90005	4.14446	0.83437	0.123767	GD3 42:2;O2	GD3 42:2;O2_RT 18.5	GD3 18:1;O2/24:1	OSTEO-ADIPO; OSTEO-CHONDRO; OSTEO-MSC	OSTEO
Sample_OSTEO_d5_MS3ITfinal_neg_5	Sample	OSTEO	neg	5	GD3 d42:2	18.5	GD3	18.48	775.952	775.953	1.3	C76H133N3O29	47591872	18.5	GD3 d42:2_18.5	GD3	d	42	2	[M-2H]	83995484	62507628	2418.77	701	3.45046	4.14446	0.83437	0.123767	GD3 42:2;O2	GD3 42:2;O2_RT 18.5	GD3 18:1;O2/24:1	OSTEO-ADIPO; OSTEO-CHONDRO; OSTEO-MSC	OSTEO
Sample_OSTEO_d5_MS3ITfinal_neg_1	Sample	OSTEO	neg	1	GD3 d42:2	18.5	GD3	18.51	1552.91	1552.91	-1.3	C76H134N3O29	28972992	18.5	GD3 d42:2_18.5	GD3	d	42	2	[M-H]	6.71995e+07	40634581	2976.75	538.9	5.52376	4.14446	0.83437	0.123767	GD3 42:2;O2	GD3 42:2;O2_RT 18.5	GD3 18:1;O2/24:1	OSTEO-ADIPO; OSTEO-CHONDRO; OSTEO-MSC	OSTEO
Sample_OSTEO_d5_MS3ITfinal_neg_2	Sample	OSTEO	neg	2	GD3 d42:2	18.5	GD3	18.48	1552.91	1552.91	-1.3	C76H134N3O29	29333478	18.5	GD3 d42:2_18.5	GD3	d	42	2	[M-H]	70223794	46277275	2731.42	650.9	4.19638	4.14446	0.83437	0.123767	GD3 42:2;O2	GD3 42:2;O2_RT 18.5	GD3 18:1;O2/24:1	OSTEO-ADIPO; OSTEO-CHONDRO; OSTEO-MSC	OSTEO
Sample_OSTEO_d5_MS3ITfinal_neg_3	Sample	OSTEO	neg	3	GD3 d42:2	18.5	GD3	18.51	1552.91	1552.91	-1.3	C76H134N3O29	25521540	18.5	GD3 d42:2_18.5	GD3	d	42	2	[M-H]	5.82027e+07	48054096	2180.14	634.2	3.43763	4.14446	0.83437	0.123767	GD3 42:2;O2	GD3 42:2;O2_RT 18.5	GD3 18:1;O2/24:1	OSTEO-ADIPO; OSTEO-CHONDRO; OSTEO-MSC	OSTEO
Sample_OSTEO_d5_MS3ITfinal_neg_4	Sample	OSTEO	neg	4	GD3 d42:2	18.5	GD3	18.53	1552.91	1552.91	-1.3	C76H134N3O29	25837334	18.5	GD3 d42:2_18.5	GD3	d	42	2	[M-H]	62102603	48083108	2324.82	596.1	3.90005	4.14446	0.83437	0.123767	GD3 42:2;O2	GD3 42:2;O2_RT 18.5	GD3 18:1;O2/24:1	OSTEO-ADIPO; OSTEO-CHONDRO; OSTEO-MSC	OSTEO
Sample_OSTEO_d5_MS3ITfinal_neg_5	Sample	OSTEO	neg	5	GD3 d42:2	18.5	GD3	18.48	1552.91	1552.91	-1.3	C76H134N3O29	36403612	18.5	GD3 d42:2_18.5	GD3	d	42	2	[M-H]	83995484	62507628	2418.77	701	3.45046	4.14446	0.83437	0.123767	GD3 42:2;O2	GD3 42:2;O2_RT 18.5	GD3 18:1;O2/24:1	OSTEO-ADIPO; OSTEO-CHONDRO; OSTEO-MSC	OSTEO
Sample_OSTEO_d5_MS3ITfinal_neg_1	Sample	OSTEO	neg	1	GD3 d42:2	19.26	GD3	19.26	775.952	775.952	0	C76H133N3O29	4.01979e+06	19.3	GD3 d42:2_19.3	GD3	d	42	2	[M-2H]	7.54413e+06	40634581	334.184	538.9	0.620123	0.478061	0.085998	0.014146	GD3 42:2;O2	GD3 42:2;O2_RT 19.3		OSTEO-ADIPO; OSTEO-CHONDRO; OSTEO-MSC	OSTEO
Sample_OSTEO_d5_MS3ITfinal_neg_2	Sample	OSTEO	neg	2	GD3 d42:2	19.26	GD3	19.25	775.952	775.952	0	C76H133N3O29	5557835	19.3	GD3 d42:2_19.3	GD3	d	42	2	[M-2H]	7.95908e+06	46277275	309.576	650.9	0.475613	0.478061	0.085998	0.014146	GD3 42:2;O2	GD3 42:2;O2_RT 19.3		OSTEO-ADIPO; OSTEO-CHONDRO; OSTEO-MSC	OSTEO
Sample_OSTEO_d5_MS3ITfinal_neg_3	Sample	OSTEO	neg	3	GD3 d42:2	19.26	GD3	19.26	775.952	775.952	0	C76H133N3O29	3.38434e+06	19.3	GD3 d42:2_19.3	GD3	d	42	2	[M-2H]	6.19683e+06	48054096	232.12	634.2	0.366004	0.478061	0.085998	0.014146	GD3 42:2;O2	GD3 42:2;O2_RT 19.3		OSTEO-ADIPO; OSTEO-CHONDRO; OSTEO-MSC	OSTEO
Sample_OSTEO_d5_MS3ITfinal_neg_4	Sample	OSTEO	neg	4	GD3 d42:2	19.26	GD3	19.28	775.952	775.951	-1.3	C76H133N3O29	4.19586e+06	19.3	GD3 d42:2_19.3	GD3	d	42	2	[M-2H]	7.25222e+06	48083108	271.488	596.1	0.455441	0.478061	0.085998	0.014146	GD3 42:2;O2	GD3 42:2;O2_RT 19.3		OSTEO-ADIPO; OSTEO-CHONDRO; OSTEO-MSC	OSTEO
Sample_OSTEO_d5_MS3ITfinal_neg_5	Sample	OSTEO	neg	5	GD3 d42:2	19.26	GD3	19.26	775.952	775.952	0	C76H133N3O29	8.10638e+06	19.3	GD3 d42:2_19.3	GD3	d	42	2	[M-2H]	1.15173e+07	62507628	331.659	701	0.473123	0.478061	0.085998	0.014146	GD3 42:2;O2	GD3 42:2;O2_RT 19.3		OSTEO-ADIPO; OSTEO-CHONDRO; OSTEO-MSC	OSTEO
Sample_OSTEO_d5_MS3ITfinal_neg_1	Sample	OSTEO	neg	1	GD3 d42:2	19.26	GD3	19.26	1552.91	1552.91	-1.3	C76H134N3O29	3.52434e+06	19.3	GD3 d42:2_19.3	GD3	d	42	2	[M-H]	7.54413e+06	40634581	334.184	538.9	0.620123	0.478061	0.085998	0.014146	GD3 42:2;O2	GD3 42:2;O2_RT 19.3		OSTEO-ADIPO; OSTEO-CHONDRO; OSTEO-MSC	OSTEO
Sample_OSTEO_d5_MS3ITfinal_neg_2	Sample	OSTEO	neg	2	GD3 d42:2	19.26	GD3	19.26	1552.91	1552.91	-1.3	C76H134N3O29	2.40125e+06	19.3	GD3 d42:2_19.3	GD3	d	42	2	[M-H]	7.95908e+06	46277275	309.576	650.9	0.475613	0.478061	0.085998	0.014146	GD3 42:2;O2	GD3 42:2;O2_RT 19.3		OSTEO-ADIPO; OSTEO-CHONDRO; OSTEO-MSC	OSTEO
Sample_OSTEO_d5_MS3ITfinal_neg_3	Sample	OSTEO	neg	3	GD3 d42:2	19.26	GD3	19.26	1552.91	1552.91	-0.6	C76H134N3O29	2812492	19.3	GD3 d42:2_19.3	GD3	d	42	2	[M-H]	6.19683e+06	48054096	232.12	634.2	0.366004	0.478061	0.085998	0.014146	GD3 42:2;O2	GD3 42:2;O2_RT 19.3		OSTEO-ADIPO; OSTEO-CHONDRO; OSTEO-MSC	OSTEO
Sample_OSTEO_d5_MS3ITfinal_neg_4	Sample	OSTEO	neg	4	GD3 d42:2	19.26	GD3	19.28	1552.91	1552.91	-1.3	C76H134N3O29	3056358	19.3	GD3 d42:2_19.3	GD3	d	42	2	[M-H]	7.25222e+06	48083108	271.488	596.1	0.455441	0.478061	0.085998	0.014146	GD3 42:2;O2	GD3 42:2;O2_RT 19.3		OSTEO-ADIPO; OSTEO-CHONDRO; OSTEO-MSC	OSTEO
Sample_OSTEO_d5_MS3ITfinal_neg_5	Sample	OSTEO	neg	5	GD3 d42:2	19.26	GD3	19.25	1552.91	1552.91	-0.6	C76H134N3O29	3.41097e+06	19.3	GD3 d42:2_19.3	GD3	d	42	2	[M-H]	1.15173e+07	62507628	331.659	701	0.473123	0.478061	0.085998	0.014146	GD3 42:2;O2	GD3 42:2;O2_RT 19.3		OSTEO-ADIPO; OSTEO-CHONDRO; OSTEO-MSC	OSTEO
Sample_OSTEO_d5_MS3ITfinal_neg_2	Sample	OSTEO	neg	2	GD3 d44:1	21.5	GD3	21.51	790.975	790.973	-2.5	C78H139N3O29	743302	21.5	GD3 d44:1_21.5	GD3	d	44	1	[M-2H]	743302	46277275	28.9115	650.9	0.0444177	0.044902	0.00387418	0.00120864	GD3 44:1;O2	GD3 44:1;O2_RT 21.5		OSTEO-ADIPO; OSTEO-CHONDRO; OSTEO-MSC	OSTEO
Sample_OSTEO_d5_MS3ITfinal_neg_3	Sample	OSTEO	neg	3	GD3 d44:1	21.5	GD3	21.53	790.975	790.973	-2.5	C78H139N3O29	699131	21.5	GD3 d44:1_21.5	GD3	d	44	1	[M-2H]	699131	48054096	26.1879	634.2	0.0412928	0.044902	0.00387418	0.00120864	GD3 44:1;O2	GD3 44:1;O2_RT 21.5		OSTEO-ADIPO; OSTEO-CHONDRO; OSTEO-MSC	OSTEO
Sample_OSTEO_d5_MS3ITfinal_neg_5	Sample	OSTEO	neg	5	GD3 d44:1	21.5	GD3	21.53	790.975	790.975	0	C78H139N3O29	1.19271e+06	21.5	GD3 d44:1_21.5	GD3	d	44	1	[M-2H]	1.19271e+06	62507628	34.3459	701	0.0489956	0.044902	0.00387418	0.00120864	GD3 44:1;O2	GD3 44:1;O2_RT 21.5		OSTEO-ADIPO; OSTEO-CHONDRO; OSTEO-MSC	OSTEO
Sample_OSTEO_d5_MS3ITfinal_neg_2	Sample	OSTEO	neg	2	GD3 d44:2	20.53	GD3	20.53	789.967	789.97	3.8	C78H137N3O29	5.0693e+06	20.5	GD3 d44:2_20.5	GD3	d	44	2	[M-2H]	8.45154e+06	46277275	328.731	650.9	0.50504	0.417153	0.0911361	0.0197606	GD3 44:2;O2	GD3 44:2;O2_RT 20.5		OSTEO-ADIPO; OSTEO-CHONDRO; OSTEO-MSC	OSTEO
Sample_OSTEO_d5_MS3ITfinal_neg_3	Sample	OSTEO	neg	3	GD3 d44:2	20.53	GD3	20.55	789.967	789.968	1.3	C78H137N3O29	4661872	20.5	GD3 d44:2_20.5	GD3	d	44	2	[M-2H]	7801008	48054096	292.208	634.2	0.460751	0.417153	0.0911361	0.0197606	GD3 44:2;O2	GD3 44:2;O2_RT 20.5		OSTEO-ADIPO; OSTEO-CHONDRO; OSTEO-MSC	OSTEO
Sample_OSTEO_d5_MS3ITfinal_neg_4	Sample	OSTEO	neg	4	GD3 d44:2	20.53	GD3	20.55	789.967	789.966	-1.2	C78H137N3O29	4273376	20.5	GD3 d44:2_20.5	GD3	d	44	2	[M-2H]	5908336	48083108	221.18	596.1	0.371045	0.417153	0.0911361	0.0197606	GD3 44:2;O2	GD3 44:2;O2_RT 20.5		OSTEO-ADIPO; OSTEO-CHONDRO; OSTEO-MSC	OSTEO
Sample_OSTEO_d5_MS3ITfinal_neg_5	Sample	OSTEO	neg	5	GD3 d44:2	20.53	GD3	20.53	789.967	789.965	-2.5	C78H137N3O29	6446341	20.5	GD3 d44:2_20.5	GD3	d	44	2	[M-2H]	10580798	62507628	304.69	701	0.43465	0.417153	0.0911361	0.0197606	GD3 44:2;O2	GD3 44:2;O2_RT 20.5		OSTEO-ADIPO; OSTEO-CHONDRO; OSTEO-MSC	OSTEO
Sample_OSTEO_d5_MS3ITfinal_neg_1	Sample	OSTEO	neg	1	GD3 d44:2	20.53	GD3	20.55	1580.94	1580.94	-3.8	C78H138N3O29	2.57186e+06	20.5	GD3 d44:2_20.5	GD3	d	44	2	[M-H]	2.57186e+06	40634581	113.926	538.9	0.211405	0.417153	0.0911361	0.0197606	GD3 44:2;O2	GD3 44:2;O2_RT 20.5		OSTEO-ADIPO; OSTEO-CHONDRO; OSTEO-MSC	OSTEO
Sample_OSTEO_d5_MS3ITfinal_neg_2	Sample	OSTEO	neg	2	GD3 d44:2	20.53	GD3	20.53	1580.94	1580.94	-0.6	C78H138N3O29	3.38223e+06	20.5	GD3 d44:2_20.5	GD3	d	44	2	[M-H]	8.45154e+06	46277275	328.731	650.9	0.50504	0.417153	0.0911361	0.0197606	GD3 44:2;O2	GD3 44:2;O2_RT 20.5		OSTEO-ADIPO; OSTEO-CHONDRO; OSTEO-MSC	OSTEO
Sample_OSTEO_d5_MS3ITfinal_neg_3	Sample	OSTEO	neg	3	GD3 d44:2	20.53	GD3	20.55	1580.94	1580.94	-0.6	C78H138N3O29	3139136	20.5	GD3 d44:2_20.5	GD3	d	44	2	[M-H]	7801008	48054096	292.208	634.2	0.460751	0.417153	0.0911361	0.0197606	GD3 44:2;O2	GD3 44:2;O2_RT 20.5		OSTEO-ADIPO; OSTEO-CHONDRO; OSTEO-MSC	OSTEO
Sample_OSTEO_d5_MS3ITfinal_neg_4	Sample	OSTEO	neg	4	GD3 d44:2	20.53	GD3	20.55	1580.94	1580.94	-0.6	C78H138N3O29	1634960	20.5	GD3 d44:2_20.5	GD3	d	44	2	[M-H]	5908336	48083108	221.18	596.1	0.371045	0.417153	0.0911361	0.0197606	GD3 44:2;O2	GD3 44:2;O2_RT 20.5		OSTEO-ADIPO; OSTEO-CHONDRO; OSTEO-MSC	OSTEO
Sample_OSTEO_d5_MS3ITfinal_neg_5	Sample	OSTEO	neg	5	GD3 d44:2	20.53	GD3	20.57	1580.94	1580.94	-0.6	C78H138N3O29	4134457	20.5	GD3 d44:2_20.5	GD3	d	44	2	[M-H]	10580798	62507628	304.69	701	0.43465	0.417153	0.0911361	0.0197606	GD3 44:2;O2	GD3 44:2;O2_RT 20.5		OSTEO-ADIPO; OSTEO-CHONDRO; OSTEO-MSC	OSTEO
Sample_CHONDRO_d5_MS3ITfinal_neg_2	Sample	CHONDRO	neg	2	GD3 d46:2	20.71	GD3	20.69	1654.98	1654.98	-0.6	C81H144N3O31	910284	20.7	GD3 d46:2_20.7	GD3	d	46	2	[M+HCOO]	910284	40078241	40.8828	601.6	0.0679568	0.0735486	0.00985158	0.00194966	GD3 46:2;O2	GD3 46:2;O2_RT 20.7		OSTEO-ADIPO; OSTEO-MSC
Sample_CHONDRO_d5_MS3ITfinal_neg_3	Sample	CHONDRO	neg	3	GD3 d46:2	20.71	GD3	20.71	1654.98	1654.98	0.1	C81H144N3O31	1.02025e+06	20.7	GD3 d46:2_20.7	GD3	d	46	2	[M+HCOO]	1.02025e+06	54560086	33.6591	496.7	0.0677654	0.0735486	0.00985158	0.00194966	GD3 46:2;O2	GD3 46:2;O2_RT 20.7		OSTEO-ADIPO; OSTEO-MSC
Sample_CHONDRO_d5_MS3ITfinal_neg_5	Sample	CHONDRO	neg	5	GD3 d46:2	20.71	GD3	20.67	1654.98	1654.98	0.1	C81H144N3O31	884605	20.7	GD3 d46:2_20.7	GD3	d	46	2	[M+HCOO]	884605	36520511	43.5998	513.4	0.0849237	0.0735486	0.00985158	0.00194966	GD3 46:2;O2	GD3 46:2;O2_RT 20.7		OSTEO-ADIPO; OSTEO-MSC
Sample_OSTEO_d5_MS3ITfinal_neg_1	Sample	OSTEO	neg	1	GD3 d46:2	20.71	GD3	20.71	1654.98	1654.98	-0.6	C81H144N3O31	1937653	20.7	GD3 d46:2_20.7	GD3	d	46	2	[M+HCOO]	1937653	40634581	85.8327	538.9	0.159274	0.145302	0.0152255	0.00134055	GD3 46:2;O2	GD3 46:2;O2_RT 20.7		OSTEO-ADIPO; OSTEO-MSC
Sample_OSTEO_d5_MS3ITfinal_neg_4	Sample	OSTEO	neg	4	GD3 d46:2	20.71	GD3	20.73	1654.98	1654.98	-0.6	C81H144N3O31	2.34962e+06	20.7	GD3 d46:2_20.7	GD3	d	46	2	[M+HCOO]	2.34962e+06	48083108	87.9586	596.1	0.147557	0.145302	0.0152255	0.00134055	GD3 46:2;O2	GD3 46:2;O2_RT 20.7		OSTEO-ADIPO; OSTEO-MSC
Sample_OSTEO_d5_MS3ITfinal_neg_5	Sample	OSTEO	neg	5	GD3 d46:2	20.71	GD3	20.71	1654.98	1654.98	0.1	C81H144N3O31	3.14209e+06	20.7	GD3 d46:2_20.7	GD3	d	46	2	[M+HCOO]	3.14209e+06	62507628	90.4812	701	0.129074	0.145302	0.0152255	0.00134055	GD3 46:2;O2	GD3 46:2;O2_RT 20.7		OSTEO-ADIPO; OSTEO-MSC
Sample_ADIPO_d5_MS3ITfinal_neg_1	Sample	ADIPO	neg	1	GD3 t34:1	10.52	GD3	10.78	728.894	728.895	1.4	C68H119N3O30	205977	10.5	GD3 t34:1_10.5	GD3	t	34	1	[M-2H]	205977	55859734	6.63732	57.2	0.116037	0.142946	0.0587434	0.0116542	GD3 34:1;O3	GD3 34:1;O3_RT 10.5	GD3 18:1;O3/16:0*	MSC-ADIPO; OSTEO-ADIPO; OSTEO-CHONDRO; OSTEO-MSC	OSTEO
Sample_ADIPO_d5_MS3ITfinal_neg_2	Sample	ADIPO	neg	2	GD3 t34:1	10.52	GD3	10.76	728.894	728.892	-2.8	C68H119N3O30	402203	10.5	GD3 t34:1_10.5	GD3	t	34	1	[M-2H]	455262	61250750	13.379	62	0.21579	0.142946	0.0587434	0.0116542	GD3 34:1;O3	GD3 34:1;O3_RT 10.5	GD3 18:1;O3/16:0*	MSC-ADIPO; OSTEO-ADIPO; OSTEO-CHONDRO; OSTEO-MSC	OSTEO
Sample_ADIPO_d5_MS3ITfinal_neg_3	Sample	ADIPO	neg	3	GD3 t34:1	10.52	GD3	10.78	728.894	728.895	1.4	C68H119N3O30	213580	10.5	GD3 t34:1_10.5	GD3	t	34	1	[M-2H]	213580	67143542	5.72569	52.5	0.109061	0.142946	0.0587434	0.0116542	GD3 34:1;O3	GD3 34:1;O3_RT 10.5	GD3 18:1;O3/16:0*	MSC-ADIPO; OSTEO-ADIPO; OSTEO-CHONDRO; OSTEO-MSC	OSTEO
Sample_ADIPO_d5_MS3ITfinal_neg_4	Sample	ADIPO	neg	4	GD3 t34:1	10.52	GD3	10.77	728.894	728.895	1.4	C68H119N3O30	263371	10.5	GD3 t34:1_10.5	GD3	t	34	1	[M-2H]	263371	59057876	8.02717	64.4	0.124646	0.142946	0.0587434	0.0116542	GD3 34:1;O3	GD3 34:1;O3_RT 10.5	GD3 18:1;O3/16:0*	MSC-ADIPO; OSTEO-ADIPO; OSTEO-CHONDRO; OSTEO-MSC	OSTEO
Sample_ADIPO_d5_MS3ITfinal_neg_5	Sample	ADIPO	neg	5	GD3 t34:1	10.52	GD3	10.8	728.894	728.895	1.4	C68H119N3O30	155045	10.5	GD3 t34:1_10.5	GD3	t	34	1	[M-2H]	155045	49459406	5.64264	73.9	0.076355	0.142946	0.0587434	0.0116542	GD3 34:1;O3	GD3 34:1;O3_RT 10.5	GD3 18:1;O3/16:0*	MSC-ADIPO; OSTEO-ADIPO; OSTEO-CHONDRO; OSTEO-MSC	OSTEO
Sample_ADIPO_d5_MS3ITfinal_neg_2	Sample	ADIPO	neg	2	GD3 t34:1	10.52	GD3	10.74	1458.8	1458.8	0.1	C68H120N3O30	53058.8	10.5	GD3 t34:1_10.5	GD3	t	34	1	[M-H]	455262	61250750	13.379	62	0.21579	0.142946	0.0587434	0.0116542	GD3 34:1;O3	GD3 34:1;O3_RT 10.5	GD3 18:1;O3/16:0*	MSC-ADIPO; OSTEO-ADIPO; OSTEO-CHONDRO; OSTEO-MSC	OSTEO
Sample_CHONDRO_d5_MS3ITfinal_neg_1	Sample	CHONDRO	neg	1	GD3 t34:1	10.52	GD3	10.78	728.894	728.895	1.4	C68H119N3O30	964110	10.5	GD3 t34:1_10.5	GD3	t	34	1	[M-2H]	1.16126e+06	44506446	46.9657	573	0.0819645	0.08014	0.0270601	0.00726182	GD3 34:1;O3	GD3 34:1;O3_RT 10.5	GD3 18:1;O3/16:0*	MSC-ADIPO; OSTEO-ADIPO; OSTEO-CHONDRO; OSTEO-MSC	OSTEO
Sample_CHONDRO_d5_MS3ITfinal_neg_2	Sample	CHONDRO	neg	2	GD3 t34:1	10.52	GD3	10.76	728.894	728.892	-2.8	C68H119N3O30	996306	10.5	GD3 t34:1_10.5	GD3	t	34	1	[M-2H]	996306	40078241	44.7463	601.6	0.0743788	0.08014	0.0270601	0.00726182	GD3 34:1;O3	GD3 34:1;O3_RT 10.5	GD3 18:1;O3/16:0*	MSC-ADIPO; OSTEO-ADIPO; OSTEO-CHONDRO; OSTEO-MSC	OSTEO
Sample_CHONDRO_d5_MS3ITfinal_neg_3	Sample	CHONDRO	neg	3	GD3 t34:1	10.52	GD3	10.78	728.894	728.892	-2.8	C68H119N3O30	1.46235e+06	10.5	GD3 t34:1_10.5	GD3	t	34	1	[M-2H]	1.80095e+06	54560086	59.4153	496.7	0.11962	0.08014	0.0270601	0.00726182	GD3 34:1;O3	GD3 34:1;O3_RT 10.5	GD3 18:1;O3/16:0*	MSC-ADIPO; OSTEO-ADIPO; OSTEO-CHONDRO; OSTEO-MSC	OSTEO
Sample_CHONDRO_d5_MS3ITfinal_neg_4	Sample	CHONDRO	neg	4	GD3 t34:1	10.52	GD3	10.78	728.894	728.895	1.4	C68H119N3O30	482083	10.5	GD3 t34:1_10.5	GD3	t	34	1	[M-2H]	482083	30306448	28.6325	525.3	0.0545069	0.08014	0.0270601	0.00726182	GD3 34:1;O3	GD3 34:1;O3_RT 10.5	GD3 18:1;O3/16:0*	MSC-ADIPO; OSTEO-ADIPO; OSTEO-CHONDRO; OSTEO-MSC	OSTEO
Sample_CHONDRO_d5_MS3ITfinal_neg_5	Sample	CHONDRO	neg	5	GD3 t34:1	10.52	GD3	10.75	728.894	728.895	1.4	C68H119N3O30	403084	10.5	GD3 t34:1_10.5	GD3	t	34	1	[M-2H]	568035	36520511	27.997	513.4	0.0545325	0.08014	0.0270601	0.00726182	GD3 34:1;O3	GD3 34:1;O3_RT 10.5	GD3 18:1;O3/16:0*	MSC-ADIPO; OSTEO-ADIPO; OSTEO-CHONDRO; OSTEO-MSC	OSTEO
Sample_CHONDRO_d5_MS3ITfinal_neg_1	Sample	CHONDRO	neg	1	GD3 t34:1	10.52	GD3	10.63	1458.8	1458.8	0.1	C68H120N3O30	197154	10.5	GD3 t34:1_10.5	GD3	t	34	1	[M-H]	1.16126e+06	44506446	46.9657	573	0.0819645	0.08014	0.0270601	0.00726182	GD3 34:1;O3	GD3 34:1;O3_RT 10.5	GD3 18:1;O3/16:0*	MSC-ADIPO; OSTEO-ADIPO; OSTEO-CHONDRO; OSTEO-MSC	OSTEO
Sample_CHONDRO_d5_MS3ITfinal_neg_3	Sample	CHONDRO	neg	3	GD3 t34:1	10.52	GD3	10.58	1458.8	1458.8	-0.7	C68H120N3O30	338598	10.5	GD3 t34:1_10.5	GD3	t	34	1	[M-H]	1.80095e+06	54560086	59.4153	496.7	0.11962	0.08014	0.0270601	0.00726182	GD3 34:1;O3	GD3 34:1;O3_RT 10.5	GD3 18:1;O3/16:0*	MSC-ADIPO; OSTEO-ADIPO; OSTEO-CHONDRO; OSTEO-MSC	OSTEO
Sample_CHONDRO_d5_MS3ITfinal_neg_5	Sample	CHONDRO	neg	5	GD3 t34:1	10.52	GD3	10.52	1458.8	1458.8	0.1	C68H120N3O30	164952	10.5	GD3 t34:1_10.5	GD3	t	34	1	[M-H]	568035	36520511	27.997	513.4	0.0545325	0.08014	0.0270601	0.00726182	GD3 34:1;O3	GD3 34:1;O3_RT 10.5	GD3 18:1;O3/16:0*	MSC-ADIPO; OSTEO-ADIPO; OSTEO-CHONDRO; OSTEO-MSC	OSTEO
Sample_OSTEO_d5_MS3ITfinal_neg_1	Sample	OSTEO	neg	1	GD3 t34:1	10.52	GD3	10.5	728.894	728.895	1.4	C68H119N3O30	4.06317e+06	10.5	GD3 t34:1_10.5	GD3	t	34	1	[M-2H]	7263738	40634581	321.764	538.9	0.597075	0.563729	0.0453603	0.0101619	GD3 34:1;O3	GD3 34:1;O3_RT 10.5	GD3 18:1;O3/16:0*	MSC-ADIPO; OSTEO-ADIPO; OSTEO-CHONDRO; OSTEO-MSC	OSTEO
Sample_OSTEO_d5_MS3ITfinal_neg_2	Sample	OSTEO	neg	2	GD3 t34:1	10.52	GD3	10.5	728.894	728.894	0	C68H119N3O30	5.35706e+06	10.5	GD3 t34:1_10.5	GD3	t	34	1	[M-2H]	10058690	46277275	391.243	650.9	0.601079	0.563729	0.0453603	0.0101619	GD3 34:1;O3	GD3 34:1;O3_RT 10.5	GD3 18:1;O3/16:0*	MSC-ADIPO; OSTEO-ADIPO; OSTEO-CHONDRO; OSTEO-MSC	OSTEO
Sample_OSTEO_d5_MS3ITfinal_neg_3	Sample	OSTEO	neg	3	GD3 t34:1	10.52	GD3	10.51	728.894	728.895	1.4	C68H119N3O30	4.8153e+06	10.5	GD3 t34:1_10.5	GD3	t	34	1	[M-2H]	8.79259e+06	48054096	329.351	634.2	0.519317	0.563729	0.0453603	0.0101619	GD3 34:1;O3	GD3 34:1;O3_RT 10.5	GD3 18:1;O3/16:0*	MSC-ADIPO; OSTEO-ADIPO; OSTEO-CHONDRO; OSTEO-MSC	OSTEO
Sample_OSTEO_d5_MS3ITfinal_neg_4	Sample	OSTEO	neg	4	GD3 t34:1	10.52	GD3	10.51	728.894	728.895	1.4	C68H119N3O30	4682038	10.5	GD3 t34:1_10.5	GD3	t	34	1	[M-2H]	8017513	48083108	300.137	596.1	0.503501	0.563729	0.0453603	0.0101619	GD3 34:1;O3	GD3 34:1;O3_RT 10.5	GD3 18:1;O3/16:0*	MSC-ADIPO; OSTEO-ADIPO; OSTEO-CHONDRO; OSTEO-MSC	OSTEO
Sample_OSTEO_d5_MS3ITfinal_neg_5	Sample	OSTEO	neg	5	GD3 t34:1	10.52	GD3	10.5	728.894	728.895	1.4	C68H119N3O30	7987508	10.5	GD3 t34:1_10.5	GD3	t	34	1	[M-2H]	14549306	62507628	418.969	701	0.597673	0.563729	0.0453603	0.0101619	GD3 34:1;O3	GD3 34:1;O3_RT 10.5	GD3 18:1;O3/16:0*	MSC-ADIPO; OSTEO-ADIPO; OSTEO-CHONDRO; OSTEO-MSC	OSTEO
Sample_OSTEO_d5_MS3ITfinal_neg_1	Sample	OSTEO	neg	1	GD3 t34:1	10.52	GD3	10.51	1458.8	1458.8	-0.7	C68H120N3O30	3.20057e+06	10.5	GD3 t34:1_10.5	GD3	t	34	1	[M-H]	7263738	40634581	321.764	538.9	0.597075	0.563729	0.0453603	0.0101619	GD3 34:1;O3	GD3 34:1;O3_RT 10.5	GD3 18:1;O3/16:0*	MSC-ADIPO; OSTEO-ADIPO; OSTEO-CHONDRO; OSTEO-MSC	OSTEO
Sample_OSTEO_d5_MS3ITfinal_neg_2	Sample	OSTEO	neg	2	GD3 t34:1	10.52	GD3	10.5	1458.8	1458.8	-0.7	C68H120N3O30	4.70163e+06	10.5	GD3 t34:1_10.5	GD3	t	34	1	[M-H]	10058690	46277275	391.243	650.9	0.601079	0.563729	0.0453603	0.0101619	GD3 34:1;O3	GD3 34:1;O3_RT 10.5	GD3 18:1;O3/16:0*	MSC-ADIPO; OSTEO-ADIPO; OSTEO-CHONDRO; OSTEO-MSC	OSTEO
Sample_OSTEO_d5_MS3ITfinal_neg_3	Sample	OSTEO	neg	3	GD3 t34:1	10.52	GD3	10.51	1458.8	1458.8	-0.7	C68H120N3O30	3.97729e+06	10.5	GD3 t34:1_10.5	GD3	t	34	1	[M-H]	8.79259e+06	48054096	329.351	634.2	0.519317	0.563729	0.0453603	0.0101619	GD3 34:1;O3	GD3 34:1;O3_RT 10.5	GD3 18:1;O3/16:0*	MSC-ADIPO; OSTEO-ADIPO; OSTEO-CHONDRO; OSTEO-MSC	OSTEO
Sample_OSTEO_d5_MS3ITfinal_neg_4	Sample	OSTEO	neg	4	GD3 t34:1	10.52	GD3	10.53	1458.8	1458.8	0.1	C68H120N3O30	3335475	10.5	GD3 t34:1_10.5	GD3	t	34	1	[M-H]	8017513	48083108	300.137	596.1	0.503501	0.563729	0.0453603	0.0101619	GD3 34:1;O3	GD3 34:1;O3_RT 10.5	GD3 18:1;O3/16:0*	MSC-ADIPO; OSTEO-ADIPO; OSTEO-CHONDRO; OSTEO-MSC	OSTEO
Sample_OSTEO_d5_MS3ITfinal_neg_5	Sample	OSTEO	neg	5	GD3 t34:1	10.52	GD3	10.5	1458.8	1458.8	0.1	C68H120N3O30	6561798	10.5	GD3 t34:1_10.5	GD3	t	34	1	[M-H]	14549306	62507628	418.969	701	0.597673	0.563729	0.0453603	0.0101619	GD3 34:1;O3	GD3 34:1;O3_RT 10.5	GD3 18:1;O3/16:0*	MSC-ADIPO; OSTEO-ADIPO; OSTEO-CHONDRO; OSTEO-MSC	OSTEO
Sample_ADIPO_d5_MS3ITfinal_neg_2	Sample	ADIPO	neg	2	GD3 t36:1	10.69	GD3	10.68	1532.83	1532.83	-0.6	C71H126N3O32	66915.6	10.7	GD3 t36:1_10.7	GD3	t	36	1	[M+HCOO]	66915.6	61250750	1.96647	62	0.0317173	0.0333197	0.0022661	0.00102249	GD3 36:1;O3	GD3 36:1;O3_RT 10.7		OSTEO-MSC	OSTEO
Sample_ADIPO_d5_MS3ITfinal_neg_3	Sample	ADIPO	neg	3	GD3 t36:1	10.69	GD3	10.72	1532.83	1532.83	-0.6	C71H126N3O32	68389.7	10.7	GD3 t36:1_10.7	GD3	t	36	1	[M+HCOO]	68389.7	67143542	1.83341	52.5	0.0349221	0.0333197	0.0022661	0.00102249	GD3 36:1;O3	GD3 36:1;O3_RT 10.7		OSTEO-MSC	OSTEO
Sample_CHONDRO_d5_MS3ITfinal_neg_3	Sample	CHONDRO	neg	3	GD3 t36:1	10.69	GD3	10.68	1532.83	1532.83	-0.6	C71H126N3O32	520238	10.7	GD3 t36:1_10.7	GD3	t	36	1	[M+HCOO]	520238	54560086	17.1633	496.7	0.0345546	0.0345546	NA	NA	GD3 36:1;O3	GD3 36:1;O3_RT 10.7		OSTEO-MSC	OSTEO
Sample_OSTEO_d5_MS3ITfinal_neg_1	Sample	OSTEO	neg	1	GD3 t36:1	10.69	GD3	10.71	1532.83	1532.83	-0.6	C71H126N3O32	1.06084e+06	10.7	GD3 t36:1_10.7	GD3	t	36	1	[M+HCOO]	1.06084e+06	40634581	46.9922	538.9	0.0872002	0.0807382	0.00941707	0.00124012	GD3 36:1;O3	GD3 36:1;O3_RT 10.7		OSTEO-MSC	OSTEO
Sample_OSTEO_d5_MS3ITfinal_neg_2	Sample	OSTEO	neg	2	GD3 t36:1	10.69	GD3	10.68	1532.83	1532.83	-0.6	C71H126N3O32	1423777	10.7	GD3 t36:1_10.7	GD3	t	36	1	[M+HCOO]	1423777	46277275	55.3792	650.9	0.085081	0.0807382	0.00941707	0.00124012	GD3 36:1;O3	GD3 36:1;O3_RT 10.7		OSTEO-MSC	OSTEO
Sample_OSTEO_d5_MS3ITfinal_neg_4	Sample	OSTEO	neg	4	GD3 t36:1	10.69	GD3	10.71	1532.83	1532.83	-0.6	C71H126N3O32	1.11358e+06	10.7	GD3 t36:1_10.7	GD3	t	36	1	[M+HCOO]	1.11358e+06	48083108	41.6873	596.1	0.0699333	0.0807382	0.00941707	0.00124012	GD3 36:1;O3	GD3 36:1;O3_RT 10.7		OSTEO-MSC	OSTEO
Sample_OSTEO_d5_MS3ITfinal_neg_1	Sample	OSTEO	neg	1	GD3 t42:1	17.41	GD3	17.41	784.957	784.958	1.3	C76H135N3O30	697949	17.4	GD3 t42:1_17.4	GD3	t	42	1	[M-2H]	697949	40634581	30.9172	538.9	0.057371	0.0671446	0.0177745	0.00426588	GD3 42:1;O3	GD3 42:1;O3_RT 17.4		OSTEO-ADIPO; OSTEO-CHONDRO; OSTEO-MSC	OSTEO
Sample_OSTEO_d5_MS3ITfinal_neg_2	Sample	OSTEO	neg	2	GD3 t42:1	17.41	GD3	17.41	784.957	784.956	-1.2	C76H135N3O30	1.06888e+06	17.4	GD3 t42:1_17.4	GD3	t	42	1	[M-2H]	1.06888e+06	46277275	41.5753	650.9	0.0638736	0.0671446	0.0177745	0.00426588	GD3 42:1;O3	GD3 42:1;O3_RT 17.4		OSTEO-ADIPO; OSTEO-CHONDRO; OSTEO-MSC	OSTEO
Sample_OSTEO_d5_MS3ITfinal_neg_3	Sample	OSTEO	neg	3	GD3 t42:1	17.41	GD3	17.42	784.957	784.957	0	C76H135N3O30	586776	17.4	GD3 t42:1_17.4	GD3	t	42	1	[M-2H]	586776	48054096	21.9793	634.2	0.0346568	0.0671446	0.0177745	0.00426588	GD3 42:1;O3	GD3 42:1;O3_RT 17.4		OSTEO-ADIPO; OSTEO-CHONDRO; OSTEO-MSC	OSTEO
Sample_OSTEO_d5_MS3ITfinal_neg_4	Sample	OSTEO	neg	4	GD3 t42:1	17.41	GD3	17.42	784.957	784.957	0	C76H135N3O30	863891	17.4	GD3 t42:1_17.4	GD3	t	42	1	[M-2H]	1.13353e+06	48083108	42.4338	596.1	0.0711856	0.0671446	0.0177745	0.00426588	GD3 42:1;O3	GD3 42:1;O3_RT 17.4		OSTEO-ADIPO; OSTEO-CHONDRO; OSTEO-MSC	OSTEO
Sample_OSTEO_d5_MS3ITfinal_neg_5	Sample	OSTEO	neg	5	GD3 t42:1	17.41	GD3	17.41	784.957	784.957	0	C76H135N3O30	1.51883e+06	17.4	GD3 t42:1_17.4	GD3	t	42	1	[M-2H]	2.09035e+06	62507628	60.1947	701	0.0858697	0.0671446	0.0177745	0.00426588	GD3 42:1;O3	GD3 42:1;O3_RT 17.4		OSTEO-ADIPO; OSTEO-CHONDRO; OSTEO-MSC	OSTEO
Sample_OSTEO_d5_MS3ITfinal_neg_4	Sample	OSTEO	neg	4	GD3 t42:1	17.41	GD3	17.42	1570.92	1570.92	-0.6	C76H136N3O30	269635	17.4	GD3 t42:1_17.4	GD3	t	42	1	[M-H]	1.13353e+06	48083108	42.4338	596.1	0.0711856	0.0671446	0.0177745	0.00426588	GD3 42:1;O3	GD3 42:1;O3_RT 17.4		OSTEO-ADIPO; OSTEO-CHONDRO; OSTEO-MSC	OSTEO
Sample_OSTEO_d5_MS3ITfinal_neg_5	Sample	OSTEO	neg	5	GD3 t42:1	17.41	GD3	17.41	1570.92	1570.92	0.1	C76H136N3O30	571521	17.4	GD3 t42:1_17.4	GD3	t	42	1	[M-H]	2.09035e+06	62507628	60.1947	701	0.0858697	0.0671446	0.0177745	0.00426588	GD3 42:1;O3	GD3 42:1;O3_RT 17.4		OSTEO-ADIPO; OSTEO-CHONDRO; OSTEO-MSC	OSTEO
Sample_OSTEO_d5_MS3ITfinal_neg_1	Sample	OSTEO	neg	1	GD3 t44:2	20.6	GD3	20.62	1618.92	1618.92	-1.2	C78H137N3NaO30	217037	20.6	GD3 t44:2_20.6	GD3	t	44	2	[M+Na-2H]	3.30318e+07	40634581	1463.22	538.9	2.71519	2.20103	0.434621	0.0674271	GD3 44:2;O3	GD3 44:2;O3_RT 20.6	GD3 18:1;O2/26:1*	OSTEO-ADIPO; OSTEO-CHONDRO; OSTEO-MSC	OSTEO
Sample_OSTEO_d5_MS3ITfinal_neg_1	Sample	OSTEO	neg	1	GD3 t44:2	20.6	GD3	20.62	797.965	797.963	-2.5	C78H137N3O30	19591316	20.6	GD3 t44:2_20.6	GD3	t	44	2	[M-2H]	3.30318e+07	40634581	1463.22	538.9	2.71519	2.20103	0.434621	0.0674271	GD3 44:2;O3	GD3 44:2;O3_RT 20.6	GD3 18:1;O2/26:1*	OSTEO-ADIPO; OSTEO-CHONDRO; OSTEO-MSC	OSTEO
Sample_OSTEO_d5_MS3ITfinal_neg_2	Sample	OSTEO	neg	2	GD3 t44:2	20.6	GD3	20.6	797.965	797.966	1.3	C78H137N3O30	23542766	20.6	GD3 t44:2_20.6	GD3	t	44	2	[M-2H]	40066355	46277275	1558.42	650.9	2.39425	2.20103	0.434621	0.0674271	GD3 44:2;O3	GD3 44:2;O3_RT 20.6	GD3 18:1;O2/26:1*	OSTEO-ADIPO; OSTEO-CHONDRO; OSTEO-MSC	OSTEO
Sample_OSTEO_d5_MS3ITfinal_neg_3	Sample	OSTEO	neg	3	GD3 t44:2	20.6	GD3	20.62	797.965	797.963	-2.5	C78H137N3O30	16798202	20.6	GD3 t44:2_20.6	GD3	t	44	2	[M-2H]	28955179	48054096	1084.6	634.2	1.71018	2.20103	0.434621	0.0674271	GD3 44:2;O3	GD3 44:2;O3_RT 20.6	GD3 18:1;O2/26:1*	OSTEO-ADIPO; OSTEO-CHONDRO; OSTEO-MSC	OSTEO
Sample_OSTEO_d5_MS3ITfinal_neg_4	Sample	OSTEO	neg	4	GD3 t44:2	20.6	GD3	20.6	797.965	797.964	-1.2	C78H137N3O30	21437566	20.6	GD3 t44:2_20.6	GD3	t	44	2	[M-2H]	35746204	48083108	1338.17	596.1	2.24487	2.20103	0.434621	0.0674271	GD3 44:2;O3	GD3 44:2;O3_RT 20.6	GD3 18:1;O2/26:1*	OSTEO-ADIPO; OSTEO-CHONDRO; OSTEO-MSC	OSTEO
Sample_OSTEO_d5_MS3ITfinal_neg_5	Sample	OSTEO	neg	5	GD3 t44:2	20.6	GD3	20.6	797.965	797.964	-1.2	C78H137N3O30	23870862	20.6	GD3 t44:2_20.6	GD3	t	44	2	[M-2H]	40984004	62507628	1180.2	701	1.68359	2.20103	0.434621	0.0674271	GD3 44:2;O3	GD3 44:2;O3_RT 20.6	GD3 18:1;O2/26:1*	OSTEO-ADIPO; OSTEO-CHONDRO; OSTEO-MSC	OSTEO
Sample_OSTEO_d5_MS3ITfinal_neg_1	Sample	OSTEO	neg	1	GD3 t44:2	20.6	GD3	20.62	1596.94	1596.94	-0.6	C78H138N3O30	13223397	20.6	GD3 t44:2_20.6	GD3	t	44	2	[M-H]	3.30318e+07	40634581	1463.22	538.9	2.71519	2.20103	0.434621	0.0674271	GD3 44:2;O3	GD3 44:2;O3_RT 20.6	GD3 18:1;O2/26:1*	OSTEO-ADIPO; OSTEO-CHONDRO; OSTEO-MSC	OSTEO
Sample_OSTEO_d5_MS3ITfinal_neg_2	Sample	OSTEO	neg	2	GD3 t44:2	20.6	GD3	20.6	1596.94	1596.94	-0.6	C78H138N3O30	16523589	20.6	GD3 t44:2_20.6	GD3	t	44	2	[M-H]	40066355	46277275	1558.42	650.9	2.39425	2.20103	0.434621	0.0674271	GD3 44:2;O3	GD3 44:2;O3_RT 20.6	GD3 18:1;O2/26:1*	OSTEO-ADIPO; OSTEO-CHONDRO; OSTEO-MSC	OSTEO
Sample_OSTEO_d5_MS3ITfinal_neg_3	Sample	OSTEO	neg	3	GD3 t44:2	20.6	GD3	20.62	1596.94	1596.94	-0.6	C78H138N3O30	12156977	20.6	GD3 t44:2_20.6	GD3	t	44	2	[M-H]	28955179	48054096	1084.6	634.2	1.71018	2.20103	0.434621	0.0674271	GD3 44:2;O3	GD3 44:2;O3_RT 20.6	GD3 18:1;O2/26:1*	OSTEO-ADIPO; OSTEO-CHONDRO; OSTEO-MSC	OSTEO
Sample_OSTEO_d5_MS3ITfinal_neg_4	Sample	OSTEO	neg	4	GD3 t44:2	20.6	GD3	20.6	1596.94	1596.94	-0.6	C78H138N3O30	14308638	20.6	GD3 t44:2_20.6	GD3	t	44	2	[M-H]	35746204	48083108	1338.17	596.1	2.24487	2.20103	0.434621	0.0674271	GD3 44:2;O3	GD3 44:2;O3_RT 20.6	GD3 18:1;O2/26:1*	OSTEO-ADIPO; OSTEO-CHONDRO; OSTEO-MSC	OSTEO
Sample_OSTEO_d5_MS3ITfinal_neg_5	Sample	OSTEO	neg	5	GD3 t44:2	20.6	GD3	20.6	1596.94	1596.94	-0.6	C78H138N3O30	17113142	20.6	GD3 t44:2_20.6	GD3	t	44	2	[M-H]	40984004	62507628	1180.2	701	1.68359	2.20103	0.434621	0.0674271	GD3 44:2;O3	GD3 44:2;O3_RT 20.6	GD3 18:1;O2/26:1*	OSTEO-ADIPO; OSTEO-CHONDRO; OSTEO-MSC	OSTEO
Sample_ADIPO_d5_MS3ITfinal_neg_3	Sample	ADIPO	neg	3	GM1 d36:1	13.33	GM1	13.58	1544.87	1544.87	0.1	C73H130N3O31	68723.8	13.3	GM1 d36:1_13.3	GM1	d	36	1	[M-H]	68723.8	67143542	1.84236	52.5	0.0350927	0.0350927	NA	NA	GM1 36:1;O2	GM1 36:1;O2_RT 13.3	GM1 18:1;O2/18:0	MSC-ADIPO; MSC-CHONDRO; OSTEO-MSC	MSC
Sample_CHONDRO_d5_MS3ITfinal_neg_2	Sample	CHONDRO	neg	2	GM1 d36:1	13.33	GM1	13.59	1544.87	1544.87	-0.6	C73H130N3O31	473636	13.3	GM1 d36:1_13.3	GM1	d	36	1	[M-H]	473636	40078241	21.272	601.6	0.0353591	0.0353591	NA	NA	GM1 36:1;O2	GM1 36:1;O2_RT 13.3	GM1 18:1;O2/18:0	MSC-ADIPO; MSC-CHONDRO; OSTEO-MSC	MSC
Sample_MSC_d5_MS3ITfinal_neg_1	Sample	MSC	neg	1	GM1 d36:1	13.33	GM1	13.58	1544.87	1544.87	0.1	C73H130N3O31	118631	13.3	GM1 d36:1_13.3	GM1	d	36	1	[M-H]	118631	25034098	8.5298	48.5	0.175872	0.219477	0.0780332	0.0173687	GM1 36:1;O2	GM1 36:1;O2_RT 13.3	GM1 18:1;O2/18:0	MSC-ADIPO; MSC-CHONDRO; OSTEO-MSC	MSC
Sample_MSC_d5_MS3ITfinal_neg_2	Sample	MSC	neg	2	GM1 d36:1	13.33	GM1	13.58	1544.87	1544.87	-1.9	C73H130N3O31	411766	13.3	GM1 d36:1_13.3	GM1	d	36	1	[M-H]	411766	65600749	11.2983	31.8	0.355294	0.219477	0.0780332	0.0173687	GM1 36:1;O2	GM1 36:1;O2_RT 13.3	GM1 18:1;O2/18:0	MSC-ADIPO; MSC-CHONDRO; OSTEO-MSC	MSC
Sample_MSC_d5_MS3ITfinal_neg_3	Sample	MSC	neg	3	GM1 d36:1	13.33	GM1	13.61	1544.87	1544.87	0.1	C73H130N3O31	361182	13.3	GM1 d36:1_13.3	GM1	d	36	1	[M-H]	361182	58984872	11.0219	50.9	0.216541	0.219477	0.0780332	0.0173687	GM1 36:1;O2	GM1 36:1;O2_RT 13.3	GM1 18:1;O2/18:0	MSC-ADIPO; MSC-CHONDRO; OSTEO-MSC	MSC
Sample_MSC_d5_MS3ITfinal_neg_4	Sample	MSC	neg	4	GM1 d36:1	13.33	GM1	13.61	1544.87	1544.87	-0.6	C73H130N3O31	408626	13.3	GM1 d36:1_13.3	GM1	d	36	1	[M-H]	408626	77843449	9.44879	53.2	0.177609	0.219477	0.0780332	0.0173687	GM1 36:1;O2	GM1 36:1;O2_RT 13.3	GM1 18:1;O2/18:0	MSC-ADIPO; MSC-CHONDRO; OSTEO-MSC	MSC
Sample_MSC_d5_MS3ITfinal_neg_5	Sample	MSC	neg	5	GM1 d36:1	13.33	GM1	13.58	1544.87	1544.86	-3.9	C73H130N3O31	323859	13.3	GM1 d36:1_13.3	GM1	d	36	1	[M-H]	323859	53947297	10.8058	62.8	0.172068	0.219477	0.0780332	0.0173687	GM1 36:1;O2	GM1 36:1;O2_RT 13.3	GM1 18:1;O2/18:0	MSC-ADIPO; MSC-CHONDRO; OSTEO-MSC	MSC
Sample_OSTEO_d5_MS3ITfinal_neg_1	Sample	OSTEO	neg	1	GM1 d36:1	13.33	GM1	13.61	1544.87	1544.87	-0.6	C73H130N3O31	575760	13.3	GM1 d36:1_13.3	GM1	d	36	1	[M-H]	575760	40634581	25.5046	538.9	0.0473271	0.0315519	0.0120612	0.00210814	GM1 36:1;O2	GM1 36:1;O2_RT 13.3	GM1 18:1;O2/18:0	MSC-ADIPO; MSC-CHONDRO; OSTEO-MSC	MSC
Sample_OSTEO_d5_MS3ITfinal_neg_2	Sample	OSTEO	neg	2	GM1 d36:1	13.33	GM1	13.59	1544.87	1544.87	-0.6	C73H130N3O31	675776	13.3	GM1 d36:1_13.3	GM1	d	36	1	[M-H]	675776	46277275	26.285	650.9	0.0403825	0.0315519	0.0120612	0.00210814	GM1 36:1;O2	GM1 36:1;O2_RT 13.3	GM1 18:1;O2/18:0	MSC-ADIPO; MSC-CHONDRO; OSTEO-MSC	MSC
Sample_OSTEO_d5_MS3ITfinal_neg_3	Sample	OSTEO	neg	3	GM1 d36:1	13.33	GM1	13.61	1544.87	1544.87	-0.6	C73H130N3O31	481958	13.3	GM1 d36:1_13.3	GM1	d	36	1	[M-H]	481958	48054096	18.0531	634.2	0.0284659	0.0315519	0.0120612	0.00210814	GM1 36:1;O2	GM1 36:1;O2_RT 13.3	GM1 18:1;O2/18:0	MSC-ADIPO; MSC-CHONDRO; OSTEO-MSC	MSC
Sample_OSTEO_d5_MS3ITfinal_neg_4	Sample	OSTEO	neg	4	GM1 d36:1	13.33	GM1	13.61	1544.87	1544.87	-0.6	C73H130N3O31	288979	13.3	GM1 d36:1_13.3	GM1	d	36	1	[M-H]	288979	48083108	10.818	596.1	0.018148	0.0315519	0.0120612	0.00210814	GM1 36:1;O2	GM1 36:1;O2_RT 13.3	GM1 18:1;O2/18:0	MSC-ADIPO; MSC-CHONDRO; OSTEO-MSC	MSC
Sample_OSTEO_d5_MS3ITfinal_neg_5	Sample	OSTEO	neg	5	GM1 d36:1	13.33	GM1	13.6	1544.87	1544.87	-0.6	C73H130N3O31	570511	13.3	GM1 d36:1_13.3	GM1	d	36	1	[M-H]	570511	62507628	16.4287	701	0.0234361	0.0315519	0.0120612	0.00210814	GM1 36:1;O2	GM1 36:1;O2_RT 13.3	GM1 18:1;O2/18:0	MSC-ADIPO; MSC-CHONDRO; OSTEO-MSC	MSC
Sample_ADIPO_d5_MS3ITfinal_neg_1	Sample	ADIPO	neg	1	GM1 d40:1	19.12	GM1	19.1	1600.93	1600.93	-2.4	C77H138N3O31	90977.4	19.1	GM1 d40:1_19.1	GM1	d	40	1	[M-H]	90977.4	55859734	2.93162	57.2	0.051252	0.0489524	0.0134831	0.00298308	GM1 40:1;O2	GM1 40:1;O2_RT 19.1		MSC-ADIPO; MSC-CHONDRO; OSTEO-MSC	MSC
Sample_ADIPO_d5_MS3ITfinal_neg_2	Sample	ADIPO	neg	2	GM1 d40:1	19.12	GM1	19.07	1600.93	1600.93	0.1	C77H138N3O31	61790.5	19.1	GM1 d40:1_19.1	GM1	d	40	1	[M-H]	61790.5	61250750	1.81586	62	0.0292881	0.0489524	0.0134831	0.00298308	GM1 40:1;O2	GM1 40:1;O2_RT 19.1		MSC-ADIPO; MSC-CHONDRO; OSTEO-MSC	MSC
Sample_ADIPO_d5_MS3ITfinal_neg_3	Sample	ADIPO	neg	3	GM1 d40:1	19.12	GM1	19.05	1600.93	1600.93	-1.8	C77H138N3O31	115121	19.1	GM1 d40:1_19.1	GM1	d	40	1	[M-H]	115121	67143542	3.08619	52.5	0.0587846	0.0489524	0.0134831	0.00298308	GM1 40:1;O2	GM1 40:1;O2_RT 19.1		MSC-ADIPO; MSC-CHONDRO; OSTEO-MSC	MSC
Sample_ADIPO_d5_MS3ITfinal_neg_5	Sample	ADIPO	neg	5	GM1 d40:1	19.12	GM1	19.08	1600.93	1600.93	-0.6	C77H138N3O31	114698	19.1	GM1 d40:1_19.1	GM1	d	40	1	[M-H]	114698	49459406	4.17424	73.9	0.056485	0.0489524	0.0134831	0.00298308	GM1 40:1;O2	GM1 40:1;O2_RT 19.1		MSC-ADIPO; MSC-CHONDRO; OSTEO-MSC	MSC
Sample_CHONDRO_d5_MS3ITfinal_neg_2	Sample	CHONDRO	neg	2	GM1 d40:1	19.12	GM1	19.12	1600.93	1600.93	-1.8	C77H138N3O31	2.64534e+06	19.1	GM1 d40:1_19.1	GM1	d	40	1	[M-H]	2.64534e+06	40078241	118.808	601.6	0.197486	0.211563	0.0152664	0.00515363	GM1 40:1;O2	GM1 40:1;O2_RT 19.1		MSC-ADIPO; MSC-CHONDRO; OSTEO-MSC	MSC
Sample_CHONDRO_d5_MS3ITfinal_neg_3	Sample	CHONDRO	neg	3	GM1 d40:1	19.12	GM1	19.16	1600.93	1600.93	-1.2	C77H138N3O31	3.00431e+06	19.1	GM1 d40:1_19.1	GM1	d	40	1	[M-H]	3.00431e+06	54560086	99.1155	496.7	0.199548	0.211563	0.0152664	0.00515363	GM1 40:1;O2	GM1 40:1;O2_RT 19.1		MSC-ADIPO; MSC-CHONDRO; OSTEO-MSC	MSC
Sample_CHONDRO_d5_MS3ITfinal_neg_4	Sample	CHONDRO	neg	4	GM1 d40:1	19.12	GM1	19.12	1600.93	1600.93	1.3	C77H138N3O31	1.9613e+06	19.1	GM1 d40:1_19.1	GM1	d	40	1	[M-H]	1.9613e+06	30306448	116.488	525.3	0.221755	0.211563	0.0152664	0.00515363	GM1 40:1;O2	GM1 40:1;O2_RT 19.1		MSC-ADIPO; MSC-CHONDRO; OSTEO-MSC	MSC
Sample_CHONDRO_d5_MS3ITfinal_neg_5	Sample	CHONDRO	neg	5	GM1 d40:1	19.12	GM1	19.1	1600.93	1600.93	-1.8	C77H138N3O31	2.36935e+06	19.1	GM1 d40:1_19.1	GM1	d	40	1	[M-H]	2.36935e+06	36520511	116.779	513.4	0.227462	0.211563	0.0152664	0.00515363	GM1 40:1;O2	GM1 40:1;O2_RT 19.1		MSC-ADIPO; MSC-CHONDRO; OSTEO-MSC	MSC
Sample_MSC_d5_MS3ITfinal_neg_1	Sample	MSC	neg	1	GM1 d40:1	19.12	GM1	19.07	1600.93	1600.93	-1.2	C77H138N3O31	297961	19.1	GM1 d40:1_19.1	GM1	d	40	1	[M-H]	297961	25034098	21.424	48.5	0.441732	0.500928	0.144779	0.0332089	GM1 40:1;O2	GM1 40:1;O2_RT 19.1		MSC-ADIPO; MSC-CHONDRO; OSTEO-MSC	MSC
Sample_MSC_d5_MS3ITfinal_neg_2	Sample	MSC	neg	2	GM1 d40:1	19.12	GM1	19.05	1600.93	1600.93	-0.6	C77H138N3O31	853510	19.1	GM1 d40:1_19.1	GM1	d	40	1	[M-H]	853510	65600749	23.4192	31.8	0.736453	0.500928	0.144779	0.0332089	GM1 40:1;O2	GM1 40:1;O2_RT 19.1		MSC-ADIPO; MSC-CHONDRO; OSTEO-MSC	MSC
Sample_MSC_d5_MS3ITfinal_neg_3	Sample	MSC	neg	3	GM1 d40:1	19.12	GM1	19.08	1600.93	1600.93	-1.2	C77H138N3O31	896629	19.1	GM1 d40:1_19.1	GM1	d	40	1	[M-H]	896629	58984872	27.3618	50.9	0.53756	0.500928	0.144779	0.0332089	GM1 40:1;O2	GM1 40:1;O2_RT 19.1		MSC-ADIPO; MSC-CHONDRO; OSTEO-MSC	MSC
Sample_MSC_d5_MS3ITfinal_neg_4	Sample	MSC	neg	4	GM1 d40:1	19.12	GM1	19.08	1600.93	1600.93	-1.8	C77H138N3O31	954912	19.1	GM1 d40:1_19.1	GM1	d	40	1	[M-H]	954912	77843449	22.0808	53.2	0.415052	0.500928	0.144779	0.0332089	GM1 40:1;O2	GM1 40:1;O2_RT 19.1		MSC-ADIPO; MSC-CHONDRO; OSTEO-MSC	MSC
Sample_MSC_d5_MS3ITfinal_neg_5	Sample	MSC	neg	5	GM1 d40:1	19.12	GM1	19.07	1600.93	1600.93	-0.6	C77H138N3O31	703630	19.1	GM1 d40:1_19.1	GM1	d	40	1	[M-H]	703630	53947297	23.4772	62.8	0.373841	0.500928	0.144779	0.0332089	GM1 40:1;O2	GM1 40:1;O2_RT 19.1		MSC-ADIPO; MSC-CHONDRO; OSTEO-MSC	MSC
Sample_OSTEO_d5_MS3ITfinal_neg_2	Sample	OSTEO	neg	2	GM1 d40:1	19.12	GM1	19.16	1600.93	1600.93	-1.2	C77H138N3O31	3.60311e+06	19.1	GM1 d40:1_19.1	GM1	d	40	1	[M-H]	3.60311e+06	46277275	140.146	650.9	0.215312	0.217412	0.010195	0.00171887	GM1 40:1;O2	GM1 40:1;O2_RT 19.1		MSC-ADIPO; MSC-CHONDRO; OSTEO-MSC	MSC
Sample_OSTEO_d5_MS3ITfinal_neg_3	Sample	OSTEO	neg	3	GM1 d40:1	19.12	GM1	19.17	1600.93	1600.93	-1.2	C77H138N3O31	3.90983e+06	19.1	GM1 d40:1_19.1	GM1	d	40	1	[M-H]	3.90983e+06	48054096	146.454	634.2	0.230927	0.217412	0.010195	0.00171887	GM1 40:1;O2	GM1 40:1;O2_RT 19.1		MSC-ADIPO; MSC-CHONDRO; OSTEO-MSC	MSC
Sample_OSTEO_d5_MS3ITfinal_neg_4	Sample	OSTEO	neg	4	GM1 d40:1	19.12	GM1	19.16	1600.93	1600.93	-1.2	C77H138N3O31	3.458e+06	19.1	GM1 d40:1_19.1	GM1	d	40	1	[M-H]	3.458e+06	48083108	129.451	596.1	0.217163	0.217412	0.010195	0.00171887	GM1 40:1;O2	GM1 40:1;O2_RT 19.1		MSC-ADIPO; MSC-CHONDRO; OSTEO-MSC	MSC
Sample_OSTEO_d5_MS3ITfinal_neg_5	Sample	OSTEO	neg	5	GM1 d40:1	19.12	GM1	19.14	1600.93	1600.93	-1.2	C77H138N3O31	5.02068e+06	19.1	GM1 d40:1_19.1	GM1	d	40	1	[M-H]	5.02068e+06	62507628	144.578	701	0.206245	0.217412	0.010195	0.00171887	GM1 40:1;O2	GM1 40:1;O2_RT 19.1		MSC-ADIPO; MSC-CHONDRO; OSTEO-MSC	MSC
Sample_ADIPO_d5_MS3ITfinal_neg_1	Sample	ADIPO	neg	1	GM1 d41:1	20.16	GM1	20.17	1614.95	1614.95	0.1	C78H140N3O31	77079.2	20.2	GM1 d41:1_20.2	GM1	d	41	1	[M-H]	77079.2	55859734	2.48377	57.2	0.0434225	0.0637984	0.0177317	0.00330396	GM1 41:1;O2	GM1 41:1;O2_RT 20.2
Sample_ADIPO_d5_MS3ITfinal_neg_4	Sample	ADIPO	neg	4	GM1 d41:1	20.16	GM1	20.17	1614.95	1614.95	0.1	C78H140N3O31	160010	20.2	GM1 d41:1_20.2	GM1	d	41	1	[M-H]	160010	59057876	4.87687	64.4	0.0757277	0.0637984	0.0177317	0.00330396	GM1 41:1;O2	GM1 41:1;O2_RT 20.2
Sample_ADIPO_d5_MS3ITfinal_neg_5	Sample	ADIPO	neg	5	GM1 d41:1	20.16	GM1	20.19	1614.95	1614.95	-0.6	C78H140N3O31	146699	20.2	GM1 d41:1_20.2	GM1	d	41	1	[M-H]	146699	49459406	5.3389	73.9	0.0722449	0.0637984	0.0177317	0.00330396	GM1 41:1;O2	GM1 41:1;O2_RT 20.2
Sample_CHONDRO_d5_MS3ITfinal_neg_1	Sample	CHONDRO	neg	1	GM1 d41:1	20.16	GM1	20.17	1614.95	1614.95	-0.6	C78H140N3O31	1.24543e+06	20.2	GM1 d41:1_20.2	GM1	d	41	1	[M-H]	1.24543e+06	44506446	50.3698	573	0.0879054	0.0951355	0.00809885	0.00295808	GM1 41:1;O2	GM1 41:1;O2_RT 20.2
Sample_CHONDRO_d5_MS3ITfinal_neg_2	Sample	CHONDRO	neg	2	GM1 d41:1	20.16	GM1	20.14	1614.95	1614.95	0.7	C78H140N3O31	1155812	20.2	GM1 d41:1_20.2	GM1	d	41	1	[M-H]	1155812	40078241	51.91	601.6	0.0862866	0.0951355	0.00809885	0.00295808	GM1 41:1;O2	GM1 41:1;O2_RT 20.2
Sample_CHONDRO_d5_MS3ITfinal_neg_3	Sample	CHONDRO	neg	3	GM1 d41:1	20.16	GM1	20.17	1614.95	1614.95	-0.6	C78H140N3O31	1.48518e+06	20.2	GM1 d41:1_20.2	GM1	d	41	1	[M-H]	1.48518e+06	54560086	48.9978	496.7	0.0986467	0.0951355	0.00809885	0.00295808	GM1 41:1;O2	GM1 41:1;O2_RT 20.2
Sample_CHONDRO_d5_MS3ITfinal_neg_4	Sample	CHONDRO	neg	4	GM1 d41:1	20.16	GM1	20.17	1614.95	1614.95	0.1	C78H140N3O31	936789	20.2	GM1 d41:1_20.2	GM1	d	41	1	[M-H]	936789	30306448	55.639	525.3	0.105919	0.0951355	0.00809885	0.00295808	GM1 41:1;O2	GM1 41:1;O2_RT 20.2
Sample_CHONDRO_d5_MS3ITfinal_neg_5	Sample	CHONDRO	neg	5	GM1 d41:1	20.16	GM1	20.14	1614.95	1614.95	-0.6	C78H140N3O31	1.00957e+06	20.2	GM1 d41:1_20.2	GM1	d	41	1	[M-H]	1.00957e+06	36520511	49.7588	513.4	0.0969202	0.0951355	0.00809885	0.00295808	GM1 41:1;O2	GM1 41:1;O2_RT 20.2
Sample_MSC_d5_MS3ITfinal_neg_1	Sample	MSC	neg	1	GM1 d41:1	20.16	GM1	20.14	1614.95	1614.95	0.1	C78H140N3O31	37586.8	20.2	GM1 d41:1_20.2	GM1	d	41	1	[M-H]	37586.8	25034098	2.70256	48.5	0.055723	0.0724503	0.0221508	0.00493248	GM1 41:1;O2	GM1 41:1;O2_RT 20.2
Sample_MSC_d5_MS3ITfinal_neg_2	Sample	MSC	neg	2	GM1 d41:1	20.16	GM1	20.14	1614.95	1614.95	-0.6	C78H140N3O31	127110	20.2	GM1 d41:1_20.2	GM1	d	41	1	[M-H]	127110	65600749	3.48773	31.8	0.109677	0.0724503	0.0221508	0.00493248	GM1 41:1;O2	GM1 41:1;O2_RT 20.2
Sample_MSC_d5_MS3ITfinal_neg_3	Sample	MSC	neg	3	GM1 d41:1	20.16	GM1	20.17	1614.95	1614.95	-0.6	C78H140N3O31	93823.9	20.2	GM1 d41:1_20.2	GM1	d	41	1	[M-H]	93823.9	58984872	2.86316	50.9	0.0562507	0.0724503	0.0221508	0.00493248	GM1 41:1;O2	GM1 41:1;O2_RT 20.2
Sample_MSC_d5_MS3ITfinal_neg_4	Sample	MSC	neg	4	GM1 d41:1	20.16	GM1	20.17	1614.95	1614.95	-0.6	C78H140N3O31	153553	20.2	GM1 d41:1_20.2	GM1	d	41	1	[M-H]	153553	77843449	3.55066	53.2	0.0667417	0.0724503	0.0221508	0.00493248	GM1 41:1;O2	GM1 41:1;O2_RT 20.2
Sample_MSC_d5_MS3ITfinal_neg_5	Sample	MSC	neg	5	GM1 d41:1	20.16	GM1	20.14	1614.95	1614.95	0.1	C78H140N3O31	139015	20.2	GM1 d41:1_20.2	GM1	d	41	1	[M-H]	139015	53947297	4.63835	62.8	0.073859	0.0724503	0.0221508	0.00493248	GM1 41:1;O2	GM1 41:1;O2_RT 20.2
Sample_OSTEO_d5_MS3ITfinal_neg_2	Sample	OSTEO	neg	2	GM1 d41:1	20.16	GM1	20.17	1614.95	1614.95	0.1	C78H140N3O31	1.49044e+06	20.2	GM1 d41:1_20.2	GM1	d	41	1	[M-H]	1.49044e+06	46277275	57.9722	650.9	0.0890647	0.0907471	0.00237927	0.00107231	GM1 41:1;O2	GM1 41:1;O2_RT 20.2
Sample_OSTEO_d5_MS3ITfinal_neg_4	Sample	OSTEO	neg	4	GM1 d41:1	20.16	GM1	20.17	1614.95	1614.95	-0.6	C78H140N3O31	1.4718e+06	20.2	GM1 d41:1_20.2	GM1	d	41	1	[M-H]	1.4718e+06	48083108	55.0972	596.1	0.0924295	0.0907471	0.00237927	0.00107231	GM1 41:1;O2	GM1 41:1;O2_RT 20.2
Sample_ADIPO_d5_MS3ITfinal_neg_1	Sample	ADIPO	neg	1	GM1 d42:1	20.82	GM1	20.8	1628.96	1628.96	-1.2	C79H142N3O31	932018	20.8	GM1 d42:1_20.8	GM1	d	42	1	[M-H]	932018	55859734	30.0329	57.2	0.525051	0.463735	0.0812016	0.0202459	GM1 42:1;O2	GM1 42:1;O2_RT 20.8		CHONDRO-ADIPO; OSTEO-ADIPO; MSC-CHONDRO; OSTEO-MSC
Sample_ADIPO_d5_MS3ITfinal_neg_2	Sample	ADIPO	neg	2	GM1 d42:1	20.82	GM1	20.8	1628.96	1628.96	-0.6	C79H142N3O31	1082999	20.8	GM1 d42:1_20.8	GM1	d	42	1	[M-H]	1082999	61250750	31.8265	62	0.513331	0.463735	0.0812016	0.0202459	GM1 42:1;O2	GM1 42:1;O2_RT 20.8		CHONDRO-ADIPO; OSTEO-ADIPO; MSC-CHONDRO; OSTEO-MSC
Sample_ADIPO_d5_MS3ITfinal_neg_3	Sample	ADIPO	neg	3	GM1 d42:1	20.82	GM1	20.8	1628.96	1628.96	-0.6	C79H142N3O31	1.02993e+06	20.8	GM1 d42:1_20.8	GM1	d	42	1	[M-H]	1.02993e+06	67143542	27.6106	52.5	0.525917	0.463735	0.0812016	0.0202459	GM1 42:1;O2	GM1 42:1;O2_RT 20.8		CHONDRO-ADIPO; OSTEO-ADIPO; MSC-CHONDRO; OSTEO-MSC
Sample_ADIPO_d5_MS3ITfinal_neg_4	Sample	ADIPO	neg	4	GM1 d42:1	20.82	GM1	20.8	1628.96	1628.96	-0.6	C79H142N3O31	742952	20.8	GM1 d42:1_20.8	GM1	d	42	1	[M-H]	742952	59057876	22.6441	64.4	0.351617	0.463735	0.0812016	0.0202459	GM1 42:1;O2	GM1 42:1;O2_RT 20.8		CHONDRO-ADIPO; OSTEO-ADIPO; MSC-CHONDRO; OSTEO-MSC
Sample_ADIPO_d5_MS3ITfinal_neg_5	Sample	ADIPO	neg	5	GM1 d42:1	20.82	GM1	20.82	1628.96	1628.96	0.7	C79H142N3O31	817832	20.8	GM1 d42:1_20.8	GM1	d	42	1	[M-H]	817832	49459406	29.7637	73.9	0.402757	0.463735	0.0812016	0.0202459	GM1 42:1;O2	GM1 42:1;O2_RT 20.8		CHONDRO-ADIPO; OSTEO-ADIPO; MSC-CHONDRO; OSTEO-MSC
Sample_CHONDRO_d5_MS3ITfinal_neg_1	Sample	CHONDRO	neg	1	GM1 d42:1	20.82	GM1	20.83	1628.96	1628.96	-0.6	C79H142N3O31	16330653	20.8	GM1 d42:1_20.8	GM1	d	42	1	[M-H]	16330653	44506446	660.47	573	1.15265	1.31753	0.202447	0.0296539	GM1 42:1;O2	GM1 42:1;O2_RT 20.8		CHONDRO-ADIPO; OSTEO-ADIPO; MSC-CHONDRO; OSTEO-MSC
Sample_CHONDRO_d5_MS3ITfinal_neg_2	Sample	CHONDRO	neg	2	GM1 d42:1	20.82	GM1	20.8	1628.96	1628.96	-0.6	C79H142N3O31	16186327	20.8	GM1 d42:1_20.8	GM1	d	42	1	[M-H]	16186327	40078241	726.963	601.6	1.20838	1.31753	0.202447	0.0296539	GM1 42:1;O2	GM1 42:1;O2_RT 20.8		CHONDRO-ADIPO; OSTEO-ADIPO; MSC-CHONDRO; OSTEO-MSC
Sample_CHONDRO_d5_MS3ITfinal_neg_3	Sample	CHONDRO	neg	3	GM1 d42:1	20.82	GM1	20.82	1628.96	1628.96	-0.6	C79H142N3O31	17354378	20.8	GM1 d42:1_20.8	GM1	d	42	1	[M-H]	17354378	54560086	572.541	496.7	1.15269	1.31753	0.202447	0.0296539	GM1 42:1;O2	GM1 42:1;O2_RT 20.8		CHONDRO-ADIPO; OSTEO-ADIPO; MSC-CHONDRO; OSTEO-MSC
Sample_CHONDRO_d5_MS3ITfinal_neg_4	Sample	CHONDRO	neg	4	GM1 d42:1	20.82	GM1	20.83	1628.96	1628.96	-0.6	C79H142N3O31	13361411	20.8	GM1 d42:1_20.8	GM1	d	42	1	[M-H]	13361411	30306448	793.578	525.3	1.51071	1.31753	0.202447	0.0296539	GM1 42:1;O2	GM1 42:1;O2_RT 20.8		CHONDRO-ADIPO; OSTEO-ADIPO; MSC-CHONDRO; OSTEO-MSC
Sample_CHONDRO_d5_MS3ITfinal_neg_5	Sample	CHONDRO	neg	5	GM1 d42:1	20.82	GM1	20.78	1628.96	1628.96	-0.6	C79H142N3O31	16282910	20.8	GM1 d42:1_20.8	GM1	d	42	1	[M-H]	16282910	36520511	802.542	513.4	1.56319	1.31753	0.202447	0.0296539	GM1 42:1;O2	GM1 42:1;O2_RT 20.8		CHONDRO-ADIPO; OSTEO-ADIPO; MSC-CHONDRO; OSTEO-MSC
Sample_MSC_d5_MS3ITfinal_neg_2	Sample	MSC	neg	2	GM1 d42:1	20.82	GM1	20.8	1628.96	1628.96	-1.8	C79H142N3O31	721435	20.8	GM1 d42:1_20.8	GM1	d	42	1	[M-H]	721435	65600749	19.7952	31.8	0.622492	0.500719	0.172213	0.028641	GM1 42:1;O2	GM1 42:1;O2_RT 20.8		CHONDRO-ADIPO; OSTEO-ADIPO; MSC-CHONDRO; OSTEO-MSC
Sample_MSC_d5_MS3ITfinal_neg_4	Sample	MSC	neg	4	GM1 d42:1	20.82	GM1	20.83	1628.96	1628.96	-0.6	C79H142N3O31	871842	20.8	GM1 d42:1_20.8	GM1	d	42	1	[M-H]	871842	77843449	20.1599	53.2	0.378945	0.500719	0.172213	0.028641	GM1 42:1;O2	GM1 42:1;O2_RT 20.8		CHONDRO-ADIPO; OSTEO-ADIPO; MSC-CHONDRO; OSTEO-MSC
Sample_OSTEO_d5_MS3ITfinal_neg_1	Sample	OSTEO	neg	1	GM1 d42:1	20.82	GM1	20.82	1628.96	1628.96	-0.6	C79H142N3O31	14547634	20.8	GM1 d42:1_20.8	GM1	d	42	1	[M-H]	14547634	40634581	644.42	538.9	1.19581	1.14942	0.141768	0.0242567	GM1 42:1;O2	GM1 42:1;O2_RT 20.8		CHONDRO-ADIPO; OSTEO-ADIPO; MSC-CHONDRO; OSTEO-MSC
Sample_OSTEO_d5_MS3ITfinal_neg_2	Sample	OSTEO	neg	2	GM1 d42:1	20.82	GM1	20.82	1628.96	1628.96	-0.6	C79H142N3O31	20128144	20.8	GM1 d42:1_20.8	GM1	d	42	1	[M-H]	20128144	46277275	782.904	650.9	1.2028	1.14942	0.141768	0.0242567	GM1 42:1;O2	GM1 42:1;O2_RT 20.8		CHONDRO-ADIPO; OSTEO-ADIPO; MSC-CHONDRO; OSTEO-MSC
Sample_OSTEO_d5_MS3ITfinal_neg_3	Sample	OSTEO	neg	3	GM1 d42:1	20.82	GM1	20.83	1628.96	1628.96	-1.8	C79H142N3O31	21370864	20.8	GM1 d42:1_20.8	GM1	d	42	1	[M-H]	21370864	48054096	800.505	634.2	1.26223	1.14942	0.141768	0.0242567	GM1 42:1;O2	GM1 42:1;O2_RT 20.8		CHONDRO-ADIPO; OSTEO-ADIPO; MSC-CHONDRO; OSTEO-MSC
Sample_OSTEO_d5_MS3ITfinal_neg_4	Sample	OSTEO	neg	4	GM1 d42:1	20.82	GM1	20.82	1628.96	1628.96	-1.2	C79H142N3O31	18864198	20.8	GM1 d42:1_20.8	GM1	d	42	1	[M-H]	18864198	48083108	706.185	596.1	1.18467	1.14942	0.141768	0.0242567	GM1 42:1;O2	GM1 42:1;O2_RT 20.8		CHONDRO-ADIPO; OSTEO-ADIPO; MSC-CHONDRO; OSTEO-MSC
Sample_OSTEO_d5_MS3ITfinal_neg_5	Sample	OSTEO	neg	5	GM1 d42:1	20.82	GM1	20.82	1628.96	1628.96	-0.6	C79H142N3O31	21947458	20.8	GM1 d42:1_20.8	GM1	d	42	1	[M-H]	21947458	62507628	632.01	701	0.901583	1.14942	0.141768	0.0242567	GM1 42:1;O2	GM1 42:1;O2_RT 20.8		CHONDRO-ADIPO; OSTEO-ADIPO; MSC-CHONDRO; OSTEO-MSC
Sample_ADIPO_d5_MS3ITfinal_neg_1	Sample	ADIPO	neg	1	GM1 d42:2	19.6	GM1	19.51	1626.95	1626.95	0.1	C79H140N3O31	45832.6	19.6	GM1 d42:2_19.6	GM1	d	42	2	[M-H]	45832.6	55859734	1.47689	57.2	0.0258198	0.0258198	NA	NA	GM1 42:2;O2	GM1 42:2;O2_RT 19.6		OSTEO-ADIPO; OSTEO-MSC
Sample_CHONDRO_d5_MS3ITfinal_neg_1	Sample	CHONDRO	neg	1	GM1 d42:2	19.6	GM1	19.53	1626.95	1626.95	-0.6	C79H140N3O31	1260650	19.6	GM1 d42:2_19.6	GM1	d	42	2	[M-H]	1260650	44506446	50.9852	573	0.0889794	0.0753337	0.0141734	0.00245275	GM1 42:2;O2	GM1 42:2;O2_RT 19.6		OSTEO-ADIPO; OSTEO-MSC
Sample_CHONDRO_d5_MS3ITfinal_neg_2	Sample	CHONDRO	neg	2	GM1 d42:2	19.6	GM1	19.51	1626.95	1626.95	-0.6	C79H140N3O31	812890	19.6	GM1 d42:2_19.6	GM1	d	42	2	[M-H]	812890	40078241	36.5086	601.6	0.0606859	0.0753337	0.0141734	0.00245275	GM1 42:2;O2	GM1 42:2;O2_RT 19.6		OSTEO-ADIPO; OSTEO-MSC
Sample_CHONDRO_d5_MS3ITfinal_neg_5	Sample	CHONDRO	neg	5	GM1 d42:2	19.6	GM1	19.51	1626.95	1626.95	-0.6	C79H140N3O31	795148	19.6	GM1 d42:2_19.6	GM1	d	42	2	[M-H]	795148	36520511	39.1907	513.4	0.0763357	0.0753337	0.0141734	0.00245275	GM1 42:2;O2	GM1 42:2;O2_RT 19.6		OSTEO-ADIPO; OSTEO-MSC
Sample_OSTEO_d5_MS3ITfinal_neg_1	Sample	OSTEO	neg	1	GM1 d42:2	19.6	GM1	19.62	1626.95	1626.95	-0.6	C79H140N3O31	2.63963e+06	19.6	GM1 d42:2_19.6	GM1	d	42	2	[M-H]	2.63963e+06	40634581	116.928	538.9	0.216976	0.151234	0.0474869	0.00787943	GM1 42:2;O2	GM1 42:2;O2_RT 19.6		OSTEO-ADIPO; OSTEO-MSC
Sample_OSTEO_d5_MS3ITfinal_neg_2	Sample	OSTEO	neg	2	GM1 d42:2	19.6	GM1	19.6	1626.95	1626.95	-0.6	C79H140N3O31	1850761	19.6	GM1 d42:2_19.6	GM1	d	42	2	[M-H]	1850761	46277275	71.9872	650.9	0.110596	0.151234	0.0474869	0.00787943	GM1 42:2;O2	GM1 42:2;O2_RT 19.6		OSTEO-ADIPO; OSTEO-MSC
Sample_OSTEO_d5_MS3ITfinal_neg_3	Sample	OSTEO	neg	3	GM1 d42:2	19.6	GM1	19.62	1626.95	1626.95	-0.6	C79H140N3O31	2.60936e+06	19.6	GM1 d42:2_19.6	GM1	d	42	2	[M-H]	2.60936e+06	48054096	97.7409	634.2	0.154117	0.151234	0.0474869	0.00787943	GM1 42:2;O2	GM1 42:2;O2_RT 19.6		OSTEO-ADIPO; OSTEO-MSC
Sample_OSTEO_d5_MS3ITfinal_neg_5	Sample	OSTEO	neg	5	GM1 d42:2	19.6	GM1	19.62	1626.95	1626.95	0.1	C79H140N3O31	3.00022e+06	19.6	GM1 d42:2_19.6	GM1	d	42	2	[M-H]	3.00022e+06	62507628	86.3959	701	0.123247	0.151234	0.0474869	0.00787943	GM1 42:2;O2	GM1 42:2;O2_RT 19.6		OSTEO-ADIPO; OSTEO-MSC
Sample_CHONDRO_d5_MS3ITfinal_neg_1	Sample	CHONDRO	neg	1	GM1 d44:2	20.69	GM1	20.69	1654.98	1654.98	0.1	C81H144N3O31	283676	20.7	GM1 d44:2_20.7	GM1	d	44	2	[M-H]	283676	44506446	11.4729	573	0.0200225	0.0601671	0.0279457	0.0051369	GM1 44:2;O2	GM1 44:2;O2_RT 20.7		OSTEO-ADIPO; OSTEO-CHONDRO; OSTEO-MSC	OSTEO
Sample_CHONDRO_d5_MS3ITfinal_neg_2	Sample	CHONDRO	neg	2	GM1 d44:2	20.69	GM1	20.69	1654.98	1654.98	-0.6	C81H144N3O31	910284	20.7	GM1 d44:2_20.7	GM1	d	44	2	[M-H]	910284	40078241	40.8828	601.6	0.0679568	0.0601671	0.0279457	0.0051369	GM1 44:2;O2	GM1 44:2;O2_RT 20.7		OSTEO-ADIPO; OSTEO-CHONDRO; OSTEO-MSC	OSTEO
Sample_CHONDRO_d5_MS3ITfinal_neg_3	Sample	CHONDRO	neg	3	GM1 d44:2	20.69	GM1	20.71	1654.98	1654.98	0.1	C81H144N3O31	1.02025e+06	20.7	GM1 d44:2_20.7	GM1	d	44	2	[M-H]	1.02025e+06	54560086	33.6591	496.7	0.0677654	0.0601671	0.0279457	0.0051369	GM1 44:2;O2	GM1 44:2;O2_RT 20.7		OSTEO-ADIPO; OSTEO-CHONDRO; OSTEO-MSC	OSTEO
Sample_CHONDRO_d5_MS3ITfinal_neg_5	Sample	CHONDRO	neg	5	GM1 d44:2	20.69	GM1	20.67	1654.98	1654.98	0.1	C81H144N3O31	884605	20.7	GM1 d44:2_20.7	GM1	d	44	2	[M-H]	884605	36520511	43.5998	513.4	0.0849237	0.0601671	0.0279457	0.0051369	GM1 44:2;O2	GM1 44:2;O2_RT 20.7		OSTEO-ADIPO; OSTEO-CHONDRO; OSTEO-MSC	OSTEO
Sample_OSTEO_d5_MS3ITfinal_neg_1	Sample	OSTEO	neg	1	GM1 d44:2	20.69	GM1	20.71	1654.98	1654.98	-0.6	C81H144N3O31	1937653	20.7	GM1 d44:2_20.7	GM1	d	44	2	[M-H]	1937653	40634581	85.8327	538.9	0.159274	0.158023	0.0284113	0.00561273	GM1 44:2;O2	GM1 44:2;O2_RT 20.7		OSTEO-ADIPO; OSTEO-CHONDRO; OSTEO-MSC	OSTEO
Sample_OSTEO_d5_MS3ITfinal_neg_2	Sample	OSTEO	neg	2	GM1 d44:2	20.69	GM1	20.69	1654.98	1654.98	-0.6	C81H144N3O31	2.46653e+06	20.7	GM1 d44:2_20.7	GM1	d	44	2	[M-H]	2.46653e+06	46277275	95.9382	650.9	0.147393	0.158023	0.0284113	0.00561273	GM1 44:2;O2	GM1 44:2;O2_RT 20.7		OSTEO-ADIPO; OSTEO-CHONDRO; OSTEO-MSC	OSTEO
Sample_OSTEO_d5_MS3ITfinal_neg_3	Sample	OSTEO	neg	3	GM1 d44:2	20.69	GM1	20.71	1654.98	1654.98	-0.6	C81H144N3O31	3324428	20.7	GM1 d44:2_20.7	GM1	d	44	2	[M-H]	3324428	48054096	124.526	634.2	0.196351	0.158023	0.0284113	0.00561273	GM1 44:2;O2	GM1 44:2;O2_RT 20.7		OSTEO-ADIPO; OSTEO-CHONDRO; OSTEO-MSC	OSTEO
Sample_OSTEO_d5_MS3ITfinal_neg_5	Sample	OSTEO	neg	5	GM1 d44:2	20.69	GM1	20.71	1654.98	1654.98	0.1	C81H144N3O31	3.14209e+06	20.7	GM1 d44:2_20.7	GM1	d	44	2	[M-H]	3.14209e+06	62507628	90.4812	701	0.129074	0.158023	0.0284113	0.00561273	GM1 44:2;O2	GM1 44:2;O2_RT 20.7		OSTEO-ADIPO; OSTEO-CHONDRO; OSTEO-MSC	OSTEO
Sample_ADIPO_d5_MS3ITfinal_neg_2	Sample	ADIPO	neg	2	GM1 t34:1	10.69	GM1	10.68	1532.83	1532.83	-0.6	C71H126N3O32	66915.6	10.7	GM1 t34:1_10.7	GM1	t	34	1	[M-H]	66915.6	61250750	1.96647	62	0.0317173	0.0333197	0.0022661	0.00102249	GM1 34:1;O3	GM1 34:1;O3_RT 10.7		OSTEO-ADIPO; OSTEO-CHONDRO; OSTEO-MSC	OSTEO
Sample_ADIPO_d5_MS3ITfinal_neg_3	Sample	ADIPO	neg	3	GM1 t34:1	10.69	GM1	10.72	1532.83	1532.83	-0.6	C71H126N3O32	68389.7	10.7	GM1 t34:1_10.7	GM1	t	34	1	[M-H]	68389.7	67143542	1.83341	52.5	0.0349221	0.0333197	0.0022661	0.00102249	GM1 34:1;O3	GM1 34:1;O3_RT 10.7		OSTEO-ADIPO; OSTEO-CHONDRO; OSTEO-MSC	OSTEO
Sample_CHONDRO_d5_MS3ITfinal_neg_3	Sample	CHONDRO	neg	3	GM1 t34:1	10.69	GM1	10.68	1532.83	1532.83	-0.6	C71H126N3O32	520238	10.7	GM1 t34:1_10.7	GM1	t	34	1	[M-H]	520238	54560086	17.1633	496.7	0.0345546	0.0345546	NA	NA	GM1 34:1;O3	GM1 34:1;O3_RT 10.7		OSTEO-ADIPO; OSTEO-CHONDRO; OSTEO-MSC	OSTEO
Sample_OSTEO_d5_MS3ITfinal_neg_1	Sample	OSTEO	neg	1	GM1 t34:1	10.69	GM1	10.71	1532.83	1532.83	-0.6	C71H126N3O32	1.06084e+06	10.7	GM1 t34:1_10.7	GM1	t	34	1	[M-H]	1.06084e+06	40634581	46.9922	538.9	0.0872002	0.0962939	0.0161205	0.00380907	GM1 34:1;O3	GM1 34:1;O3_RT 10.7		OSTEO-ADIPO; OSTEO-CHONDRO; OSTEO-MSC	OSTEO
Sample_OSTEO_d5_MS3ITfinal_neg_2	Sample	OSTEO	neg	2	GM1 t34:1	10.69	GM1	10.68	1532.83	1532.83	-0.6	C71H126N3O32	1423777	10.7	GM1 t34:1_10.7	GM1	t	34	1	[M-H]	1423777	46277275	55.3792	650.9	0.085081	0.0962939	0.0161205	0.00380907	GM1 34:1;O3	GM1 34:1;O3_RT 10.7		OSTEO-ADIPO; OSTEO-CHONDRO; OSTEO-MSC	OSTEO
Sample_OSTEO_d5_MS3ITfinal_neg_3	Sample	OSTEO	neg	3	GM1 t34:1	10.69	GM1	10.71	1532.83	1532.83	0.1	C71H126N3O32	2.03099e+06	10.7	GM1 t34:1_10.7	GM1	t	34	1	[M-H]	2.03099e+06	48054096	76.0765	634.2	0.119957	0.0962939	0.0161205	0.00380907	GM1 34:1;O3	GM1 34:1;O3_RT 10.7		OSTEO-ADIPO; OSTEO-CHONDRO; OSTEO-MSC	OSTEO
Sample_OSTEO_d5_MS3ITfinal_neg_5	Sample	OSTEO	neg	5	GM1 t34:1	10.69	GM1	10.68	1532.83	1532.83	-0.6	C71H126N3O32	2.26241e+06	10.7	GM1 t34:1_10.7	GM1	t	34	1	[M-H]	2.26241e+06	62507628	65.1494	701	0.0929378	0.0962939	0.0161205	0.00380907	GM1 34:1;O3	GM1 34:1;O3_RT 10.7		OSTEO-ADIPO; OSTEO-CHONDRO; OSTEO-MSC	OSTEO
Sample_ADIPO_d5_MS3ITfinal_neg_3	Sample	ADIPO	neg	3	GM2 d32:1	9.41	GM2	9.43	1326.75	1326.75	-0.7	C63H112N3O26	45456	9.4	GM2 d32:1_9.4	GM2	d	32	1	[M-H]	45456	67143542	1.2186	52.5	0.0232113	0.0232113	NA	NA	GM2 32:1;O2	GM2 32:1;O2_RT 9.4		OSTEO-MSC
Sample_CHONDRO_d5_MS3ITfinal_neg_1	Sample	CHONDRO	neg	1	GM2 d32:1	9.41	GM2	9.44	1326.75	1326.75	-0.7	C63H112N3O26	184082	9.4	GM2 d32:1_9.4	GM2	d	32	1	[M-H]	184082	44506446	7.44496	573	0.0129929	0.0140939	0.0020089	0.000328314	GM2 32:1;O2	GM2 32:1;O2_RT 9.4		OSTEO-MSC
Sample_CHONDRO_d5_MS3ITfinal_neg_2	Sample	CHONDRO	neg	2	GM2 d32:1	9.41	GM2	9.42	1326.75	1326.75	-0.7	C63H112N3O26	213616	9.4	GM2 d32:1_9.4	GM2	d	32	1	[M-H]	213616	40078241	9.59395	601.6	0.0159474	0.0140939	0.0020089	0.000328314	GM2 32:1;O2	GM2 32:1;O2_RT 9.4		OSTEO-MSC
Sample_CHONDRO_d5_MS3ITfinal_neg_3	Sample	CHONDRO	neg	3	GM2 d32:1	9.41	GM2	9.44	1326.75	1326.75	-0.7	C63H112N3O26	180813	9.4	GM2 d32:1_9.4	GM2	d	32	1	[M-H]	180813	54560086	5.96522	496.7	0.0120097	0.0140939	0.0020089	0.000328314	GM2 32:1;O2	GM2 32:1;O2_RT 9.4		OSTEO-MSC
Sample_CHONDRO_d5_MS3ITfinal_neg_4	Sample	CHONDRO	neg	4	GM2 d32:1	9.41	GM2	9.44	1326.75	1326.75	-0.7	C63H112N3O26	114887	9.4	GM2 d32:1_9.4	GM2	d	32	1	[M-H]	114887	30306448	6.8235	525.3	0.0129897	0.0140939	0.0020089	0.000328314	GM2 32:1;O2	GM2 32:1;O2_RT 9.4		OSTEO-MSC
Sample_CHONDRO_d5_MS3ITfinal_neg_5	Sample	CHONDRO	neg	5	GM2 d32:1	9.41	GM2	9.41	1326.75	1326.75	-0.7	C63H112N3O26	172179	9.4	GM2 d32:1_9.4	GM2	d	32	1	[M-H]	172179	36520511	8.48625	513.4	0.0165295	0.0140939	0.0020089	0.000328314	GM2 32:1;O2	GM2 32:1;O2_RT 9.4		OSTEO-MSC
Sample_OSTEO_d5_MS3ITfinal_neg_1	Sample	OSTEO	neg	1	GM2 d32:1	9.41	GM2	9.44	1326.75	1326.75	-0.7	C63H112N3O26	233507	9.4	GM2 d32:1_9.4	GM2	d	32	1	[M-H]	233507	40634581	10.3437	538.9	0.0191941	0.0206313	0.00537878	0.00112397	GM2 32:1;O2	GM2 32:1;O2_RT 9.4		OSTEO-MSC
Sample_OSTEO_d5_MS3ITfinal_neg_2	Sample	OSTEO	neg	2	GM2 d32:1	9.41	GM2	9.43	1326.75	1326.75	-0.7	C63H112N3O26	303002	9.4	GM2 d32:1_9.4	GM2	d	32	1	[M-H]	303002	46277275	11.7856	650.9	0.0181066	0.0206313	0.00537878	0.00112397	GM2 32:1;O2	GM2 32:1;O2_RT 9.4		OSTEO-MSC
Sample_OSTEO_d5_MS3ITfinal_neg_3	Sample	OSTEO	neg	3	GM2 d32:1	9.41	GM2	9.43	1326.75	1326.75	-0.7	C63H112N3O26	483376	9.4	GM2 d32:1_9.4	GM2	d	32	1	[M-H]	483376	48054096	18.1062	634.2	0.0285497	0.0206313	0.00537878	0.00112397	GM2 32:1;O2	GM2 32:1;O2_RT 9.4		OSTEO-MSC
Sample_OSTEO_d5_MS3ITfinal_neg_5	Sample	OSTEO	neg	5	GM2 d32:1	9.41	GM2	9.43	1326.75	1326.75	-0.7	C63H112N3O26	405921	9.4	GM2 d32:1_9.4	GM2	d	32	1	[M-H]	405921	62507628	11.6891	701	0.0166749	0.0206313	0.00537878	0.00112397	GM2 32:1;O2	GM2 32:1;O2_RT 9.4		OSTEO-MSC
Sample_CHONDRO_d5_MS3ITfinal_neg_2	Sample	CHONDRO	neg	2	GM2 d34:0	12.16	GM2	12.16	1356.8	1356.8	-0.7	C65H118N3O26	1.01711e+06	12.2	GM2 d34:0_12.2	GM2	d	34	0	[M-H]	1.01711e+06	40078241	45.6806	601.6	0.0759318	0.0583562	0.0206171	0.00243498	GM2 34:0;O2	GM2 34:0;O2_RT 12.2		CHONDRO-ADIPO; MSC-CHONDRO
Sample_CHONDRO_d5_MS3ITfinal_neg_3	Sample	CHONDRO	neg	3	GM2 d34:0	12.16	GM2	12.19	1356.8	1356.8	-0.7	C65H118N3O26	438703	12.2	GM2 d34:0_12.2	GM2	d	34	0	[M-H]	438703	54560086	14.4733	496.7	0.0291389	0.0583562	0.0206171	0.00243498	GM2 34:0;O2	GM2 34:0;O2_RT 12.2		CHONDRO-ADIPO; MSC-CHONDRO
Sample_CHONDRO_d5_MS3ITfinal_neg_4	Sample	CHONDRO	neg	4	GM2 d34:0	12.16	GM2	12.17	1356.8	1356.8	-0.7	C65H118N3O26	609506	12.2	GM2 d34:0_12.2	GM2	d	34	0	[M-H]	609506	30306448	36.2006	525.3	0.0689141	0.0583562	0.0206171	0.00243498	GM2 34:0;O2	GM2 34:0;O2_RT 12.2		CHONDRO-ADIPO; MSC-CHONDRO
Sample_CHONDRO_d5_MS3ITfinal_neg_5	Sample	CHONDRO	neg	5	GM2 d34:0	12.16	GM2	12.16	1356.8	1356.8	-0.7	C65H118N3O26	619153	12.2	GM2 d34:0_12.2	GM2	d	34	0	[M-H]	619153	36520511	30.5164	513.4	0.0594399	0.0583562	0.0206171	0.00243498	GM2 34:0;O2	GM2 34:0;O2_RT 12.2		CHONDRO-ADIPO; MSC-CHONDRO
Sample_OSTEO_d5_MS3ITfinal_neg_1	Sample	OSTEO	neg	1	GM2 d34:0	12.16	GM2	12.18	1356.8	1356.8	-1.4	C65H118N3O26	325011	12.2	GM2 d34:0_12.2	GM2	d	34	0	[M-H]	325011	40634581	14.3971	538.9	0.0267157	0.0298344	0.00823603	0.00170455	GM2 34:0;O2	GM2 34:0;O2_RT 12.2		CHONDRO-ADIPO; MSC-CHONDRO
Sample_OSTEO_d5_MS3ITfinal_neg_2	Sample	OSTEO	neg	2	GM2 d34:0	12.16	GM2	12.15	1356.8	1356.8	-1.4	C65H118N3O26	483518	12.2	GM2 d34:0_12.2	GM2	d	34	0	[M-H]	483518	46277275	18.8069	650.9	0.0288937	0.0298344	0.00823603	0.00170455	GM2 34:0;O2	GM2 34:0;O2_RT 12.2		CHONDRO-ADIPO; MSC-CHONDRO
Sample_OSTEO_d5_MS3ITfinal_neg_3	Sample	OSTEO	neg	3	GM2 d34:0	12.16	GM2	12.16	1356.8	1356.8	-0.7	C65H118N3O26	702175	12.2	GM2 d34:0_12.2	GM2	d	34	0	[M-H]	702175	48054096	26.3019	634.2	0.0414726	0.0298344	0.00823603	0.00170455	GM2 34:0;O2	GM2 34:0;O2_RT 12.2		CHONDRO-ADIPO; MSC-CHONDRO
Sample_OSTEO_d5_MS3ITfinal_neg_5	Sample	OSTEO	neg	5	GM2 d34:0	12.16	GM2	12.14	1356.8	1356.8	-1.4	C65H118N3O26	541774	12.2	GM2 d34:0_12.2	GM2	d	34	0	[M-H]	541774	62507628	15.6012	701	0.0222556	0.0298344	0.00823603	0.00170455	GM2 34:0;O2	GM2 34:0;O2_RT 12.2		CHONDRO-ADIPO; MSC-CHONDRO
Sample_ADIPO_d5_MS3ITfinal_neg_1	Sample	ADIPO	neg	1	GM2 d34:1	11.41	GM2	11.41	1354.79	1354.79	0.1	C65H116N3O26	1.72138e+06	11.4	GM2 d34:1_11.4	GM2	d	34	1	[M-H]	1.72138e+06	55859734	55.469	57.2	0.969737	1.25131	0.19258	0.0513592	GM2 34:1;O2	GM2 34:1;O2_RT 11.4	GM2 18:1;O2/16:0	CHONDRO-ADIPO; MSC-ADIPO; OSTEO-ADIPO; MSC-CHONDRO; OSTEO-CHONDRO; OSTEO-MSC	ADIPO	MSC
Sample_ADIPO_d5_MS3ITfinal_neg_2	Sample	ADIPO	neg	2	GM2 d34:1	11.41	GM2	11.38	1354.79	1354.78	-0.7	C65H116N3O26	2.79244e+06	11.4	GM2 d34:1_11.4	GM2	d	34	1	[M-H]	2.79244e+06	61250750	82.0625	62	1.32359	1.25131	0.19258	0.0513592	GM2 34:1;O2	GM2 34:1;O2_RT 11.4	GM2 18:1;O2/16:0	CHONDRO-ADIPO; MSC-ADIPO; OSTEO-ADIPO; MSC-CHONDRO; OSTEO-CHONDRO; OSTEO-MSC	ADIPO	MSC
Sample_ADIPO_d5_MS3ITfinal_neg_3	Sample	ADIPO	neg	3	GM2 d34:1	11.41	GM2	11.41	1354.79	1354.79	0.1	C65H116N3O26	2.91432e+06	11.4	GM2 d34:1_11.4	GM2	d	34	1	[M-H]	2.91432e+06	67143542	78.1279	52.5	1.48815	1.25131	0.19258	0.0513592	GM2 34:1;O2	GM2 34:1;O2_RT 11.4	GM2 18:1;O2/16:0	CHONDRO-ADIPO; MSC-ADIPO; OSTEO-ADIPO; MSC-CHONDRO; OSTEO-CHONDRO; OSTEO-MSC	ADIPO	MSC
Sample_ADIPO_d5_MS3ITfinal_neg_4	Sample	ADIPO	neg	4	GM2 d34:1	11.41	GM2	11.4	1354.79	1354.79	0.1	C65H116N3O26	2486643	11.4	GM2 d34:1_11.4	GM2	d	34	1	[M-H]	2486643	59057876	75.7893	64.4	1.17685	1.25131	0.19258	0.0513592	GM2 34:1;O2	GM2 34:1;O2_RT 11.4	GM2 18:1;O2/16:0	CHONDRO-ADIPO; MSC-ADIPO; OSTEO-ADIPO; MSC-CHONDRO; OSTEO-CHONDRO; OSTEO-MSC	ADIPO	MSC
Sample_ADIPO_d5_MS3ITfinal_neg_5	Sample	ADIPO	neg	5	GM2 d34:1	11.41	GM2	11.41	1354.79	1354.78	-0.7	C65H116N3O26	2.63619e+06	11.4	GM2 d34:1_11.4	GM2	d	34	1	[M-H]	2.63619e+06	49459406	95.9402	73.9	1.29824	1.25131	0.19258	0.0513592	GM2 34:1;O2	GM2 34:1;O2_RT 11.4	GM2 18:1;O2/16:0	CHONDRO-ADIPO; MSC-ADIPO; OSTEO-ADIPO; MSC-CHONDRO; OSTEO-CHONDRO; OSTEO-MSC	ADIPO	MSC
Sample_CHONDRO_d5_MS3ITfinal_neg_2	Sample	CHONDRO	neg	2	GM2 d34:1	11.41	GM2	11.61	1400.79	1400.79	2.9	C66H118N3O28	137794	11.4	GM2 d34:1_11.4	GM2	d	34	1	[M+HCOO]	8.82646e+06	40078241	396.415	601.6	0.658935	0.637938	0.0595574	0.0101329	GM2 34:1;O2	GM2 34:1;O2_RT 11.4	GM2 18:1;O2/16:0	CHONDRO-ADIPO; MSC-ADIPO; OSTEO-ADIPO; MSC-CHONDRO; OSTEO-CHONDRO; OSTEO-MSC	ADIPO	MSC
Sample_CHONDRO_d5_MS3ITfinal_neg_1	Sample	CHONDRO	neg	1	GM2 d34:1	11.41	GM2	11.41	1354.79	1354.79	0.1	C65H116N3O26	8185292	11.4	GM2 d34:1_11.4	GM2	d	34	1	[M-H]	8185292	44506446	331.043	573	0.577736	0.637938	0.0595574	0.0101329	GM2 34:1;O2	GM2 34:1;O2_RT 11.4	GM2 18:1;O2/16:0	CHONDRO-ADIPO; MSC-ADIPO; OSTEO-ADIPO; MSC-CHONDRO; OSTEO-CHONDRO; OSTEO-MSC	ADIPO	MSC
Sample_CHONDRO_d5_MS3ITfinal_neg_2	Sample	CHONDRO	neg	2	GM2 d34:1	11.41	GM2	11.4	1354.79	1354.78	-0.7	C65H116N3O26	8688669	11.4	GM2 d34:1_11.4	GM2	d	34	1	[M-H]	8.82646e+06	40078241	396.415	601.6	0.658935	0.637938	0.0595574	0.0101329	GM2 34:1;O2	GM2 34:1;O2_RT 11.4	GM2 18:1;O2/16:0	CHONDRO-ADIPO; MSC-ADIPO; OSTEO-ADIPO; MSC-CHONDRO; OSTEO-CHONDRO; OSTEO-MSC	ADIPO	MSC
Sample_CHONDRO_d5_MS3ITfinal_neg_3	Sample	CHONDRO	neg	3	GM2 d34:1	11.41	GM2	11.41	1354.79	1354.79	1.5	C65H116N3O26	8399687	11.4	GM2 d34:1_11.4	GM2	d	34	1	[M-H]	8399687	54560086	277.115	496.7	0.557913	0.637938	0.0595574	0.0101329	GM2 34:1;O2	GM2 34:1;O2_RT 11.4	GM2 18:1;O2/16:0	CHONDRO-ADIPO; MSC-ADIPO; OSTEO-ADIPO; MSC-CHONDRO; OSTEO-CHONDRO; OSTEO-MSC	ADIPO	MSC
Sample_CHONDRO_d5_MS3ITfinal_neg_4	Sample	CHONDRO	neg	4	GM2 d34:1	11.41	GM2	11.41	1354.79	1354.79	0.1	C65H116N3O26	5.79689e+06	11.4	GM2 d34:1_11.4	GM2	d	34	1	[M-H]	5.79689e+06	30306448	344.296	525.3	0.655428	0.637938	0.0595574	0.0101329	GM2 34:1;O2	GM2 34:1;O2_RT 11.4	GM2 18:1;O2/16:0	CHONDRO-ADIPO; MSC-ADIPO; OSTEO-ADIPO; MSC-CHONDRO; OSTEO-CHONDRO; OSTEO-MSC	ADIPO	MSC
Sample_CHONDRO_d5_MS3ITfinal_neg_5	Sample	CHONDRO	neg	5	GM2 d34:1	11.41	GM2	11.39	1354.79	1354.79	0.1	C65H116N3O26	7486113	11.4	GM2 d34:1_11.4	GM2	d	34	1	[M-H]	7486113	36520511	368.971	513.4	0.718681	0.637938	0.0595574	0.0101329	GM2 34:1;O2	GM2 34:1;O2_RT 11.4	GM2 18:1;O2/16:0	CHONDRO-ADIPO; MSC-ADIPO; OSTEO-ADIPO; MSC-CHONDRO; OSTEO-CHONDRO; OSTEO-MSC	ADIPO	MSC
Sample_MSC_d5_MS3ITfinal_neg_4	Sample	MSC	neg	4	GM2 d34:1	11.41	GM2	11.64	1400.79	1400.79	2.9	C66H118N3O28	101742	11.4	GM2 d34:1_11.4	GM2	d	34	1	[M+HCOO]	178478	77843449	4.12701	53.2	0.0775753	0.0620359	0.0167594	0.00509811	GM2 34:1;O2	GM2 34:1;O2_RT 11.4	GM2 18:1;O2/16:0	CHONDRO-ADIPO; MSC-ADIPO; OSTEO-ADIPO; MSC-CHONDRO; OSTEO-CHONDRO; OSTEO-MSC	ADIPO	MSC
Sample_MSC_d5_MS3ITfinal_neg_2	Sample	MSC	neg	2	GM2 d34:1	11.41	GM2	11.39	1354.79	1354.79	0.1	C65H116N3O26	74310.7	11.4	GM2 d34:1_11.4	GM2	d	34	1	[M-H]	74310.7	65600749	2.03899	31.8	0.0641192	0.0620359	0.0167594	0.00509811	GM2 34:1;O2	GM2 34:1;O2_RT 11.4	GM2 18:1;O2/16:0	CHONDRO-ADIPO; MSC-ADIPO; OSTEO-ADIPO; MSC-CHONDRO; OSTEO-CHONDRO; OSTEO-MSC	ADIPO	MSC
Sample_MSC_d5_MS3ITfinal_neg_3	Sample	MSC	neg	3	GM2 d34:1	11.41	GM2	11.41	1354.79	1354.79	0.1	C65H116N3O26	86776.5	11.4	GM2 d34:1_11.4	GM2	d	34	1	[M-H]	86776.5	58984872	2.6481	50.9	0.0520255	0.0620359	0.0167594	0.00509811	GM2 34:1;O2	GM2 34:1;O2_RT 11.4	GM2 18:1;O2/16:0	CHONDRO-ADIPO; MSC-ADIPO; OSTEO-ADIPO; MSC-CHONDRO; OSTEO-CHONDRO; OSTEO-MSC	ADIPO	MSC
Sample_MSC_d5_MS3ITfinal_neg_4	Sample	MSC	neg	4	GM2 d34:1	11.41	GM2	11.41	1354.79	1354.79	0.1	C65H116N3O26	76735.9	11.4	GM2 d34:1_11.4	GM2	d	34	1	[M-H]	178478	77843449	4.12701	53.2	0.0775753	0.0620359	0.0167594	0.00509811	GM2 34:1;O2	GM2 34:1;O2_RT 11.4	GM2 18:1;O2/16:0	CHONDRO-ADIPO; MSC-ADIPO; OSTEO-ADIPO; MSC-CHONDRO; OSTEO-CHONDRO; OSTEO-MSC	ADIPO	MSC
Sample_MSC_d5_MS3ITfinal_neg_5	Sample	MSC	neg	5	GM2 d34:1	11.41	GM2	11.38	1354.79	1354.79	0.1	C65H116N3O26	73185.9	11.4	GM2 d34:1_11.4	GM2	d	34	1	[M-H]	73185.9	53947297	2.44191	62.8	0.038884	0.0620359	0.0167594	0.00509811	GM2 34:1;O2	GM2 34:1;O2_RT 11.4	GM2 18:1;O2/16:0	CHONDRO-ADIPO; MSC-ADIPO; OSTEO-ADIPO; MSC-CHONDRO; OSTEO-CHONDRO; OSTEO-MSC	ADIPO	MSC
Sample_OSTEO_d5_MS3ITfinal_neg_1	Sample	OSTEO	neg	1	GM2 d34:1	11.41	GM2	11.63	1400.79	1400.8	3.7	C66H118N3O28	206387	11.4	GM2 d34:1_11.4	GM2	d	34	1	[M+HCOO]	1.30612e+07	40634581	578.576	538.9	1.07362	0.981984	0.172246	0.0308364	GM2 34:1;O2	GM2 34:1;O2_RT 11.4	GM2 18:1;O2/16:0	CHONDRO-ADIPO; MSC-ADIPO; OSTEO-ADIPO; MSC-CHONDRO; OSTEO-CHONDRO; OSTEO-MSC	ADIPO	MSC
Sample_OSTEO_d5_MS3ITfinal_neg_3	Sample	OSTEO	neg	3	GM2 d34:1	11.41	GM2	11.63	1400.79	1400.79	2.9	C66H118N3O28	428012	11.4	GM2 d34:1_11.4	GM2	d	34	1	[M+HCOO]	1.94027e+07	48054096	726.781	634.2	1.14598	0.981984	0.172246	0.0308364	GM2 34:1;O2	GM2 34:1;O2_RT 11.4	GM2 18:1;O2/16:0	CHONDRO-ADIPO; MSC-ADIPO; OSTEO-ADIPO; MSC-CHONDRO; OSTEO-CHONDRO; OSTEO-MSC	ADIPO	MSC
Sample_OSTEO_d5_MS3ITfinal_neg_1	Sample	OSTEO	neg	1	GM2 d34:1	11.41	GM2	11.41	1354.79	1354.78	-0.7	C65H116N3O26	12854831	11.4	GM2 d34:1_11.4	GM2	d	34	1	[M-H]	1.30612e+07	40634581	578.576	538.9	1.07362	0.981984	0.172246	0.0308364	GM2 34:1;O2	GM2 34:1;O2_RT 11.4	GM2 18:1;O2/16:0	CHONDRO-ADIPO; MSC-ADIPO; OSTEO-ADIPO; MSC-CHONDRO; OSTEO-CHONDRO; OSTEO-MSC	ADIPO	MSC
Sample_OSTEO_d5_MS3ITfinal_neg_2	Sample	OSTEO	neg	2	GM2 d34:1	11.41	GM2	11.39	1354.79	1354.78	-0.7	C65H116N3O26	15510219	11.4	GM2 d34:1_11.4	GM2	d	34	1	[M-H]	15510219	46277275	603.285	650.9	0.926848	0.981984	0.172246	0.0308364	GM2 34:1;O2	GM2 34:1;O2_RT 11.4	GM2 18:1;O2/16:0	CHONDRO-ADIPO; MSC-ADIPO; OSTEO-ADIPO; MSC-CHONDRO; OSTEO-CHONDRO; OSTEO-MSC	ADIPO	MSC
Sample_OSTEO_d5_MS3ITfinal_neg_3	Sample	OSTEO	neg	3	GM2 d34:1	11.41	GM2	11.4	1354.79	1354.78	-0.7	C65H116N3O26	18974664	11.4	GM2 d34:1_11.4	GM2	d	34	1	[M-H]	1.94027e+07	48054096	726.781	634.2	1.14598	0.981984	0.172246	0.0308364	GM2 34:1;O2	GM2 34:1;O2_RT 11.4	GM2 18:1;O2/16:0	CHONDRO-ADIPO; MSC-ADIPO; OSTEO-ADIPO; MSC-CHONDRO; OSTEO-CHONDRO; OSTEO-MSC	ADIPO	MSC
Sample_OSTEO_d5_MS3ITfinal_neg_4	Sample	OSTEO	neg	4	GM2 d34:1	11.41	GM2	11.41	1354.79	1354.78	-0.7	C65H116N3O26	11792837	11.4	GM2 d34:1_11.4	GM2	d	34	1	[M-H]	11792837	48083108	441.467	596.1	0.740592	0.981984	0.172246	0.0308364	GM2 34:1;O2	GM2 34:1;O2_RT 11.4	GM2 18:1;O2/16:0	CHONDRO-ADIPO; MSC-ADIPO; OSTEO-ADIPO; MSC-CHONDRO; OSTEO-CHONDRO; OSTEO-MSC	ADIPO	MSC
Sample_OSTEO_d5_MS3ITfinal_neg_5	Sample	OSTEO	neg	5	GM2 d34:1	11.41	GM2	11.39	1354.79	1354.78	-0.7	C65H116N3O26	18677018	11.4	GM2 d34:1_11.4	GM2	d	34	1	[M-H]	18677018	62507628	537.832	701	0.767236	0.981984	0.172246	0.0308364	GM2 34:1;O2	GM2 34:1;O2_RT 11.4	GM2 18:1;O2/16:0	CHONDRO-ADIPO; MSC-ADIPO; OSTEO-ADIPO; MSC-CHONDRO; OSTEO-CHONDRO; OSTEO-MSC	ADIPO	MSC
Sample_ADIPO_d5_MS3ITfinal_neg_3	Sample	ADIPO	neg	3	GM2 d34:2	9.68	GM2	9.69	1352.77	1352.77	0.1	C65H114N3O26	38326.1	9.7	GM2 d34:2_9.7	GM2	d	34	2	[M-H]	38326.1	67143542	1.02745	52.5	0.0195706	0.0195706	NA	NA	GM2 34:2;O2	GM2 34:2;O2_RT 9.7		OSTEO-ADIPO; OSTEO-CHONDRO; OSTEO-MSC	OSTEO
Sample_CHONDRO_d5_MS3ITfinal_neg_1	Sample	CHONDRO	neg	1	GM2 d34:2	9.68	GM2	9.71	1352.77	1352.77	0.1	C65H114N3O26	130009	9.7	GM2 d34:2_9.7	GM2	d	34	2	[M-H]	130009	44506446	5.25802	573	0.00917629	0.00917629	NA	NA	GM2 34:2;O2	GM2 34:2;O2_RT 9.7		OSTEO-ADIPO; OSTEO-CHONDRO; OSTEO-MSC	OSTEO
Sample_OSTEO_d5_MS3ITfinal_neg_1	Sample	OSTEO	neg	1	GM2 d34:2	9.68	GM2	9.69	1352.77	1352.77	0.1	C65H114N3O26	261931	9.7	GM2 d34:2_9.7	GM2	d	34	2	[M-H]	261931	40634581	11.6028	538.9	0.0215306	0.0231678	0.00362634	0.000774807	GM2 34:2;O2	GM2 34:2;O2_RT 9.7		OSTEO-ADIPO; OSTEO-CHONDRO; OSTEO-MSC	OSTEO
Sample_OSTEO_d5_MS3ITfinal_neg_2	Sample	OSTEO	neg	2	GM2 d34:2	9.68	GM2	9.69	1352.77	1352.77	0.1	C65H114N3O26	386340	9.7	GM2 d34:2_9.7	GM2	d	34	2	[M-H]	386340	46277275	15.0271	650.9	0.0230866	0.0231678	0.00362634	0.000774807	GM2 34:2;O2	GM2 34:2;O2_RT 9.7		OSTEO-ADIPO; OSTEO-CHONDRO; OSTEO-MSC	OSTEO
Sample_OSTEO_d5_MS3ITfinal_neg_3	Sample	OSTEO	neg	3	GM2 d34:2	9.68	GM2	9.71	1352.77	1352.77	0.1	C65H114N3O26	477921	9.7	GM2 d34:2_9.7	GM2	d	34	2	[M-H]	477921	48054096	17.9018	634.2	0.0282275	0.0231678	0.00362634	0.000774807	GM2 34:2;O2	GM2 34:2;O2_RT 9.7		OSTEO-ADIPO; OSTEO-CHONDRO; OSTEO-MSC	OSTEO
Sample_OSTEO_d5_MS3ITfinal_neg_5	Sample	OSTEO	neg	5	GM2 d34:2	9.68	GM2	9.68	1352.77	1352.77	0.1	C65H114N3O26	482642	9.7	GM2 d34:2_9.7	GM2	d	34	2	[M-H]	482642	62507628	13.8984	701	0.0198265	0.0231678	0.00362634	0.000774807	GM2 34:2;O2	GM2 34:2;O2_RT 9.7		OSTEO-ADIPO; OSTEO-CHONDRO; OSTEO-MSC	OSTEO
Sample_CHONDRO_d5_MS3ITfinal_neg_1	Sample	CHONDRO	neg	1	GM2 d35:1	12.53	GM2	12.57	1368.8	1368.8	-0.7	C66H118N3O26	341157	12.5	GM2 d35:1_12.5	GM2	d	35	1	[M-H]	341157	44506446	13.7976	573	0.0240796	0.0312998	0.00498027	0.00126854	GM2 35:1;O2	GM2 35:1;O2_RT 12.5		CHONDRO-ADIPO; MSC-CHONDRO
Sample_CHONDRO_d5_MS3ITfinal_neg_2	Sample	CHONDRO	neg	2	GM2 d35:1	12.53	GM2	12.53	1368.8	1368.8	-1.4	C66H118N3O26	441970	12.5	GM2 d35:1_12.5	GM2	d	35	1	[M-H]	441970	40078241	19.8498	601.6	0.032995	0.0312998	0.00498027	0.00126854	GM2 35:1;O2	GM2 35:1;O2_RT 12.5		CHONDRO-ADIPO; MSC-CHONDRO
Sample_CHONDRO_d5_MS3ITfinal_neg_3	Sample	CHONDRO	neg	3	GM2 d35:1	12.53	GM2	12.56	1368.8	1368.8	-0.7	C66H118N3O26	491165	12.5	GM2 d35:1_12.5	GM2	d	35	1	[M-H]	491165	54560086	16.2041	496.7	0.0326235	0.0312998	0.00498027	0.00126854	GM2 35:1;O2	GM2 35:1;O2_RT 12.5		CHONDRO-ADIPO; MSC-CHONDRO
Sample_CHONDRO_d5_MS3ITfinal_neg_5	Sample	CHONDRO	neg	5	GM2 d35:1	12.53	GM2	12.53	1368.8	1368.8	-1.4	C66H118N3O26	369797	12.5	GM2 d35:1_12.5	GM2	d	35	1	[M-H]	369797	36520511	18.2263	513.4	0.0355012	0.0312998	0.00498027	0.00126854	GM2 35:1;O2	GM2 35:1;O2_RT 12.5		CHONDRO-ADIPO; MSC-CHONDRO
Sample_OSTEO_d5_MS3ITfinal_neg_1	Sample	OSTEO	neg	1	GM2 d35:1	12.53	GM2	12.52	1368.8	1368.8	-1.4	C66H118N3O26	220046	12.5	GM2 d35:1_12.5	GM2	d	35	1	[M-H]	220046	40634581	9.74745	538.9	0.0180877	0.0164354	0.00232278	0.000396568	GM2 35:1;O2	GM2 35:1;O2_RT 12.5		CHONDRO-ADIPO; MSC-CHONDRO
Sample_OSTEO_d5_MS3ITfinal_neg_2	Sample	OSTEO	neg	2	GM2 d35:1	12.53	GM2	12.51	1368.8	1368.8	-0.7	C66H118N3O26	308094	12.5	GM2 d35:1_12.5	GM2	d	35	1	[M-H]	308094	46277275	11.9836	650.9	0.0184108	0.0164354	0.00232278	0.000396568	GM2 35:1;O2	GM2 35:1;O2_RT 12.5		CHONDRO-ADIPO; MSC-CHONDRO
Sample_OSTEO_d5_MS3ITfinal_neg_3	Sample	OSTEO	neg	3	GM2 d35:1	12.53	GM2	12.53	1368.8	1368.8	-0.7	C66H118N3O26	226914	12.5	GM2 d35:1_12.5	GM2	d	35	1	[M-H]	226914	48054096	8.4997	634.2	0.0134022	0.0164354	0.00232278	0.000396568	GM2 35:1;O2	GM2 35:1;O2_RT 12.5		CHONDRO-ADIPO; MSC-CHONDRO
Sample_OSTEO_d5_MS3ITfinal_neg_4	Sample	OSTEO	neg	4	GM2 d35:1	12.53	GM2	12.55	1368.8	1368.8	-0.7	C66H118N3O26	252240	12.5	GM2 d35:1_12.5	GM2	d	35	1	[M-H]	252240	48083108	9.44267	596.1	0.0158407	0.0164354	0.00232278	0.000396568	GM2 35:1;O2	GM2 35:1;O2_RT 12.5		CHONDRO-ADIPO; MSC-CHONDRO
Sample_ADIPO_d5_MS3ITfinal_neg_1	Sample	ADIPO	neg	1	GM2 d36:1	13.75	GM2	13.78	1382.82	1382.82	-0.7	C67H120N3O26	113075	13.8	GM2 d36:1_13.8	GM2	d	36	1	[M-H]	113075	55859734	3.64368	57.2	0.0637006	0.0991272	0.0247294	0.00594855	GM2 36:1;O2	GM2 36:1;O2_RT 13.8		MSC-ADIPO; MSC-CHONDRO; OSTEO-MSC		MSC
Sample_ADIPO_d5_MS3ITfinal_neg_2	Sample	ADIPO	neg	2	GM2 d36:1	13.75	GM2	13.75	1382.82	1382.82	-0.7	C67H120N3O26	232021	13.8	GM2 d36:1_13.8	GM2	d	36	1	[M-H]	232021	61250750	6.81849	62	0.109976	0.0991272	0.0247294	0.00594855	GM2 36:1;O2	GM2 36:1;O2_RT 13.8		MSC-ADIPO; MSC-CHONDRO; OSTEO-MSC		MSC
Sample_ADIPO_d5_MS3ITfinal_neg_3	Sample	ADIPO	neg	3	GM2 d36:1	13.75	GM2	13.77	1382.82	1382.82	-0.7	C67H120N3O26	252695	13.8	GM2 d36:1_13.8	GM2	d	36	1	[M-H]	252695	67143542	6.7743	52.5	0.129034	0.0991272	0.0247294	0.00594855	GM2 36:1;O2	GM2 36:1;O2_RT 13.8		MSC-ADIPO; MSC-CHONDRO; OSTEO-MSC		MSC
Sample_ADIPO_d5_MS3ITfinal_neg_4	Sample	ADIPO	neg	4	GM2 d36:1	13.75	GM2	13.77	1382.82	1382.82	-0.7	C67H120N3O26	184640	13.8	GM2 d36:1_13.8	GM2	d	36	1	[M-H]	184640	59057876	5.62758	64.4	0.0873848	0.0991272	0.0247294	0.00594855	GM2 36:1;O2	GM2 36:1;O2_RT 13.8		MSC-ADIPO; MSC-CHONDRO; OSTEO-MSC		MSC
Sample_ADIPO_d5_MS3ITfinal_neg_5	Sample	ADIPO	neg	5	GM2 d36:1	13.75	GM2	13.78	1382.82	1382.82	-0.7	C67H120N3O26	214309	13.8	GM2 d36:1_13.8	GM2	d	36	1	[M-H]	214309	49459406	7.79945	73.9	0.105541	0.0991272	0.0247294	0.00594855	GM2 36:1;O2	GM2 36:1;O2_RT 13.8		MSC-ADIPO; MSC-CHONDRO; OSTEO-MSC		MSC
Sample_CHONDRO_d5_MS3ITfinal_neg_1	Sample	CHONDRO	neg	1	GM2 d36:1	13.75	GM2	13.78	1382.82	1382.82	0.1	C67H120N3O26	1.19948e+06	13.8	GM2 d36:1_13.8	GM2	d	36	1	[M-H]	1.19948e+06	44506446	48.5113	573	0.084662	0.0938788	0.0130034	0.00159523	GM2 36:1;O2	GM2 36:1;O2_RT 13.8		MSC-ADIPO; MSC-CHONDRO; OSTEO-MSC		MSC
Sample_CHONDRO_d5_MS3ITfinal_neg_2	Sample	CHONDRO	neg	2	GM2 d36:1	13.75	GM2	13.76	1382.82	1382.82	0.1	C67H120N3O26	1232983	13.8	GM2 d36:1_13.8	GM2	d	36	1	[M-H]	1232983	40078241	55.3759	601.6	0.0920477	0.0938788	0.0130034	0.00159523	GM2 36:1;O2	GM2 36:1;O2_RT 13.8		MSC-ADIPO; MSC-CHONDRO; OSTEO-MSC		MSC
Sample_CHONDRO_d5_MS3ITfinal_neg_3	Sample	CHONDRO	neg	3	GM2 d36:1	13.75	GM2	13.8	1382.82	1382.82	0.1	C67H120N3O26	1.18602e+06	13.8	GM2 d36:1_13.8	GM2	d	36	1	[M-H]	1.18602e+06	54560086	39.1281	496.7	0.0787761	0.0938788	0.0130034	0.00159523	GM2 36:1;O2	GM2 36:1;O2_RT 13.8		MSC-ADIPO; MSC-CHONDRO; OSTEO-MSC		MSC
Sample_CHONDRO_d5_MS3ITfinal_neg_4	Sample	CHONDRO	neg	4	GM2 d36:1	13.75	GM2	13.77	1382.82	1382.82	0.1	C67H120N3O26	919394	13.8	GM2 d36:1_13.8	GM2	d	36	1	[M-H]	919394	30306448	54.6059	525.3	0.103952	0.0938788	0.0130034	0.00159523	GM2 36:1;O2	GM2 36:1;O2_RT 13.8		MSC-ADIPO; MSC-CHONDRO; OSTEO-MSC		MSC
Sample_CHONDRO_d5_MS3ITfinal_neg_5	Sample	CHONDRO	neg	5	GM2 d36:1	13.75	GM2	13.75	1382.82	1382.82	0.1	C67H120N3O26	1.14536e+06	13.8	GM2 d36:1_13.8	GM2	d	36	1	[M-H]	1.14536e+06	36520511	56.4517	513.4	0.109956	0.0938788	0.0130034	0.00159523	GM2 36:1;O2	GM2 36:1;O2_RT 13.8		MSC-ADIPO; MSC-CHONDRO; OSTEO-MSC		MSC
Sample_MSC_d5_MS3ITfinal_neg_3	Sample	MSC	neg	3	GM2 d36:1	13.75	GM2	13.8	1382.82	1382.82	-0.7	C67H120N3O26	124919	13.8	GM2 d36:1_13.8	GM2	d	36	1	[M-H]	124919	58984872	3.81207	50.9	0.0748933	0.068709	0.00767047	0.003475	GM2 36:1;O2	GM2 36:1;O2_RT 13.8		MSC-ADIPO; MSC-CHONDRO; OSTEO-MSC		MSC
Sample_MSC_d5_MS3ITfinal_neg_4	Sample	MSC	neg	4	GM2 d36:1	13.75	GM2	13.83	1382.82	1382.82	0.1	C67H120N3O26	163598	13.8	GM2 d36:1_13.8	GM2	d	36	1	[M-H]	163598	77843449	3.78294	53.2	0.0711078	0.068709	0.00767047	0.003475	GM2 36:1;O2	GM2 36:1;O2_RT 13.8		MSC-ADIPO; MSC-CHONDRO; OSTEO-MSC		MSC
Sample_MSC_d5_MS3ITfinal_neg_5	Sample	MSC	neg	5	GM2 d36:1	13.75	GM2	13.76	1382.82	1382.82	0.1	C67H120N3O26	113166	13.8	GM2 d36:1_13.8	GM2	d	36	1	[M-H]	113166	53947297	3.7759	62.8	0.0601258	0.068709	0.00767047	0.003475	GM2 36:1;O2	GM2 36:1;O2_RT 13.8		MSC-ADIPO; MSC-CHONDRO; OSTEO-MSC		MSC
Sample_OSTEO_d5_MS3ITfinal_neg_1	Sample	OSTEO	neg	1	GM2 d36:1	13.75	GM2	13.75	1382.82	1382.82	-0.7	C67H120N3O26	1.61212e+06	13.8	GM2 d36:1_13.8	GM2	d	36	1	[M-H]	1.61212e+06	40634581	71.4126	538.9	0.132516	0.113255	0.0211424	0.00347743	GM2 36:1;O2	GM2 36:1;O2_RT 13.8		MSC-ADIPO; MSC-CHONDRO; OSTEO-MSC		MSC
Sample_OSTEO_d5_MS3ITfinal_neg_2	Sample	OSTEO	neg	2	GM2 d36:1	13.75	GM2	13.74	1382.82	1382.82	0.1	C67H120N3O26	1.88689e+06	13.8	GM2 d36:1_13.8	GM2	d	36	1	[M-H]	1.88689e+06	46277275	73.3925	650.9	0.112755	0.113255	0.0211424	0.00347743	GM2 36:1;O2	GM2 36:1;O2_RT 13.8		MSC-ADIPO; MSC-CHONDRO; OSTEO-MSC		MSC
Sample_OSTEO_d5_MS3ITfinal_neg_3	Sample	OSTEO	neg	3	GM2 d36:1	13.75	GM2	13.75	1382.82	1382.82	-0.7	C67H120N3O26	2289381	13.8	GM2 d36:1_13.8	GM2	d	36	1	[M-H]	2289381	48054096	85.7551	634.2	0.135218	0.113255	0.0211424	0.00347743	GM2 36:1;O2	GM2 36:1;O2_RT 13.8		MSC-ADIPO; MSC-CHONDRO; OSTEO-MSC		MSC
Sample_OSTEO_d5_MS3ITfinal_neg_4	Sample	OSTEO	neg	4	GM2 d36:1	13.75	GM2	13.75	1382.82	1382.82	-0.7	C67H120N3O26	1.59468e+06	13.8	GM2 d36:1_13.8	GM2	d	36	1	[M-H]	1.59468e+06	48083108	59.6971	596.1	0.100146	0.113255	0.0211424	0.00347743	GM2 36:1;O2	GM2 36:1;O2_RT 13.8		MSC-ADIPO; MSC-CHONDRO; OSTEO-MSC		MSC
Sample_OSTEO_d5_MS3ITfinal_neg_5	Sample	OSTEO	neg	5	GM2 d36:1	13.75	GM2	13.74	1382.82	1382.82	-0.7	C67H120N3O26	2.08476e+06	13.8	GM2 d36:1_13.8	GM2	d	36	1	[M-H]	2.08476e+06	62507628	60.0338	701	0.0856402	0.113255	0.0211424	0.00347743	GM2 36:1;O2	GM2 36:1;O2_RT 13.8		MSC-ADIPO; MSC-CHONDRO; OSTEO-MSC		MSC
Sample_ADIPO_d5_MS3ITfinal_neg_2	Sample	ADIPO	neg	2	GM2 d40:1	19.33	GM2	19.26	1438.88	1438.88	-0.7	C71H128N3O26	567485	19.3	GM2 d40:1_19.3	GM2	d	40	1	[M-H]	567485	61250750	16.6769	62	0.268982	0.228645	0.046707	0.0105679	GM2 40:1;O2	GM2 40:1;O2_RT 19.3		CHONDRO-ADIPO; MSC-ADIPO; OSTEO-ADIPO; MSC-CHONDRO; OSTEO-MSC		MSC
Sample_ADIPO_d5_MS3ITfinal_neg_3	Sample	ADIPO	neg	3	GM2 d40:1	19.33	GM2	19.3	1438.88	1438.88	0.1	C71H128N3O26	481516	19.3	GM2 d40:1_19.3	GM2	d	40	1	[M-H]	481516	67143542	12.9086	52.5	0.245878	0.228645	0.046707	0.0105679	GM2 40:1;O2	GM2 40:1;O2_RT 19.3		CHONDRO-ADIPO; MSC-ADIPO; OSTEO-ADIPO; MSC-CHONDRO; OSTEO-MSC		MSC
Sample_ADIPO_d5_MS3ITfinal_neg_4	Sample	ADIPO	neg	4	GM2 d40:1	19.33	GM2	19.3	1438.88	1438.88	-0.7	C71H128N3O26	340963	19.3	GM2 d40:1_19.3	GM2	d	40	1	[M-H]	340963	59057876	10.3921	64.4	0.161367	0.228645	0.046707	0.0105679	GM2 40:1;O2	GM2 40:1;O2_RT 19.3		CHONDRO-ADIPO; MSC-ADIPO; OSTEO-ADIPO; MSC-CHONDRO; OSTEO-MSC		MSC
Sample_ADIPO_d5_MS3ITfinal_neg_5	Sample	ADIPO	neg	5	GM2 d40:1	19.33	GM2	19.32	1438.88	1438.88	-0.7	C71H128N3O26	483998	19.3	GM2 d40:1_19.3	GM2	d	40	1	[M-H]	483998	49459406	17.6144	73.9	0.238354	0.228645	0.046707	0.0105679	GM2 40:1;O2	GM2 40:1;O2_RT 19.3		CHONDRO-ADIPO; MSC-ADIPO; OSTEO-ADIPO; MSC-CHONDRO; OSTEO-MSC		MSC
Sample_CHONDRO_d5_MS3ITfinal_neg_1	Sample	CHONDRO	neg	1	GM2 d40:1	19.33	GM2	19.35	1438.88	1438.88	0.1	C71H128N3O26	4.07794e+06	19.3	GM2 d40:1_19.3	GM2	d	40	1	[M-H]	4.07794e+06	44506446	164.927	573	0.28783	0.355183	0.0575616	0.0100523	GM2 40:1;O2	GM2 40:1;O2_RT 19.3		CHONDRO-ADIPO; MSC-ADIPO; OSTEO-ADIPO; MSC-CHONDRO; OSTEO-MSC		MSC
Sample_CHONDRO_d5_MS3ITfinal_neg_2	Sample	CHONDRO	neg	2	GM2 d40:1	19.33	GM2	19.33	1438.88	1438.88	-0.7	C71H128N3O26	4.35182e+06	19.3	GM2 d40:1_19.3	GM2	d	40	1	[M-H]	4.35182e+06	40078241	195.45	601.6	0.324883	0.355183	0.0575616	0.0100523	GM2 40:1;O2	GM2 40:1;O2_RT 19.3		CHONDRO-ADIPO; MSC-ADIPO; OSTEO-ADIPO; MSC-CHONDRO; OSTEO-MSC		MSC
Sample_CHONDRO_d5_MS3ITfinal_neg_3	Sample	CHONDRO	neg	3	GM2 d40:1	19.33	GM2	19.37	1438.88	1438.88	-0.7	C71H128N3O26	5.03532e+06	19.3	GM2 d40:1_19.3	GM2	d	40	1	[M-H]	5.03532e+06	54560086	166.121	496.7	0.334449	0.355183	0.0575616	0.0100523	GM2 40:1;O2	GM2 40:1;O2_RT 19.3		CHONDRO-ADIPO; MSC-ADIPO; OSTEO-ADIPO; MSC-CHONDRO; OSTEO-MSC		MSC
Sample_CHONDRO_d5_MS3ITfinal_neg_4	Sample	CHONDRO	neg	4	GM2 d40:1	19.33	GM2	19.33	1438.88	1438.88	-0.7	C71H128N3O26	3.78377e+06	19.3	GM2 d40:1_19.3	GM2	d	40	1	[M-H]	3.78377e+06	30306448	224.73	525.3	0.427813	0.355183	0.0575616	0.0100523	GM2 40:1;O2	GM2 40:1;O2_RT 19.3		CHONDRO-ADIPO; MSC-ADIPO; OSTEO-ADIPO; MSC-CHONDRO; OSTEO-MSC		MSC
Sample_CHONDRO_d5_MS3ITfinal_neg_5	Sample	CHONDRO	neg	5	GM2 d40:1	19.33	GM2	19.3	1438.88	1438.88	-0.7	C71H128N3O26	4176387	19.3	GM2 d40:1_19.3	GM2	d	40	1	[M-H]	4176387	36520511	205.843	513.4	0.400941	0.355183	0.0575616	0.0100523	GM2 40:1;O2	GM2 40:1;O2_RT 19.3		CHONDRO-ADIPO; MSC-ADIPO; OSTEO-ADIPO; MSC-CHONDRO; OSTEO-MSC		MSC
Sample_MSC_d5_MS3ITfinal_neg_4	Sample	MSC	neg	4	GM2 d40:1	19.33	GM2	19.28	1438.88	1438.88	-1.4	C71H128N3O26	34908.3	19.3	GM2 d40:1_19.3	GM2	d	40	1	[M-H]	34908.3	77843449	0.807196	53.2	0.0151729	0.0151729	NA	NA	GM2 40:1;O2	GM2 40:1;O2_RT 19.3		CHONDRO-ADIPO; MSC-ADIPO; OSTEO-ADIPO; MSC-CHONDRO; OSTEO-MSC		MSC
Sample_OSTEO_d5_MS3ITfinal_neg_1	Sample	OSTEO	neg	1	GM2 d40:1	19.33	GM2	19.37	1438.88	1438.88	-0.7	C71H128N3O26	4986768	19.3	GM2 d40:1_19.3	GM2	d	40	1	[M-H]	4986768	40634581	220.9	538.9	0.409909	0.352091	0.0497987	0.00655865	GM2 40:1;O2	GM2 40:1;O2_RT 19.3		CHONDRO-ADIPO; MSC-ADIPO; OSTEO-ADIPO; MSC-CHONDRO; OSTEO-MSC		MSC
Sample_OSTEO_d5_MS3ITfinal_neg_2	Sample	OSTEO	neg	2	GM2 d40:1	19.33	GM2	19.33	1438.88	1438.88	-0.7	C71H128N3O26	6.26996e+06	19.3	GM2 d40:1_19.3	GM2	d	40	1	[M-H]	6.26996e+06	46277275	243.876	650.9	0.374675	0.352091	0.0497987	0.00655865	GM2 40:1;O2	GM2 40:1;O2_RT 19.3		CHONDRO-ADIPO; MSC-ADIPO; OSTEO-ADIPO; MSC-CHONDRO; OSTEO-MSC		MSC
Sample_OSTEO_d5_MS3ITfinal_neg_3	Sample	OSTEO	neg	3	GM2 d40:1	19.33	GM2	19.37	1438.88	1438.88	-0.7	C71H128N3O26	6.31901e+06	19.3	GM2 d40:1_19.3	GM2	d	40	1	[M-H]	6.31901e+06	48054096	236.696	634.2	0.37322	0.352091	0.0497987	0.00655865	GM2 40:1;O2	GM2 40:1;O2_RT 19.3		CHONDRO-ADIPO; MSC-ADIPO; OSTEO-ADIPO; MSC-CHONDRO; OSTEO-MSC		MSC
Sample_OSTEO_d5_MS3ITfinal_neg_4	Sample	OSTEO	neg	4	GM2 d40:1	19.33	GM2	19.37	1438.88	1438.88	-0.7	C71H128N3O26	5.04112e+06	19.3	GM2 d40:1_19.3	GM2	d	40	1	[M-H]	5.04112e+06	48083108	188.715	596.1	0.316583	0.352091	0.0497987	0.00655865	GM2 40:1;O2	GM2 40:1;O2_RT 19.3		CHONDRO-ADIPO; MSC-ADIPO; OSTEO-ADIPO; MSC-CHONDRO; OSTEO-MSC		MSC
Sample_OSTEO_d5_MS3ITfinal_neg_5	Sample	OSTEO	neg	5	GM2 d40:1	19.33	GM2	19.33	1438.88	1438.88	-0.7	C71H128N3O26	6963756	19.3	GM2 d40:1_19.3	GM2	d	40	1	[M-H]	6963756	62507628	200.532	701	0.286065	0.352091	0.0497987	0.00655865	GM2 40:1;O2	GM2 40:1;O2_RT 19.3		CHONDRO-ADIPO; MSC-ADIPO; OSTEO-ADIPO; MSC-CHONDRO; OSTEO-MSC		MSC
Sample_OSTEO_d5_MS3ITfinal_neg_2	Sample	OSTEO	neg	2	GM2 d40:2	16.42	GM2	16.44	1436.86	1436.86	-0.7	C71H126N3O26	602537	16.4	GM2 d40:2_16.4	GM2	d	40	2	[M-H]	602537	46277275	23.4363	650.9	0.036006	0.0347985	0.0120229	0.00240925	GM2 40:2;O2	GM2 40:2;O2_RT 16.4		OSTEO-ADIPO; OSTEO-CHONDRO; OSTEO-MSC	OSTEO
Sample_OSTEO_d5_MS3ITfinal_neg_3	Sample	OSTEO	neg	3	GM2 d40:2	16.42	GM2	16.44	1436.86	1436.86	0.1	C71H126N3O26	854323	16.4	GM2 d40:2_16.4	GM2	d	40	2	[M-H]	854323	48054096	32.001	634.2	0.0504589	0.0347985	0.0120229	0.00240925	GM2 40:2;O2	GM2 40:2;O2_RT 16.4		OSTEO-ADIPO; OSTEO-CHONDRO; OSTEO-MSC	OSTEO
Sample_OSTEO_d5_MS3ITfinal_neg_4	Sample	OSTEO	neg	4	GM2 d40:2	16.42	GM2	16.44	1436.86	1436.86	-0.7	C71H126N3O26	344552	16.4	GM2 d40:2_16.4	GM2	d	40	2	[M-H]	344552	48083108	12.8984	596.1	0.0216379	0.0347985	0.0120229	0.00240925	GM2 40:2;O2	GM2 40:2;O2_RT 16.4		OSTEO-ADIPO; OSTEO-CHONDRO; OSTEO-MSC	OSTEO
Sample_OSTEO_d5_MS3ITfinal_neg_5	Sample	OSTEO	neg	5	GM2 d40:2	16.42	GM2	16.42	1436.86	1436.86	0.1	C71H126N3O26	756858	16.4	GM2 d40:2_16.4	GM2	d	40	2	[M-H]	756858	62507628	21.7949	701	0.0310911	0.0347985	0.0120229	0.00240925	GM2 40:2;O2	GM2 40:2;O2_RT 16.4		OSTEO-ADIPO; OSTEO-CHONDRO; OSTEO-MSC	OSTEO
Sample_OSTEO_d5_MS3ITfinal_neg_1	Sample	OSTEO	neg	1	GM2 d40:2	16.94	GM2	16.98	1436.86	1436.86	-0.7	C71H126N3O26	320524	16.9	GM2 d40:2_16.9	GM2	d	40	2	[M-H]	320524	40634581	14.1983	538.9	0.0263469	0.0181112	0.00629027	0.00104141	GM2 40:2;O2	GM2 40:2;O2_RT 16.9		OSTEO-ADIPO; OSTEO-CHONDRO; OSTEO-MSC	OSTEO
Sample_OSTEO_d5_MS3ITfinal_neg_2	Sample	OSTEO	neg	2	GM2 d40:2	16.94	GM2	16.94	1436.86	1436.86	-0.7	C71H126N3O26	329309	16.9	GM2 d40:2_16.9	GM2	d	40	2	[M-H]	329309	46277275	12.8088	650.9	0.0196786	0.0181112	0.00629027	0.00104141	GM2 40:2;O2	GM2 40:2;O2_RT 16.9		OSTEO-ADIPO; OSTEO-CHONDRO; OSTEO-MSC	OSTEO
Sample_OSTEO_d5_MS3ITfinal_neg_3	Sample	OSTEO	neg	3	GM2 d40:2	16.94	GM2	16.96	1436.86	1436.86	-0.7	C71H126N3O26	216390	16.9	GM2 d40:2_16.9	GM2	d	40	2	[M-H]	216390	48054096	8.10549	634.2	0.0127807	0.0181112	0.00629027	0.00104141	GM2 40:2;O2	GM2 40:2;O2_RT 16.9		OSTEO-ADIPO; OSTEO-CHONDRO; OSTEO-MSC	OSTEO
Sample_OSTEO_d5_MS3ITfinal_neg_5	Sample	OSTEO	neg	5	GM2 d40:2	16.94	GM2	16.94	1436.86	1436.86	-0.7	C71H126N3O26	332006	16.9	GM2 d40:2_16.9	GM2	d	40	2	[M-H]	332006	62507628	9.56061	701	0.0136385	0.0181112	0.00629027	0.00104141	GM2 40:2;O2	GM2 40:2;O2_RT 16.9		OSTEO-ADIPO; OSTEO-CHONDRO; OSTEO-MSC	OSTEO
Sample_ADIPO_d5_MS3ITfinal_neg_1	Sample	ADIPO	neg	1	GM2 d42:1	20.87	GM2	20.89	1466.91	1466.91	0.1	C73H132N3O26	2.03106e+06	20.9	GM2 d42:1_20.9	GM2	d	42	1	[M-H]	2.03106e+06	55859734	65.4481	57.2	1.1442	1.23813	0.127529	0.037973	GM2 42:1;O2	GM2 42:1;O2_RT 20.9		MSC-ADIPO; MSC-CHONDRO; OSTEO-MSC		MSC
Sample_ADIPO_d5_MS3ITfinal_neg_2	Sample	ADIPO	neg	2	GM2 d42:1	20.87	GM2	20.89	1466.91	1466.91	-0.7	C73H132N3O26	2814229	20.9	GM2 d42:1_20.9	GM2	d	42	1	[M-H]	2814229	61250750	82.7029	62	1.33392	1.23813	0.127529	0.037973	GM2 42:1;O2	GM2 42:1;O2_RT 20.9		MSC-ADIPO; MSC-CHONDRO; OSTEO-MSC		MSC
Sample_ADIPO_d5_MS3ITfinal_neg_3	Sample	ADIPO	neg	3	GM2 d42:1	20.87	GM2	20.89	1466.91	1466.91	0.1	C73H132N3O26	2700576	20.9	GM2 d42:1_20.9	GM2	d	42	1	[M-H]	2700576	67143542	72.3977	52.5	1.379	1.23813	0.127529	0.037973	GM2 42:1;O2	GM2 42:1;O2_RT 20.9		MSC-ADIPO; MSC-CHONDRO; OSTEO-MSC		MSC
Sample_ADIPO_d5_MS3ITfinal_neg_4	Sample	ADIPO	neg	4	GM2 d42:1	20.87	GM2	20.91	1466.91	1466.91	0.1	C73H132N3O26	2.27038e+06	20.9	GM2 d42:1_20.9	GM2	d	42	1	[M-H]	2.27038e+06	59057876	69.1978	64.4	1.0745	1.23813	0.127529	0.037973	GM2 42:1;O2	GM2 42:1;O2_RT 20.9		MSC-ADIPO; MSC-CHONDRO; OSTEO-MSC		MSC
Sample_ADIPO_d5_MS3ITfinal_neg_5	Sample	ADIPO	neg	5	GM2 d42:1	20.87	GM2	20.92	1466.91	1466.91	0.1	C73H132N3O26	2.55652e+06	20.9	GM2 d42:1_20.9	GM2	d	42	1	[M-H]	2.55652e+06	49459406	93.0406	73.9	1.25901	1.23813	0.127529	0.037973	GM2 42:1;O2	GM2 42:1;O2_RT 20.9		MSC-ADIPO; MSC-CHONDRO; OSTEO-MSC		MSC
Sample_CHONDRO_d5_MS3ITfinal_neg_1	Sample	CHONDRO	neg	1	GM2 d42:1	20.87	GM2	20.91	1466.91	1466.91	-0.7	C73H132N3O26	16233825	20.9	GM2 d42:1_20.9	GM2	d	42	1	[M-H]	16233825	44506446	656.554	573	1.14582	1.4353	0.337212	0.0389188	GM2 42:1;O2	GM2 42:1;O2_RT 20.9		MSC-ADIPO; MSC-CHONDRO; OSTEO-MSC		MSC
Sample_CHONDRO_d5_MS3ITfinal_neg_2	Sample	CHONDRO	neg	2	GM2 d42:1	20.87	GM2	20.89	1466.91	1466.91	-0.7	C73H132N3O26	17694434	20.9	GM2 d42:1_20.9	GM2	d	42	1	[M-H]	17694434	40078241	794.695	601.6	1.32097	1.4353	0.337212	0.0389188	GM2 42:1;O2	GM2 42:1;O2_RT 20.9		MSC-ADIPO; MSC-CHONDRO; OSTEO-MSC		MSC
Sample_CHONDRO_d5_MS3ITfinal_neg_3	Sample	CHONDRO	neg	3	GM2 d42:1	20.87	GM2	20.92	1466.91	1466.91	0.1	C73H132N3O26	17093644	20.9	GM2 d42:1_20.9	GM2	d	42	1	[M-H]	17093644	54560086	563.939	496.7	1.13537	1.4353	0.337212	0.0389188	GM2 42:1;O2	GM2 42:1;O2_RT 20.9		MSC-ADIPO; MSC-CHONDRO; OSTEO-MSC		MSC
Sample_CHONDRO_d5_MS3ITfinal_neg_4	Sample	CHONDRO	neg	4	GM2 d42:1	20.87	GM2	20.91	1466.91	1466.91	0.7	C73H132N3O26	16699573	20.9	GM2 d42:1_20.9	GM2	d	42	1	[M-H]	16699573	30306448	991.843	525.3	1.88815	1.4353	0.337212	0.0389188	GM2 42:1;O2	GM2 42:1;O2_RT 20.9		MSC-ADIPO; MSC-CHONDRO; OSTEO-MSC		MSC
Sample_CHONDRO_d5_MS3ITfinal_neg_5	Sample	CHONDRO	neg	5	GM2 d42:1	20.87	GM2	20.89	1466.91	1466.91	-1.3	C73H132N3O26	17564228	20.9	GM2 d42:1_20.9	GM2	d	42	1	[M-H]	17564228	36520511	865.695	513.4	1.6862	1.4353	0.337212	0.0389188	GM2 42:1;O2	GM2 42:1;O2_RT 20.9		MSC-ADIPO; MSC-CHONDRO; OSTEO-MSC		MSC
Sample_MSC_d5_MS3ITfinal_neg_2	Sample	MSC	neg	2	GM2 d42:1	20.87	GM2	20.87	1466.91	1466.91	-0.7	C73H132N3O26	44705.4	20.9	GM2 d42:1_20.9	GM2	d	42	1	[M-H]	44705.4	65600749	1.22666	31.8	0.0385742	0.0403956	0.0121577	0.000953654	GM2 42:1;O2	GM2 42:1;O2_RT 20.9		MSC-ADIPO; MSC-CHONDRO; OSTEO-MSC		MSC
Sample_MSC_d5_MS3ITfinal_neg_4	Sample	MSC	neg	4	GM2 d42:1	20.87	GM2	20.92	1466.91	1466.91	0.1	C73H132N3O26	67298.8	20.9	GM2 d42:1_20.9	GM2	d	42	1	[M-H]	67298.8	77843449	1.55617	53.2	0.0292514	0.0403956	0.0121577	0.000953654	GM2 42:1;O2	GM2 42:1;O2_RT 20.9		MSC-ADIPO; MSC-CHONDRO; OSTEO-MSC		MSC
Sample_MSC_d5_MS3ITfinal_neg_5	Sample	MSC	neg	5	GM2 d42:1	20.87	GM2	20.89	1466.91	1466.91	-1.3	C73H132N3O26	100434	20.9	GM2 d42:1_20.9	GM2	d	42	1	[M-H]	100434	53947297	3.35108	62.8	0.0533612	0.0403956	0.0121577	0.000953654	GM2 42:1;O2	GM2 42:1;O2_RT 20.9		MSC-ADIPO; MSC-CHONDRO; OSTEO-MSC		MSC
Sample_OSTEO_d5_MS3ITfinal_neg_1	Sample	OSTEO	neg	1	GM2 d42:1	20.87	GM2	20.92	1466.91	1466.91	-1.3	C73H132N3O26	20254706	20.9	GM2 d42:1_20.9	GM2	d	42	1	[M-H]	20254706	40634581	897.228	538.9	1.66492	1.27744	0.392591	0.0693618	GM2 42:1;O2	GM2 42:1;O2_RT 20.9		MSC-ADIPO; MSC-CHONDRO; OSTEO-MSC		MSC
Sample_OSTEO_d5_MS3ITfinal_neg_2	Sample	OSTEO	neg	2	GM2 d42:1	20.87	GM2	20.91	1466.91	1466.91	-1.3	C73H132N3O26	24978800	20.9	GM2 d42:1_20.9	GM2	d	42	1	[M-H]	24978800	46277275	971.575	650.9	1.49266	1.27744	0.392591	0.0693618	GM2 42:1;O2	GM2 42:1;O2_RT 20.9		MSC-ADIPO; MSC-CHONDRO; OSTEO-MSC		MSC
Sample_OSTEO_d5_MS3ITfinal_neg_3	Sample	OSTEO	neg	3	GM2 d42:1	20.87	GM2	20.92	1466.91	1466.91	-0.7	C73H132N3O26	23628496	20.9	GM2 d42:1_20.9	GM2	d	42	1	[M-H]	23628496	48054096	885.071	634.2	1.39557	1.27744	0.392591	0.0693618	GM2 42:1;O2	GM2 42:1;O2_RT 20.9		MSC-ADIPO; MSC-CHONDRO; OSTEO-MSC		MSC
Sample_OSTEO_d5_MS3ITfinal_neg_4	Sample	OSTEO	neg	4	GM2 d42:1	20.87	GM2	20.92	1466.91	1466.91	-0.7	C73H132N3O26	18909044	20.9	GM2 d42:1_20.9	GM2	d	42	1	[M-H]	18909044	48083108	707.864	596.1	1.18749	1.27744	0.392591	0.0693618	GM2 42:1;O2	GM2 42:1;O2_RT 20.9		MSC-ADIPO; MSC-CHONDRO; OSTEO-MSC		MSC
Sample_OSTEO_d5_MS3ITfinal_neg_5	Sample	OSTEO	neg	5	GM2 d42:1	20.87	GM2	20.92	1466.91	1466.91	-1.3	C73H132N3O26	15739532	20.9	GM2 d42:1_20.9	GM2	d	42	1	[M-H]	15739532	62507628	453.243	701	0.646567	1.27744	0.392591	0.0693618	GM2 42:1;O2	GM2 42:1;O2_RT 20.9		MSC-ADIPO; MSC-CHONDRO; OSTEO-MSC		MSC
Sample_ADIPO_d5_MS3ITfinal_neg_1	Sample	ADIPO	neg	1	GM2 d42:2	19.14	GM2	19.07	1464.89	1464.9	0.7	C73H130N3O26	2812410	19.1	GM2 d42:2_19.1	GM2	d	42	2	[M-H]	2812410	55859734	90.6259	57.2	1.58437	1.74988	0.130264	0.0391267	GM2 42:2;O2	GM2 42:2;O2_RT 19.1		CHONDRO-ADIPO; MSC-ADIPO; OSTEO-ADIPO; MSC-CHONDRO; OSTEO-CHONDRO; OSTEO-MSC	ADIPO	MSC
Sample_ADIPO_d5_MS3ITfinal_neg_2	Sample	ADIPO	neg	2	GM2 d42:2	19.14	GM2	19.05	1464.89	1464.89	-0.7	C73H130N3O26	3.55314e+06	19.1	GM2 d42:2_19.1	GM2	d	42	2	[M-H]	3.55314e+06	61250750	104.418	62	1.68415	1.74988	0.130264	0.0391267	GM2 42:2;O2	GM2 42:2;O2_RT 19.1		CHONDRO-ADIPO; MSC-ADIPO; OSTEO-ADIPO; MSC-CHONDRO; OSTEO-CHONDRO; OSTEO-MSC	ADIPO	MSC
Sample_ADIPO_d5_MS3ITfinal_neg_3	Sample	ADIPO	neg	3	GM2 d42:2	19.14	GM2	19.07	1464.89	1464.89	-0.7	C73H130N3O26	3.66046e+06	19.1	GM2 d42:2_19.1	GM2	d	42	2	[M-H]	3.66046e+06	67143542	98.1304	52.5	1.86915	1.74988	0.130264	0.0391267	GM2 42:2;O2	GM2 42:2;O2_RT 19.1		CHONDRO-ADIPO; MSC-ADIPO; OSTEO-ADIPO; MSC-CHONDRO; OSTEO-CHONDRO; OSTEO-MSC	ADIPO	MSC
Sample_ADIPO_d5_MS3ITfinal_neg_4	Sample	ADIPO	neg	4	GM2 d42:2	19.14	GM2	19.07	1464.89	1464.89	-0.7	C73H130N3O26	3.6287e+06	19.1	GM2 d42:2_19.1	GM2	d	42	2	[M-H]	3.6287e+06	59057876	110.597	64.4	1.71735	1.74988	0.130264	0.0391267	GM2 42:2;O2	GM2 42:2;O2_RT 19.1		CHONDRO-ADIPO; MSC-ADIPO; OSTEO-ADIPO; MSC-CHONDRO; OSTEO-CHONDRO; OSTEO-MSC	ADIPO	MSC
Sample_ADIPO_d5_MS3ITfinal_neg_5	Sample	ADIPO	neg	5	GM2 d42:2	19.14	GM2	19.1	1464.89	1464.89	-0.7	C73H130N3O26	3.84668e+06	19.1	GM2 d42:2_19.1	GM2	d	42	2	[M-H]	3.84668e+06	49459406	139.994	73.9	1.89437	1.74988	0.130264	0.0391267	GM2 42:2;O2	GM2 42:2;O2_RT 19.1		CHONDRO-ADIPO; MSC-ADIPO; OSTEO-ADIPO; MSC-CHONDRO; OSTEO-CHONDRO; OSTEO-MSC	ADIPO	MSC
Sample_CHONDRO_d5_MS3ITfinal_neg_1	Sample	CHONDRO	neg	1	GM2 d42:2	19.14	GM2	19.16	1464.89	1464.89	0.1	C73H130N3O26	3.66364e+06	19.1	GM2 d42:2_19.1	GM2	d	42	2	[M-H]	3.66364e+06	44506446	148.171	573	0.258587	0.298792	0.0414979	0.00701802	GM2 42:2;O2	GM2 42:2;O2_RT 19.1		CHONDRO-ADIPO; MSC-ADIPO; OSTEO-ADIPO; MSC-CHONDRO; OSTEO-CHONDRO; OSTEO-MSC	ADIPO	MSC
Sample_CHONDRO_d5_MS3ITfinal_neg_2	Sample	CHONDRO	neg	2	GM2 d42:2	19.14	GM2	19.12	1464.89	1464.9	0.7	C73H130N3O26	4199610	19.1	GM2 d42:2_19.1	GM2	d	42	2	[M-H]	4199610	40078241	188.614	601.6	0.31352	0.298792	0.0414979	0.00701802	GM2 42:2;O2	GM2 42:2;O2_RT 19.1		CHONDRO-ADIPO; MSC-ADIPO; OSTEO-ADIPO; MSC-CHONDRO; OSTEO-CHONDRO; OSTEO-MSC	ADIPO	MSC
Sample_CHONDRO_d5_MS3ITfinal_neg_3	Sample	CHONDRO	neg	3	GM2 d42:2	19.14	GM2	19.14	1464.89	1464.89	0.1	C73H130N3O26	3947009	19.1	GM2 d42:2_19.1	GM2	d	42	2	[M-H]	3947009	54560086	130.216	496.7	0.262163	0.298792	0.0414979	0.00701802	GM2 42:2;O2	GM2 42:2;O2_RT 19.1		CHONDRO-ADIPO; MSC-ADIPO; OSTEO-ADIPO; MSC-CHONDRO; OSTEO-CHONDRO; OSTEO-MSC	ADIPO	MSC
Sample_CHONDRO_d5_MS3ITfinal_neg_4	Sample	CHONDRO	neg	4	GM2 d42:2	19.14	GM2	19.12	1464.89	1464.89	0.1	C73H130N3O26	2.6531e+06	19.1	GM2 d42:2_19.1	GM2	d	42	2	[M-H]	2.6531e+06	30306448	157.577	525.3	0.299974	0.298792	0.0414979	0.00701802	GM2 42:2;O2	GM2 42:2;O2_RT 19.1		CHONDRO-ADIPO; MSC-ADIPO; OSTEO-ADIPO; MSC-CHONDRO; OSTEO-CHONDRO; OSTEO-MSC	ADIPO	MSC
Sample_CHONDRO_d5_MS3ITfinal_neg_5	Sample	CHONDRO	neg	5	GM2 d42:2	19.14	GM2	19.1	1464.89	1464.89	0.1	C73H130N3O26	3746983	19.1	GM2 d42:2_19.1	GM2	d	42	2	[M-H]	3746983	36520511	184.679	513.4	0.359717	0.298792	0.0414979	0.00701802	GM2 42:2;O2	GM2 42:2;O2_RT 19.1		CHONDRO-ADIPO; MSC-ADIPO; OSTEO-ADIPO; MSC-CHONDRO; OSTEO-CHONDRO; OSTEO-MSC	ADIPO	MSC
Sample_OSTEO_d5_MS3ITfinal_neg_1	Sample	OSTEO	neg	1	GM2 d42:2	19.14	GM2	19.17	1464.89	1464.89	0.1	C73H130N3O26	9779320	19.1	GM2 d42:2_19.1	GM2	d	42	2	[M-H]	9779320	40634581	433.197	538.9	0.803854	0.667125	0.109363	0.0166485	GM2 42:2;O2	GM2 42:2;O2_RT 19.1		CHONDRO-ADIPO; MSC-ADIPO; OSTEO-ADIPO; MSC-CHONDRO; OSTEO-CHONDRO; OSTEO-MSC	ADIPO	MSC
Sample_OSTEO_d5_MS3ITfinal_neg_2	Sample	OSTEO	neg	2	GM2 d42:2	19.14	GM2	19.12	1464.89	1464.89	0.1	C73H130N3O26	10826236	19.1	GM2 d42:2_19.1	GM2	d	42	2	[M-H]	10826236	46277275	421.097	650.9	0.646946	0.667125	0.109363	0.0166485	GM2 42:2;O2	GM2 42:2;O2_RT 19.1		CHONDRO-ADIPO; MSC-ADIPO; OSTEO-ADIPO; MSC-CHONDRO; OSTEO-CHONDRO; OSTEO-MSC	ADIPO	MSC
Sample_OSTEO_d5_MS3ITfinal_neg_3	Sample	OSTEO	neg	3	GM2 d42:2	19.14	GM2	19.16	1464.89	1464.89	0.1	C73H130N3O26	12768880	19.1	GM2 d42:2_19.1	GM2	d	42	2	[M-H]	12768880	48054096	478.294	634.2	0.754169	0.667125	0.109363	0.0166485	GM2 42:2;O2	GM2 42:2;O2_RT 19.1		CHONDRO-ADIPO; MSC-ADIPO; OSTEO-ADIPO; MSC-CHONDRO; OSTEO-CHONDRO; OSTEO-MSC	ADIPO	MSC
Sample_OSTEO_d5_MS3ITfinal_neg_4	Sample	OSTEO	neg	4	GM2 d42:2	19.14	GM2	19.16	1464.89	1464.89	-1.3	C73H130N3O26	8766714	19.1	GM2 d42:2_19.1	GM2	d	42	2	[M-H]	8766714	48083108	328.184	596.1	0.550551	0.667125	0.109363	0.0166485	GM2 42:2;O2	GM2 42:2;O2_RT 19.1		CHONDRO-ADIPO; MSC-ADIPO; OSTEO-ADIPO; MSC-CHONDRO; OSTEO-CHONDRO; OSTEO-MSC	ADIPO	MSC
Sample_OSTEO_d5_MS3ITfinal_neg_5	Sample	OSTEO	neg	5	GM2 d42:2	19.14	GM2	19.14	1464.89	1464.89	0.1	C73H130N3O26	14121607	19.1	GM2 d42:2_19.1	GM2	d	42	2	[M-H]	14121607	62507628	406.653	701	0.580104	0.667125	0.109363	0.0166485	GM2 42:2;O2	GM2 42:2;O2_RT 19.1		CHONDRO-ADIPO; MSC-ADIPO; OSTEO-ADIPO; MSC-CHONDRO; OSTEO-CHONDRO; OSTEO-MSC	ADIPO	MSC
Sample_ADIPO_d5_MS3ITfinal_neg_1	Sample	ADIPO	neg	1	GM2 d42:2	19.78	GM2	19.73	1464.89	1464.89	0.1	C73H130N3O26	159861	19.8	GM2 d42:2_19.8	GM2	d	42	2	[M-H]	159861	55859734	5.15129	57.2	0.0900576	0.100157	0.00881106	0.00274712	GM2 42:2;O2	GM2 42:2;O2_RT 19.8		OSTEO-ADIPO; OSTEO-MSC
Sample_ADIPO_d5_MS3ITfinal_neg_2	Sample	ADIPO	neg	2	GM2 d42:2	19.78	GM2	19.69	1464.89	1464.89	-1.3	C73H130N3O26	224211	19.8	GM2 d42:2_19.8	GM2	d	42	2	[M-H]	224211	61250750	6.58899	62	0.106274	0.100157	0.00881106	0.00274712	GM2 42:2;O2	GM2 42:2;O2_RT 19.8		OSTEO-ADIPO; OSTEO-MSC
Sample_ADIPO_d5_MS3ITfinal_neg_3	Sample	ADIPO	neg	3	GM2 d42:2	19.78	GM2	19.73	1464.89	1464.89	-0.7	C73H130N3O26	203940	19.8	GM2 d42:2_19.8	GM2	d	42	2	[M-H]	203940	67143542	5.46728	52.5	0.104139	0.100157	0.00881106	0.00274712	GM2 42:2;O2	GM2 42:2;O2_RT 19.8		OSTEO-ADIPO; OSTEO-MSC
Sample_CHONDRO_d5_MS3ITfinal_neg_1	Sample	CHONDRO	neg	1	GM2 d42:2	19.78	GM2	19.76	1464.89	1464.89	-0.7	C73H130N3O26	1.55817e+06	19.8	GM2 d42:2_19.8	GM2	d	42	2	[M-H]	1.55817e+06	44506446	63.018	573	0.109979	0.131457	0.0232168	0.00391295	GM2 42:2;O2	GM2 42:2;O2_RT 19.8		OSTEO-ADIPO; OSTEO-MSC
Sample_CHONDRO_d5_MS3ITfinal_neg_2	Sample	CHONDRO	neg	2	GM2 d42:2	19.78	GM2	19.76	1464.89	1464.89	0.1	C73H130N3O26	1.54496e+06	19.8	GM2 d42:2_19.8	GM2	d	42	2	[M-H]	1.54496e+06	40078241	69.3873	601.6	0.115338	0.131457	0.0232168	0.00391295	GM2 42:2;O2	GM2 42:2;O2_RT 19.8		OSTEO-ADIPO; OSTEO-MSC
Sample_CHONDRO_d5_MS3ITfinal_neg_3	Sample	CHONDRO	neg	3	GM2 d42:2	19.78	GM2	19.76	1464.89	1464.89	0.1	C73H130N3O26	1.80509e+06	19.8	GM2 d42:2_19.8	GM2	d	42	2	[M-H]	1.80509e+06	54560086	59.5521	496.7	0.119895	0.131457	0.0232168	0.00391295	GM2 42:2;O2	GM2 42:2;O2_RT 19.8		OSTEO-ADIPO; OSTEO-MSC
Sample_CHONDRO_d5_MS3ITfinal_neg_4	Sample	CHONDRO	neg	4	GM2 d42:2	19.78	GM2	19.75	1464.89	1464.89	-0.7	C73H130N3O26	1.31975e+06	19.8	GM2 d42:2_19.8	GM2	d	42	2	[M-H]	1.31975e+06	30306448	78.3843	525.3	0.149218	0.131457	0.0232168	0.00391295	GM2 42:2;O2	GM2 42:2;O2_RT 19.8		OSTEO-ADIPO; OSTEO-MSC
Sample_CHONDRO_d5_MS3ITfinal_neg_5	Sample	CHONDRO	neg	5	GM2 d42:2	19.78	GM2	19.71	1464.89	1464.89	-0.7	C73H130N3O26	1.69637e+06	19.8	GM2 d42:2_19.8	GM2	d	42	2	[M-H]	1.69637e+06	36520511	83.6096	513.4	0.162855	0.131457	0.0232168	0.00391295	GM2 42:2;O2	GM2 42:2;O2_RT 19.8		OSTEO-ADIPO; OSTEO-MSC
Sample_OSTEO_d5_MS3ITfinal_neg_1	Sample	OSTEO	neg	1	GM2 d42:2	19.78	GM2	19.8	1464.89	1464.89	0.1	C73H130N3O26	4821863	19.8	GM2 d42:2_19.8	GM2	d	42	2	[M-H]	4821863	40634581	213.595	538.9	0.396354	0.302182	0.0719728	0.0104682	GM2 42:2;O2	GM2 42:2;O2_RT 19.8		OSTEO-ADIPO; OSTEO-MSC
Sample_OSTEO_d5_MS3ITfinal_neg_3	Sample	OSTEO	neg	3	GM2 d42:2	19.78	GM2	19.8	1464.89	1464.89	-0.6	C73H130N3O26	5.32298e+06	19.8	GM2 d42:2_19.8	GM2	d	42	2	[M-H]	5.32298e+06	48054096	199.387	634.2	0.314392	0.302182	0.0719728	0.0104682	GM2 42:2;O2	GM2 42:2;O2_RT 19.8		OSTEO-ADIPO; OSTEO-MSC
Sample_OSTEO_d5_MS3ITfinal_neg_4	Sample	OSTEO	neg	4	GM2 d42:2	19.78	GM2	19.8	1464.89	1464.89	-0.6	C73H130N3O26	4.29578e+06	19.8	GM2 d42:2_19.8	GM2	d	42	2	[M-H]	4.29578e+06	48083108	160.813	596.1	0.269776	0.302182	0.0719728	0.0104682	GM2 42:2;O2	GM2 42:2;O2_RT 19.8		OSTEO-ADIPO; OSTEO-MSC
Sample_OSTEO_d5_MS3ITfinal_neg_5	Sample	OSTEO	neg	5	GM2 d42:2	19.78	GM2	19.8	1464.89	1464.89	0.1	C73H130N3O26	5.55525e+06	19.8	GM2 d42:2_19.8	GM2	d	42	2	[M-H]	5.55525e+06	62507628	159.972	701	0.228205	0.302182	0.0719728	0.0104682	GM2 42:2;O2	GM2 42:2;O2_RT 19.8		OSTEO-ADIPO; OSTEO-MSC
Sample_ADIPO_d5_MS3ITfinal_neg_1	Sample	ADIPO	neg	1	GM2 d44:2	20.8	GM2	20.78	1492.93	1492.93	-0.7	C75H134N3O26	53957.7	20.8	GM2 d44:2_20.8	GM2	d	44	2	[M-H]	53957.7	55859734	1.73871	57.2	0.030397	0.0334683	0.00439619	0.00151973	GM2 44:2;O2	GM2 44:2;O2_RT 20.8		OSTEO-ADIPO; MSC-CHONDRO; OSTEO-CHONDRO; OSTEO-MSC	OSTEO
Sample_ADIPO_d5_MS3ITfinal_neg_3	Sample	ADIPO	neg	3	GM2 d44:2	20.8	GM2	20.76	1492.93	1492.93	-0.7	C75H134N3O26	75404.9	20.8	GM2 d44:2_20.8	GM2	d	44	2	[M-H]	75404.9	67143542	2.02147	52.5	0.0385042	0.0334683	0.00439619	0.00151973	GM2 44:2;O2	GM2 44:2;O2_RT 20.8		OSTEO-ADIPO; MSC-CHONDRO; OSTEO-CHONDRO; OSTEO-MSC	OSTEO
Sample_ADIPO_d5_MS3ITfinal_neg_5	Sample	ADIPO	neg	5	GM2 d44:2	20.8	GM2	20.78	1492.93	1492.93	0.1	C75H134N3O26	63971	20.8	GM2 d44:2_20.8	GM2	d	44	2	[M-H]	63971	49459406	2.32813	73.9	0.0315037	0.0334683	0.00439619	0.00151973	GM2 44:2;O2	GM2 44:2;O2_RT 20.8		OSTEO-ADIPO; MSC-CHONDRO; OSTEO-CHONDRO; OSTEO-MSC	OSTEO
Sample_CHONDRO_d5_MS3ITfinal_neg_1	Sample	CHONDRO	neg	1	GM2 d44:2	20.8	GM2	20.8	1492.93	1492.93	0.1	C75H134N3O26	644125	20.8	GM2 d44:2_20.8	GM2	d	44	2	[M-H]	644125	44506446	26.0507	573	0.0454637	0.0612268	0.0141591	0.00201745	GM2 44:2;O2	GM2 44:2;O2_RT 20.8		OSTEO-ADIPO; MSC-CHONDRO; OSTEO-CHONDRO; OSTEO-MSC	OSTEO
Sample_CHONDRO_d5_MS3ITfinal_neg_2	Sample	CHONDRO	neg	2	GM2 d44:2	20.8	GM2	20.78	1492.93	1492.93	-0.7	C75H134N3O26	731977	20.8	GM2 d44:2_20.8	GM2	d	44	2	[M-H]	731977	40078241	32.8747	601.6	0.0546454	0.0612268	0.0141591	0.00201745	GM2 44:2;O2	GM2 44:2;O2_RT 20.8		OSTEO-ADIPO; MSC-CHONDRO; OSTEO-CHONDRO; OSTEO-MSC	OSTEO
Sample_CHONDRO_d5_MS3ITfinal_neg_3	Sample	CHONDRO	neg	3	GM2 d44:2	20.8	GM2	20.8	1492.93	1492.93	-0.7	C75H134N3O26	814422	20.8	GM2 d44:2_20.8	GM2	d	44	2	[M-H]	814422	54560086	26.8687	496.7	0.0540945	0.0612268	0.0141591	0.00201745	GM2 44:2;O2	GM2 44:2;O2_RT 20.8		OSTEO-ADIPO; MSC-CHONDRO; OSTEO-CHONDRO; OSTEO-MSC	OSTEO
Sample_CHONDRO_d5_MS3ITfinal_neg_4	Sample	CHONDRO	neg	4	GM2 d44:2	20.8	GM2	20.78	1492.93	1492.93	0.1	C75H134N3O26	703025	20.8	GM2 d44:2_20.8	GM2	d	44	2	[M-H]	703025	30306448	41.755	525.3	0.0794879	0.0612268	0.0141591	0.00201745	GM2 44:2;O2	GM2 44:2;O2_RT 20.8		OSTEO-ADIPO; MSC-CHONDRO; OSTEO-CHONDRO; OSTEO-MSC	OSTEO
Sample_CHONDRO_d5_MS3ITfinal_neg_5	Sample	CHONDRO	neg	5	GM2 d44:2	20.8	GM2	20.78	1492.93	1492.93	-0.7	C75H134N3O26	754594	20.8	GM2 d44:2_20.8	GM2	d	44	2	[M-H]	754594	36520511	37.192	513.4	0.0724424	0.0612268	0.0141591	0.00201745	GM2 44:2;O2	GM2 44:2;O2_RT 20.8		OSTEO-ADIPO; MSC-CHONDRO; OSTEO-CHONDRO; OSTEO-MSC	OSTEO
Sample_OSTEO_d5_MS3ITfinal_neg_1	Sample	OSTEO	neg	1	GM2 d44:2	20.8	GM2	20.8	1492.93	1492.93	-0.7	C75H134N3O26	2137163	20.8	GM2 d44:2_20.8	GM2	d	44	2	[M-H]	2137163	40634581	94.6704	538.9	0.175673	0.151007	0.0391067	0.00709357	GM2 44:2;O2	GM2 44:2;O2_RT 20.8		OSTEO-ADIPO; MSC-CHONDRO; OSTEO-CHONDRO; OSTEO-MSC	OSTEO
Sample_OSTEO_d5_MS3ITfinal_neg_2	Sample	OSTEO	neg	2	GM2 d44:2	20.8	GM2	20.8	1492.93	1492.93	-0.7	C75H134N3O26	2.7098e+06	20.8	GM2 d44:2_20.8	GM2	d	44	2	[M-H]	2.7098e+06	46277275	105.4	650.9	0.16193	0.151007	0.0391067	0.00709357	GM2 44:2;O2	GM2 44:2;O2_RT 20.8		OSTEO-ADIPO; MSC-CHONDRO; OSTEO-CHONDRO; OSTEO-MSC	OSTEO
Sample_OSTEO_d5_MS3ITfinal_neg_3	Sample	OSTEO	neg	3	GM2 d44:2	20.8	GM2	20.82	1492.93	1492.93	-0.7	C75H134N3O26	3239823	20.8	GM2 d44:2_20.8	GM2	d	44	2	[M-H]	3239823	48054096	121.357	634.2	0.191354	0.151007	0.0391067	0.00709357	GM2 44:2;O2	GM2 44:2;O2_RT 20.8		OSTEO-ADIPO; MSC-CHONDRO; OSTEO-CHONDRO; OSTEO-MSC	OSTEO
Sample_OSTEO_d5_MS3ITfinal_neg_4	Sample	OSTEO	neg	4	GM2 d44:2	20.8	GM2	20.82	1492.93	1492.92	-2	C75H134N3O26	2.13367e+06	20.8	GM2 d44:2_20.8	GM2	d	44	2	[M-H]	2.13367e+06	48083108	79.8744	596.1	0.133995	0.151007	0.0391067	0.00709357	GM2 44:2;O2	GM2 44:2;O2_RT 20.8		OSTEO-ADIPO; MSC-CHONDRO; OSTEO-CHONDRO; OSTEO-MSC	OSTEO
Sample_OSTEO_d5_MS3ITfinal_neg_5	Sample	OSTEO	neg	5	GM2 d44:2	20.8	GM2	20.8	1492.93	1492.93	-0.7	C75H134N3O26	2.24154e+06	20.8	GM2 d44:2_20.8	GM2	d	44	2	[M-H]	2.24154e+06	62507628	64.5486	701	0.0920807	0.151007	0.0391067	0.00709357	GM2 44:2;O2	GM2 44:2;O2_RT 20.8		OSTEO-ADIPO; MSC-CHONDRO; OSTEO-CHONDRO; OSTEO-MSC	OSTEO
Sample_ADIPO_d5_MS3ITfinal_neg_1	Sample	ADIPO	neg	1	GM2 t34:1	10.9	GM2	10.91	1370.78	1370.78	-0.7	C65H116N3O27	191549	10.9	GM2 t34:1_10.9	GM2	t	34	1	[M-H]	191549	55859734	6.17239	57.2	0.107909	0.27831	0.144361	0.030657	GM2 34:1;O3	GM2 34:1;O3_RT 10.9	GM2 18:1;O3/16:0	MSC-ADIPO; MSC-CHONDRO; OSTEO-MSC		MSC
Sample_ADIPO_d5_MS3ITfinal_neg_2	Sample	ADIPO	neg	2	GM2 t34:1	10.9	GM2	10.88	1370.78	1370.78	-0.7	C65H116N3O27	745949	10.9	GM2 t34:1_10.9	GM2	t	34	1	[M-H]	745949	61250750	21.9215	62	0.353573	0.27831	0.144361	0.030657	GM2 34:1;O3	GM2 34:1;O3_RT 10.9	GM2 18:1;O3/16:0	MSC-ADIPO; MSC-CHONDRO; OSTEO-MSC		MSC
Sample_ADIPO_d5_MS3ITfinal_neg_3	Sample	ADIPO	neg	3	GM2 t34:1	10.9	GM2	10.9	1370.78	1370.78	0.1	C65H116N3O27	817743	10.9	GM2 t34:1_10.9	GM2	t	34	1	[M-H]	817743	67143542	21.9223	52.5	0.417567	0.27831	0.144361	0.030657	GM2 34:1;O3	GM2 34:1;O3_RT 10.9	GM2 18:1;O3/16:0	MSC-ADIPO; MSC-CHONDRO; OSTEO-MSC		MSC
Sample_ADIPO_d5_MS3ITfinal_neg_4	Sample	ADIPO	neg	4	GM2 t34:1	10.9	GM2	10.9	1370.78	1370.78	-2.1	C65H116N3O27	290129	10.9	GM2 t34:1_10.9	GM2	t	34	1	[M-H]	290129	59057876	8.84273	64.4	0.137309	0.27831	0.144361	0.030657	GM2 34:1;O3	GM2 34:1;O3_RT 10.9	GM2 18:1;O3/16:0	MSC-ADIPO; MSC-CHONDRO; OSTEO-MSC		MSC
Sample_ADIPO_d5_MS3ITfinal_neg_5	Sample	ADIPO	neg	5	GM2 t34:1	10.9	GM2	10.91	1370.78	1370.78	0.1	C65H116N3O27	761858	10.9	GM2 t34:1_10.9	GM2	t	34	1	[M-H]	761858	49459406	27.7267	73.9	0.375192	0.27831	0.144361	0.030657	GM2 34:1;O3	GM2 34:1;O3_RT 10.9	GM2 18:1;O3/16:0	MSC-ADIPO; MSC-CHONDRO; OSTEO-MSC		MSC
Sample_CHONDRO_d5_MS3ITfinal_neg_1	Sample	CHONDRO	neg	1	GM2 t34:1	10.9	GM2	10.91	1370.78	1370.78	0.1	C65H116N3O27	1.78456e+06	10.9	GM2 t34:1_10.9	GM2	t	34	1	[M-H]	1.78456e+06	44506446	72.1739	573	0.125958	0.160284	0.037228	0.00519384	GM2 34:1;O3	GM2 34:1;O3_RT 10.9	GM2 18:1;O3/16:0	MSC-ADIPO; MSC-CHONDRO; OSTEO-MSC		MSC
Sample_CHONDRO_d5_MS3ITfinal_neg_2	Sample	CHONDRO	neg	2	GM2 t34:1	10.9	GM2	10.88	1370.78	1370.78	0.1	C65H116N3O27	2769633	10.9	GM2 t34:1_10.9	GM2	t	34	1	[M-H]	2769633	40078241	124.39	601.6	0.206766	0.160284	0.037228	0.00519384	GM2 34:1;O3	GM2 34:1;O3_RT 10.9	GM2 18:1;O3/16:0	MSC-ADIPO; MSC-CHONDRO; OSTEO-MSC		MSC
Sample_CHONDRO_d5_MS3ITfinal_neg_3	Sample	CHONDRO	neg	3	GM2 t34:1	10.9	GM2	10.9	1370.78	1370.78	0.1	C65H116N3O27	1872715	10.9	GM2 t34:1_10.9	GM2	t	34	1	[M-H]	1872715	54560086	61.783	496.7	0.124387	0.160284	0.037228	0.00519384	GM2 34:1;O3	GM2 34:1;O3_RT 10.9	GM2 18:1;O3/16:0	MSC-ADIPO; MSC-CHONDRO; OSTEO-MSC		MSC
Sample_CHONDRO_d5_MS3ITfinal_neg_4	Sample	CHONDRO	neg	4	GM2 t34:1	10.9	GM2	10.9	1370.78	1370.78	0.1	C65H116N3O27	1365070	10.9	GM2 t34:1_10.9	GM2	t	34	1	[M-H]	1365070	30306448	81.076	525.3	0.154342	0.160284	0.037228	0.00519384	GM2 34:1;O3	GM2 34:1;O3_RT 10.9	GM2 18:1;O3/16:0	MSC-ADIPO; MSC-CHONDRO; OSTEO-MSC		MSC
Sample_CHONDRO_d5_MS3ITfinal_neg_5	Sample	CHONDRO	neg	5	GM2 t34:1	10.9	GM2	10.88	1370.78	1370.78	-0.7	C65H116N3O27	1.97877e+06	10.9	GM2 t34:1_10.9	GM2	t	34	1	[M-H]	1.97877e+06	36520511	97.5282	513.4	0.189965	0.160284	0.037228	0.00519384	GM2 34:1;O3	GM2 34:1;O3_RT 10.9	GM2 18:1;O3/16:0	MSC-ADIPO; MSC-CHONDRO; OSTEO-MSC		MSC
Sample_OSTEO_d5_MS3ITfinal_neg_1	Sample	OSTEO	neg	1	GM2 t34:1	10.9	GM2	10.9	1370.78	1370.78	0.1	C65H116N3O27	3425045	10.9	GM2 t34:1_10.9	GM2	t	34	1	[M-H]	3425045	40634581	151.72	538.9	0.281537	0.272572	0.0352816	0.00718571	GM2 34:1;O3	GM2 34:1;O3_RT 10.9	GM2 18:1;O3/16:0	MSC-ADIPO; MSC-CHONDRO; OSTEO-MSC		MSC
Sample_OSTEO_d5_MS3ITfinal_neg_2	Sample	OSTEO	neg	2	GM2 t34:1	10.9	GM2	10.89	1370.78	1370.78	-0.7	C65H116N3O27	4965019	10.9	GM2 t34:1_10.9	GM2	t	34	1	[M-H]	4965019	46277275	193.119	650.9	0.296696	0.272572	0.0352816	0.00718571	GM2 34:1;O3	GM2 34:1;O3_RT 10.9	GM2 18:1;O3/16:0	MSC-ADIPO; MSC-CHONDRO; OSTEO-MSC		MSC
Sample_OSTEO_d5_MS3ITfinal_neg_3	Sample	OSTEO	neg	3	GM2 t34:1	10.9	GM2	10.9	1370.78	1370.78	0.1	C65H116N3O27	5.01749e+06	10.9	GM2 t34:1_10.9	GM2	t	34	1	[M-H]	5.01749e+06	48054096	187.944	634.2	0.296349	0.272572	0.0352816	0.00718571	GM2 34:1;O3	GM2 34:1;O3_RT 10.9	GM2 18:1;O3/16:0	MSC-ADIPO; MSC-CHONDRO; OSTEO-MSC		MSC
Sample_OSTEO_d5_MS3ITfinal_neg_4	Sample	OSTEO	neg	4	GM2 t34:1	10.9	GM2	10.91	1370.78	1370.78	0.1	C65H116N3O27	3.36733e+06	10.9	GM2 t34:1_10.9	GM2	t	34	1	[M-H]	3.36733e+06	48083108	126.057	596.1	0.211469	0.272572	0.0352816	0.00718571	GM2 34:1;O3	GM2 34:1;O3_RT 10.9	GM2 18:1;O3/16:0	MSC-ADIPO; MSC-CHONDRO; OSTEO-MSC		MSC
Sample_OSTEO_d5_MS3ITfinal_neg_5	Sample	OSTEO	neg	5	GM2 t34:1	10.9	GM2	10.89	1370.78	1370.78	-0.7	C65H116N3O27	6738465	10.9	GM2 t34:1_10.9	GM2	t	34	1	[M-H]	6738465	62507628	194.044	701	0.27681	0.272572	0.0352816	0.00718571	GM2 34:1;O3	GM2 34:1;O3_RT 10.9	GM2 18:1;O3/16:0	MSC-ADIPO; MSC-CHONDRO; OSTEO-MSC		MSC
Sample_CHONDRO_d5_MS3ITfinal_neg_1	Sample	CHONDRO	neg	1	GM2 t34:2	9.26	GM2	9.27	1368.76	1368.77	1.5	C65H114N3O27	103814	9.3	GM2 t34:2_9.3	GM2	t	34	2	[M-H]	103814	44506446	4.19862	573	0.00732744	0.00732744	NA	NA	GM2 34:2;O3	GM2 34:2;O3_RT 9.3		OSTEO-ADIPO; OSTEO-CHONDRO; OSTEO-MSC	OSTEO
Sample_OSTEO_d5_MS3ITfinal_neg_1	Sample	OSTEO	neg	1	GM2 t34:2	9.26	GM2	9.27	1368.76	1368.77	1.5	C65H114N3O27	452774	9.3	GM2 t34:2_9.3	GM2	t	34	2	[M-H]	452774	40634581	20.0566	538.9	0.0372178	0.0253843	0.00869496	0.00148453	GM2 34:2;O3	GM2 34:2;O3_RT 9.3		OSTEO-ADIPO; OSTEO-CHONDRO; OSTEO-MSC	OSTEO
Sample_OSTEO_d5_MS3ITfinal_neg_3	Sample	OSTEO	neg	3	GM2 t34:2	9.26	GM2	9.28	1368.76	1368.76	0.1	C65H114N3O27	385029	9.3	GM2 t34:2_9.3	GM2	t	34	2	[M-H]	385029	48054096	14.4223	634.2	0.022741	0.0253843	0.00869496	0.00148453	GM2 34:2;O3	GM2 34:2;O3_RT 9.3		OSTEO-ADIPO; OSTEO-CHONDRO; OSTEO-MSC	OSTEO
Sample_OSTEO_d5_MS3ITfinal_neg_4	Sample	OSTEO	neg	4	GM2 t34:2	9.26	GM2	9.27	1368.76	1368.76	0.1	C65H114N3O27	262032	9.3	GM2 t34:2_9.3	GM2	t	34	2	[M-H]	262032	48083108	9.80921	596.1	0.0164556	0.0253843	0.00869496	0.00148453	GM2 34:2;O3	GM2 34:2;O3_RT 9.3		OSTEO-ADIPO; OSTEO-CHONDRO; OSTEO-MSC	OSTEO
Sample_OSTEO_d5_MS3ITfinal_neg_5	Sample	OSTEO	neg	5	GM2 t34:2	9.26	GM2	9.26	1368.76	1368.76	0.1	C65H114N3O27	611573	9.3	GM2 t34:2_9.3	GM2	t	34	2	[M-H]	611573	62507628	17.6112	701	0.0251229	0.0253843	0.00869496	0.00148453	GM2 34:2;O3	GM2 34:2;O3_RT 9.3		OSTEO-ADIPO; OSTEO-CHONDRO; OSTEO-MSC	OSTEO
Sample_CHONDRO_d5_MS3ITfinal_neg_1	Sample	CHONDRO	neg	1	GM3 d32:0	10.27	GM3	10.3	1125.69	1125.69	0.1	C55H101N2O21	392939	10.3	GM3 d32:0_10.3	GM3	d	32	0	[M-H]	392939	44506446	15.8919	573	0.0277345	0.0405483	0.0185403	0.00231544	GM3 32:0;O2	GM3 32:0;O2_RT 10.3		CHONDRO-ADIPO
Sample_CHONDRO_d5_MS3ITfinal_neg_2	Sample	CHONDRO	neg	2	GM3 d32:0	10.27	GM3	10.27	1125.69	1125.69	0.1	C55H101N2O21	578363	10.3	GM3 d32:0_10.3	GM3	d	32	0	[M-H]	578363	40078241	25.9755	601.6	0.0431774	0.0405483	0.0185403	0.00231544	GM3 32:0;O2	GM3 32:0;O2_RT 10.3		CHONDRO-ADIPO
Sample_CHONDRO_d5_MS3ITfinal_neg_3	Sample	CHONDRO	neg	3	GM3 d32:0	10.27	GM3	10.3	1125.69	1125.69	0.1	C55H101N2O21	341766	10.3	GM3 d32:0_10.3	GM3	d	32	0	[M-H]	341766	54560086	11.2752	496.7	0.0227003	0.0405483	0.0185403	0.00231544	GM3 32:0;O2	GM3 32:0;O2_RT 10.3		CHONDRO-ADIPO
Sample_CHONDRO_d5_MS3ITfinal_neg_4	Sample	CHONDRO	neg	4	GM3 d32:0	10.27	GM3	10.3	1125.69	1125.69	0.1	C55H101N2O21	621368	10.3	GM3 d32:0_10.3	GM3	d	32	0	[M-H]	621368	30306448	36.9051	525.3	0.0702553	0.0405483	0.0185403	0.00231544	GM3 32:0;O2	GM3 32:0;O2_RT 10.3		CHONDRO-ADIPO
Sample_CHONDRO_d5_MS3ITfinal_neg_5	Sample	CHONDRO	neg	5	GM3 d32:0	10.27	GM3	10.25	1125.69	1125.69	-0.9	C55H101N2O21	404929	10.3	GM3 d32:0_10.3	GM3	d	32	0	[M-H]	404929	36520511	19.9579	513.4	0.0388739	0.0405483	0.0185403	0.00231544	GM3 32:0;O2	GM3 32:0;O2_RT 10.3		CHONDRO-ADIPO
Sample_MSC_d5_MS3ITfinal_neg_2	Sample	MSC	neg	2	GM3 d32:0	10.27	GM3	10.28	1125.69	1125.69	-0.9	C55H101N2O21	86575.4	10.3	GM3 d32:0_10.3	GM3	d	32	0	[M-H]	86575.4	65600749	2.37552	31.8	0.0747018	0.0541398	0.029079	0.00539735	GM3 32:0;O2	GM3 32:0;O2_RT 10.3		CHONDRO-ADIPO
Sample_MSC_d5_MS3ITfinal_neg_4	Sample	MSC	neg	4	GM3 d32:0	10.27	GM3	10.31	1125.69	1125.69	-0.9	C55H101N2O21	77252.9	10.3	GM3 d32:0_10.3	GM3	d	32	0	[M-H]	77252.9	77843449	1.78635	53.2	0.0335779	0.0541398	0.029079	0.00539735	GM3 32:0;O2	GM3 32:0;O2_RT 10.3		CHONDRO-ADIPO
Sample_OSTEO_d5_MS3ITfinal_neg_1	Sample	OSTEO	neg	1	GM3 d32:0	10.27	GM3	10.28	1125.69	1125.69	0.1	C55H101N2O21	273652	10.3	GM3 d32:0_10.3	GM3	d	32	0	[M-H]	273652	40634581	12.122	538.9	0.022494	0.022494	NA	NA	GM3 32:0;O2	GM3 32:0;O2_RT 10.3		CHONDRO-ADIPO
Sample_ADIPO_d5_MS3ITfinal_neg_1	Sample	ADIPO	neg	1	GM3 d32:1	9.66	GM3	9.66	1123.67	1123.67	-0.9	C55H99N2O21	2.44123e+06	9.7	GM3 d32:1_9.7	GM3	d	32	1	[M-H]	2.44123e+06	55859734	78.6651	57.2	1.37526	1.3395	0.293272	0.0763997	GM3 32:1;O2	GM3 32:1;O2_RT 9.7	GM3 18:1;O2/14:0	CHONDRO-ADIPO; MSC-ADIPO; OSTEO-ADIPO; MSC-CHONDRO; OSTEO-MSC	ADIPO
Sample_ADIPO_d5_MS3ITfinal_neg_2	Sample	ADIPO	neg	2	GM3 d32:1	9.66	GM3	9.64	1123.67	1123.67	0.1	C55H99N2O21	3065815	9.7	GM3 d32:1_9.7	GM3	d	32	1	[M-H]	3065815	61250750	90.0963	62	1.45317	1.3395	0.293272	0.0763997	GM3 32:1;O2	GM3 32:1;O2_RT 9.7	GM3 18:1;O2/14:0	CHONDRO-ADIPO; MSC-ADIPO; OSTEO-ADIPO; MSC-CHONDRO; OSTEO-MSC	ADIPO
Sample_ADIPO_d5_MS3ITfinal_neg_3	Sample	ADIPO	neg	3	GM3 d32:1	9.66	GM3	9.65	1123.67	1123.67	0.1	C55H99N2O21	3.42272e+06	9.7	GM3 d32:1_9.7	GM3	d	32	1	[M-H]	3.42272e+06	67143542	91.757	52.5	1.74775	1.3395	0.293272	0.0763997	GM3 32:1;O2	GM3 32:1;O2_RT 9.7	GM3 18:1;O2/14:0	CHONDRO-ADIPO; MSC-ADIPO; OSTEO-ADIPO; MSC-CHONDRO; OSTEO-MSC	ADIPO
Sample_ADIPO_d5_MS3ITfinal_neg_4	Sample	ADIPO	neg	4	GM3 d32:1	9.66	GM3	9.65	1123.67	1123.67	0.1	C55H99N2O21	2.1104e+06	9.7	GM3 d32:1_9.7	GM3	d	32	1	[M-H]	2.1104e+06	59057876	64.3219	64.4	0.998787	1.3395	0.293272	0.0763997	GM3 32:1;O2	GM3 32:1;O2_RT 9.7	GM3 18:1;O2/14:0	CHONDRO-ADIPO; MSC-ADIPO; OSTEO-ADIPO; MSC-CHONDRO; OSTEO-MSC	ADIPO
Sample_ADIPO_d5_MS3ITfinal_neg_5	Sample	ADIPO	neg	5	GM3 d32:1	9.66	GM3	9.66	1123.67	1123.67	0.1	C55H99N2O21	2.27938e+06	9.7	GM3 d32:1_9.7	GM3	d	32	1	[M-H]	2.27938e+06	49459406	82.9546	73.9	1.12253	1.3395	0.293272	0.0763997	GM3 32:1;O2	GM3 32:1;O2_RT 9.7	GM3 18:1;O2/14:0	CHONDRO-ADIPO; MSC-ADIPO; OSTEO-ADIPO; MSC-CHONDRO; OSTEO-MSC	ADIPO
Sample_CHONDRO_d5_MS3ITfinal_neg_1	Sample	CHONDRO	neg	1	GM3 d32:1	9.66	GM3	9.66	1123.67	1123.67	0.1	C55H99N2O21	6138834	9.7	GM3 d32:1_9.7	GM3	d	32	1	[M-H]	6138834	44506446	248.276	573	0.433292	0.480359	0.0730634	0.00551627	GM3 32:1;O2	GM3 32:1;O2_RT 9.7	GM3 18:1;O2/14:0	CHONDRO-ADIPO; MSC-ADIPO; OSTEO-ADIPO; MSC-CHONDRO; OSTEO-MSC	ADIPO
Sample_CHONDRO_d5_MS3ITfinal_neg_2	Sample	CHONDRO	neg	2	GM3 d32:1	9.66	GM3	9.65	1123.67	1123.67	0.1	C55H99N2O21	6.80726e+06	9.7	GM3 d32:1_9.7	GM3	d	32	1	[M-H]	6.80726e+06	40078241	305.729	601.6	0.508193	0.480359	0.0730634	0.00551627	GM3 32:1;O2	GM3 32:1;O2_RT 9.7	GM3 18:1;O2/14:0	CHONDRO-ADIPO; MSC-ADIPO; OSTEO-ADIPO; MSC-CHONDRO; OSTEO-MSC	ADIPO
Sample_CHONDRO_d5_MS3ITfinal_neg_3	Sample	CHONDRO	neg	3	GM3 d32:1	9.66	GM3	9.66	1123.67	1123.67	0.1	C55H99N2O21	5.6736e+06	9.7	GM3 d32:1_9.7	GM3	d	32	1	[M-H]	5.6736e+06	54560086	187.179	496.7	0.376845	0.480359	0.0730634	0.00551627	GM3 32:1;O2	GM3 32:1;O2_RT 9.7	GM3 18:1;O2/14:0	CHONDRO-ADIPO; MSC-ADIPO; OSTEO-ADIPO; MSC-CHONDRO; OSTEO-MSC	ADIPO
Sample_CHONDRO_d5_MS3ITfinal_neg_4	Sample	CHONDRO	neg	4	GM3 d32:1	9.66	GM3	9.66	1123.67	1123.67	0.1	C55H99N2O21	4858248	9.7	GM3 d32:1_9.7	GM3	d	32	1	[M-H]	4858248	30306448	288.547	525.3	0.5493	0.480359	0.0730634	0.00551627	GM3 32:1;O2	GM3 32:1;O2_RT 9.7	GM3 18:1;O2/14:0	CHONDRO-ADIPO; MSC-ADIPO; OSTEO-ADIPO; MSC-CHONDRO; OSTEO-MSC	ADIPO
Sample_CHONDRO_d5_MS3ITfinal_neg_5	Sample	CHONDRO	neg	5	GM3 d32:1	9.66	GM3	9.64	1123.67	1123.67	0.1	C55H99N2O21	5564092	9.7	GM3 d32:1_9.7	GM3	d	32	1	[M-H]	5564092	36520511	274.239	513.4	0.534163	0.480359	0.0730634	0.00551627	GM3 32:1;O2	GM3 32:1;O2_RT 9.7	GM3 18:1;O2/14:0	CHONDRO-ADIPO; MSC-ADIPO; OSTEO-ADIPO; MSC-CHONDRO; OSTEO-MSC	ADIPO
Sample_MSC_d5_MS3ITfinal_neg_1	Sample	MSC	neg	1	GM3 d32:1	9.66	GM3	9.64	1123.67	1123.67	-0.9	C55H99N2O21	579244	9.7	GM3 d32:1_9.7	GM3	d	32	1	[M-H]	579244	25034098	41.6488	48.5	0.858738	0.941754	0.239163	0.0558821	GM3 32:1;O2	GM3 32:1;O2_RT 9.7	GM3 18:1;O2/14:0	CHONDRO-ADIPO; MSC-ADIPO; OSTEO-ADIPO; MSC-CHONDRO; OSTEO-MSC	ADIPO
Sample_MSC_d5_MS3ITfinal_neg_2	Sample	MSC	neg	2	GM3 d32:1	9.66	GM3	9.64	1123.67	1123.67	0.1	C55H99N2O21	1.57592e+06	9.7	GM3 d32:1_9.7	GM3	d	32	1	[M-H]	1.57592e+06	65600749	43.2413	31.8	1.35979	0.941754	0.239163	0.0558821	GM3 32:1;O2	GM3 32:1;O2_RT 9.7	GM3 18:1;O2/14:0	CHONDRO-ADIPO; MSC-ADIPO; OSTEO-ADIPO; MSC-CHONDRO; OSTEO-MSC	ADIPO
Sample_MSC_d5_MS3ITfinal_neg_3	Sample	MSC	neg	3	GM3 d32:1	9.66	GM3	9.66	1123.67	1123.67	0.1	C55H99N2O21	1.51878e+06	9.7	GM3 d32:1_9.7	GM3	d	32	1	[M-H]	1.51878e+06	58984872	46.3475	50.9	0.91056	0.941754	0.239163	0.0558821	GM3 32:1;O2	GM3 32:1;O2_RT 9.7	GM3 18:1;O2/14:0	CHONDRO-ADIPO; MSC-ADIPO; OSTEO-ADIPO; MSC-CHONDRO; OSTEO-MSC	ADIPO
Sample_MSC_d5_MS3ITfinal_neg_4	Sample	MSC	neg	4	GM3 d32:1	9.66	GM3	9.66	1123.67	1123.67	0.1	C55H99N2O21	1.80955e+06	9.7	GM3 d32:1_9.7	GM3	d	32	1	[M-H]	1.80955e+06	77843449	41.8429	53.2	0.786521	0.941754	0.239163	0.0558821	GM3 32:1;O2	GM3 32:1;O2_RT 9.7	GM3 18:1;O2/14:0	CHONDRO-ADIPO; MSC-ADIPO; OSTEO-ADIPO; MSC-CHONDRO; OSTEO-MSC	ADIPO
Sample_MSC_d5_MS3ITfinal_neg_5	Sample	MSC	neg	5	GM3 d32:1	9.66	GM3	9.64	1123.67	1123.67	0.1	C55H99N2O21	1.49286e+06	9.7	GM3 d32:1_9.7	GM3	d	32	1	[M-H]	1.49286e+06	53947297	49.8106	62.8	0.793163	0.941754	0.239163	0.0558821	GM3 32:1;O2	GM3 32:1;O2_RT 9.7	GM3 18:1;O2/14:0	CHONDRO-ADIPO; MSC-ADIPO; OSTEO-ADIPO; MSC-CHONDRO; OSTEO-MSC	ADIPO
Sample_OSTEO_d5_MS3ITfinal_neg_1	Sample	OSTEO	neg	1	GM3 d32:1	9.66	GM3	9.66	1123.67	1123.67	0.1	C55H99N2O21	7.63792e+06	9.7	GM3 d32:1_9.7	GM3	d	32	1	[M-H]	7.63792e+06	40634581	338.339	538.9	0.627832	0.542605	0.101008	0.0193252	GM3 32:1;O2	GM3 32:1;O2_RT 9.7	GM3 18:1;O2/14:0	CHONDRO-ADIPO; MSC-ADIPO; OSTEO-ADIPO; MSC-CHONDRO; OSTEO-MSC	ADIPO
Sample_OSTEO_d5_MS3ITfinal_neg_2	Sample	OSTEO	neg	2	GM3 d32:1	9.66	GM3	9.65	1123.67	1123.67	0.1	C55H99N2O21	8813512	9.7	GM3 d32:1_9.7	GM3	d	32	1	[M-H]	8813512	46277275	342.81	650.9	0.526671	0.542605	0.101008	0.0193252	GM3 32:1;O2	GM3 32:1;O2_RT 9.7	GM3 18:1;O2/14:0	CHONDRO-ADIPO; MSC-ADIPO; OSTEO-ADIPO; MSC-CHONDRO; OSTEO-MSC	ADIPO
Sample_OSTEO_d5_MS3ITfinal_neg_3	Sample	OSTEO	neg	3	GM3 d32:1	9.66	GM3	9.66	1123.67	1123.67	0.1	C55H99N2O21	10490994	9.7	GM3 d32:1_9.7	GM3	d	32	1	[M-H]	10490994	48054096	392.969	634.2	0.61963	0.542605	0.101008	0.0193252	GM3 32:1;O2	GM3 32:1;O2_RT 9.7	GM3 18:1;O2/14:0	CHONDRO-ADIPO; MSC-ADIPO; OSTEO-ADIPO; MSC-CHONDRO; OSTEO-MSC	ADIPO
Sample_OSTEO_d5_MS3ITfinal_neg_4	Sample	OSTEO	neg	4	GM3 d32:1	9.66	GM3	9.66	1123.67	1123.67	0.1	C55H99N2O21	6022104	9.7	GM3 d32:1_9.7	GM3	d	32	1	[M-H]	6022104	48083108	225.439	596.1	0.378189	0.542605	0.101008	0.0193252	GM3 32:1;O2	GM3 32:1;O2_RT 9.7	GM3 18:1;O2/14:0	CHONDRO-ADIPO; MSC-ADIPO; OSTEO-ADIPO; MSC-CHONDRO; OSTEO-MSC	ADIPO
Sample_OSTEO_d5_MS3ITfinal_neg_5	Sample	OSTEO	neg	5	GM3 d32:1	9.66	GM3	9.65	1123.67	1123.67	0.1	C55H99N2O21	13649350	9.7	GM3 d32:1_9.7	GM3	d	32	1	[M-H]	13649350	62507628	393.053	701	0.560704	0.542605	0.101008	0.0193252	GM3 32:1;O2	GM3 32:1;O2_RT 9.7	GM3 18:1;O2/14:0	CHONDRO-ADIPO; MSC-ADIPO; OSTEO-ADIPO; MSC-CHONDRO; OSTEO-MSC	ADIPO
Sample_ADIPO_d5_MS3ITfinal_neg_1	Sample	ADIPO	neg	1	GM3 d33:1	10.6	GM3	10.6	1137.69	1137.69	0.1	C56H101N2O21	1.78761e+06	10.6	GM3 d33:1_10.6	GM3	d	33	1	[M-H]	1.78761e+06	55859734	57.6032	57.2	1.00705	1.05414	0.147358	0.0417964	GM3 33:1;O2	GM3 33:1;O2_RT 10.6	GM3 17:1;O2/16:0*	CHONDRO-ADIPO; MSC-ADIPO; OSTEO-ADIPO; MSC-CHONDRO; OSTEO-MSC	ADIPO	MSC
Sample_ADIPO_d5_MS3ITfinal_neg_2	Sample	ADIPO	neg	2	GM3 d33:1	10.6	GM3	10.59	1137.69	1137.69	-0.9	C56H101N2O21	2.34892e+06	10.6	GM3 d33:1_10.6	GM3	d	33	1	[M-H]	2.34892e+06	61250750	69.0286	62	1.11336	1.05414	0.147358	0.0417964	GM3 33:1;O2	GM3 33:1;O2_RT 10.6	GM3 17:1;O2/16:0*	CHONDRO-ADIPO; MSC-ADIPO; OSTEO-ADIPO; MSC-CHONDRO; OSTEO-MSC	ADIPO	MSC
Sample_ADIPO_d5_MS3ITfinal_neg_3	Sample	ADIPO	neg	3	GM3 d33:1	10.6	GM3	10.61	1137.69	1137.69	0.1	C56H101N2O21	2.45552e+06	10.6	GM3 d33:1_10.6	GM3	d	33	1	[M-H]	2.45552e+06	67143542	65.8282	52.5	1.25387	1.05414	0.147358	0.0417964	GM3 33:1;O2	GM3 33:1;O2_RT 10.6	GM3 17:1;O2/16:0*	CHONDRO-ADIPO; MSC-ADIPO; OSTEO-ADIPO; MSC-CHONDRO; OSTEO-MSC	ADIPO	MSC
Sample_ADIPO_d5_MS3ITfinal_neg_4	Sample	ADIPO	neg	4	GM3 d33:1	10.6	GM3	10.6	1137.69	1137.69	-0.9	C56H101N2O21	1.79868e+06	10.6	GM3 d33:1_10.6	GM3	d	33	1	[M-H]	1.79868e+06	59057876	54.8213	64.4	0.851262	1.05414	0.147358	0.0417964	GM3 33:1;O2	GM3 33:1;O2_RT 10.6	GM3 17:1;O2/16:0*	CHONDRO-ADIPO; MSC-ADIPO; OSTEO-ADIPO; MSC-CHONDRO; OSTEO-MSC	ADIPO	MSC
Sample_ADIPO_d5_MS3ITfinal_neg_5	Sample	ADIPO	neg	5	GM3 d33:1	10.6	GM3	10.64	1137.69	1137.69	-0.9	C56H101N2O21	2122264	10.6	GM3 d33:1_10.6	GM3	d	33	1	[M-H]	2122264	49459406	77.2366	73.9	1.04515	1.05414	0.147358	0.0417964	GM3 33:1;O2	GM3 33:1;O2_RT 10.6	GM3 17:1;O2/16:0*	CHONDRO-ADIPO; MSC-ADIPO; OSTEO-ADIPO; MSC-CHONDRO; OSTEO-MSC	ADIPO	MSC
Sample_CHONDRO_d5_MS3ITfinal_neg_1	Sample	CHONDRO	neg	1	GM3 d33:1	10.6	GM3	10.61	1137.69	1137.69	0.1	C56H101N2O21	3.48651e+06	10.6	GM3 d33:1_10.6	GM3	d	33	1	[M-H]	3.48651e+06	44506446	141.007	573	0.246086	0.289762	0.0680166	0.00853665	GM3 33:1;O2	GM3 33:1;O2_RT 10.6	GM3 17:1;O2/16:0*	CHONDRO-ADIPO; MSC-ADIPO; OSTEO-ADIPO; MSC-CHONDRO; OSTEO-MSC	ADIPO	MSC
Sample_CHONDRO_d5_MS3ITfinal_neg_2	Sample	CHONDRO	neg	2	GM3 d33:1	10.6	GM3	10.6	1137.69	1137.69	-0.9	C56H101N2O21	3.68445e+06	10.6	GM3 d33:1_10.6	GM3	d	33	1	[M-H]	3.68445e+06	40078241	165.477	601.6	0.275061	0.289762	0.0680166	0.00853665	GM3 33:1;O2	GM3 33:1;O2_RT 10.6	GM3 17:1;O2/16:0*	CHONDRO-ADIPO; MSC-ADIPO; OSTEO-ADIPO; MSC-CHONDRO; OSTEO-MSC	ADIPO	MSC
Sample_CHONDRO_d5_MS3ITfinal_neg_3	Sample	CHONDRO	neg	3	GM3 d33:1	10.6	GM3	10.61	1137.69	1137.69	0.1	C56H101N2O21	3.24332e+06	10.6	GM3 d33:1_10.6	GM3	d	33	1	[M-H]	3.24332e+06	54560086	107.001	496.7	0.215423	0.289762	0.0680166	0.00853665	GM3 33:1;O2	GM3 33:1;O2_RT 10.6	GM3 17:1;O2/16:0*	CHONDRO-ADIPO; MSC-ADIPO; OSTEO-ADIPO; MSC-CHONDRO; OSTEO-MSC	ADIPO	MSC
Sample_CHONDRO_d5_MS3ITfinal_neg_4	Sample	CHONDRO	neg	4	GM3 d33:1	10.6	GM3	10.6	1137.69	1137.69	0.1	C56H101N2O21	2.86663e+06	10.6	GM3 d33:1_10.6	GM3	d	33	1	[M-H]	2.86663e+06	30306448	170.259	525.3	0.324117	0.289762	0.0680166	0.00853665	GM3 33:1;O2	GM3 33:1;O2_RT 10.6	GM3 17:1;O2/16:0*	CHONDRO-ADIPO; MSC-ADIPO; OSTEO-ADIPO; MSC-CHONDRO; OSTEO-MSC	ADIPO	MSC
Sample_CHONDRO_d5_MS3ITfinal_neg_5	Sample	CHONDRO	neg	5	GM3 d33:1	10.6	GM3	10.58	1137.69	1137.69	0.1	C56H101N2O21	4.04286e+06	10.6	GM3 d33:1_10.6	GM3	d	33	1	[M-H]	4.04286e+06	36520511	199.262	513.4	0.388122	0.289762	0.0680166	0.00853665	GM3 33:1;O2	GM3 33:1;O2_RT 10.6	GM3 17:1;O2/16:0*	CHONDRO-ADIPO; MSC-ADIPO; OSTEO-ADIPO; MSC-CHONDRO; OSTEO-MSC	ADIPO	MSC
Sample_MSC_d5_MS3ITfinal_neg_1	Sample	MSC	neg	1	GM3 d33:1	10.6	GM3	10.59	1137.69	1137.69	-0.9	C56H101N2O21	42094.5	10.6	GM3 d33:1_10.6	GM3	d	33	1	[M-H]	42094.5	25034098	3.02667	48.5	0.0624056	0.119634	0.0463673	0.0100043	GM3 33:1;O2	GM3 33:1;O2_RT 10.6	GM3 17:1;O2/16:0*	CHONDRO-ADIPO; MSC-ADIPO; OSTEO-ADIPO; MSC-CHONDRO; OSTEO-MSC	ADIPO	MSC
Sample_MSC_d5_MS3ITfinal_neg_2	Sample	MSC	neg	2	GM3 d33:1	10.6	GM3	10.59	1137.69	1137.69	-0.9	C56H101N2O21	208838	10.6	GM3 d33:1_10.6	GM3	d	33	1	[M-H]	208838	65600749	5.73026	31.8	0.180197	0.119634	0.0463673	0.0100043	GM3 33:1;O2	GM3 33:1;O2_RT 10.6	GM3 17:1;O2/16:0*	CHONDRO-ADIPO; MSC-ADIPO; OSTEO-ADIPO; MSC-CHONDRO; OSTEO-MSC	ADIPO	MSC
Sample_MSC_d5_MS3ITfinal_neg_3	Sample	MSC	neg	3	GM3 d33:1	10.6	GM3	10.61	1137.69	1137.69	-3.4	C56H101N2O21	252591	10.6	GM3 d33:1_10.6	GM3	d	33	1	[M-H]	252591	58984872	7.70813	50.9	0.151437	0.119634	0.0463673	0.0100043	GM3 33:1;O2	GM3 33:1;O2_RT 10.6	GM3 17:1;O2/16:0*	CHONDRO-ADIPO; MSC-ADIPO; OSTEO-ADIPO; MSC-CHONDRO; OSTEO-MSC	ADIPO	MSC
Sample_MSC_d5_MS3ITfinal_neg_4	Sample	MSC	neg	4	GM3 d33:1	10.6	GM3	10.61	1137.69	1137.69	1	C56H101N2O21	243451	10.6	GM3 d33:1_10.6	GM3	d	33	1	[M-H]	243451	77843449	5.6294	53.2	0.105816	0.119634	0.0463673	0.0100043	GM3 33:1;O2	GM3 33:1;O2_RT 10.6	GM3 17:1;O2/16:0*	CHONDRO-ADIPO; MSC-ADIPO; OSTEO-ADIPO; MSC-CHONDRO; OSTEO-MSC	ADIPO	MSC
Sample_MSC_d5_MS3ITfinal_neg_5	Sample	MSC	neg	5	GM3 d33:1	10.6	GM3	10.58	1137.69	1137.69	0.1	C56H101N2O21	185049	10.6	GM3 d33:1_10.6	GM3	d	33	1	[M-H]	185049	53947297	6.17431	62.8	0.0983171	0.119634	0.0463673	0.0100043	GM3 33:1;O2	GM3 33:1;O2_RT 10.6	GM3 17:1;O2/16:0*	CHONDRO-ADIPO; MSC-ADIPO; OSTEO-ADIPO; MSC-CHONDRO; OSTEO-MSC	ADIPO	MSC
Sample_OSTEO_d5_MS3ITfinal_neg_1	Sample	OSTEO	neg	1	GM3 d33:1	10.6	GM3	10.61	1137.69	1137.69	1	C56H101N2O21	4.58767e+06	10.6	GM3 d33:1_10.6	GM3	d	33	1	[M-H]	4.58767e+06	40634581	203.221	538.9	0.377104	0.31699	0.057587	0.0117116	GM3 33:1;O2	GM3 33:1;O2_RT 10.6	GM3 17:1;O2/16:0*	CHONDRO-ADIPO; MSC-ADIPO; OSTEO-ADIPO; MSC-CHONDRO; OSTEO-MSC	ADIPO	MSC
Sample_OSTEO_d5_MS3ITfinal_neg_2	Sample	OSTEO	neg	2	GM3 d33:1	10.6	GM3	10.59	1137.69	1137.69	0.1	C56H101N2O21	4.95669e+06	10.6	GM3 d33:1_10.6	GM3	d	33	1	[M-H]	4.95669e+06	46277275	192.795	650.9	0.296198	0.31699	0.057587	0.0117116	GM3 33:1;O2	GM3 33:1;O2_RT 10.6	GM3 17:1;O2/16:0*	CHONDRO-ADIPO; MSC-ADIPO; OSTEO-ADIPO; MSC-CHONDRO; OSTEO-MSC	ADIPO	MSC
Sample_OSTEO_d5_MS3ITfinal_neg_3	Sample	OSTEO	neg	3	GM3 d33:1	10.6	GM3	10.61	1137.69	1137.69	0.1	C56H101N2O21	5.2823e+06	10.6	GM3 d33:1_10.6	GM3	d	33	1	[M-H]	5.2823e+06	48054096	197.863	634.2	0.311989	0.31699	0.057587	0.0117116	GM3 33:1;O2	GM3 33:1;O2_RT 10.6	GM3 17:1;O2/16:0*	CHONDRO-ADIPO; MSC-ADIPO; OSTEO-ADIPO; MSC-CHONDRO; OSTEO-MSC	ADIPO	MSC
Sample_OSTEO_d5_MS3ITfinal_neg_4	Sample	OSTEO	neg	4	GM3 d33:1	10.6	GM3	10.61	1137.69	1137.69	0.1	C56H101N2O21	3.72987e+06	10.6	GM3 d33:1_10.6	GM3	d	33	1	[M-H]	3.72987e+06	48083108	139.628	596.1	0.234236	0.31699	0.057587	0.0117116	GM3 33:1;O2	GM3 33:1;O2_RT 10.6	GM3 17:1;O2/16:0*	CHONDRO-ADIPO; MSC-ADIPO; OSTEO-ADIPO; MSC-CHONDRO; OSTEO-MSC	ADIPO	MSC
Sample_OSTEO_d5_MS3ITfinal_neg_5	Sample	OSTEO	neg	5	GM3 d33:1	10.6	GM3	10.59	1137.69	1137.69	0.1	C56H101N2O21	8895630	10.6	GM3 d33:1_10.6	GM3	d	33	1	[M-H]	8895630	62507628	256.163	701	0.365425	0.31699	0.057587	0.0117116	GM3 33:1;O2	GM3 33:1;O2_RT 10.6	GM3 17:1;O2/16:0*	CHONDRO-ADIPO; MSC-ADIPO; OSTEO-ADIPO; MSC-CHONDRO; OSTEO-MSC	ADIPO	MSC
Sample_ADIPO_d5_MS3ITfinal_neg_1	Sample	ADIPO	neg	1	GM3 d34:0	12.41	GM3	12.41	1153.72	1153.72	0.1	C57H105N2O21	1.0089e+06	12.4	GM3 d34:0_12.4	GM3	d	34	0	[M-H]	1.0089e+06	55859734	32.5103	57.2	0.568361	0.635578	0.131813	0.0325805	GM3 34:0;O2	GM3 34:0;O2_RT 12.4		CHONDRO-ADIPO; MSC-ADIPO; OSTEO-CHONDRO; OSTEO-MSC
Sample_ADIPO_d5_MS3ITfinal_neg_2	Sample	ADIPO	neg	2	GM3 d34:0	12.41	GM3	12.4	1153.72	1153.72	0.1	C57H105N2O21	1.4919e+06	12.4	GM3 d34:0_12.4	GM3	d	34	0	[M-H]	1.4919e+06	61250750	43.843	62	0.707145	0.635578	0.131813	0.0325805	GM3 34:0;O2	GM3 34:0;O2_RT 12.4		CHONDRO-ADIPO; MSC-ADIPO; OSTEO-CHONDRO; OSTEO-MSC
Sample_ADIPO_d5_MS3ITfinal_neg_3	Sample	ADIPO	neg	3	GM3 d34:0	12.41	GM3	12.41	1153.72	1153.72	0.1	C57H105N2O21	1544161	12.4	GM3 d34:0_12.4	GM3	d	34	0	[M-H]	1544161	67143542	41.3962	52.5	0.7885	0.635578	0.131813	0.0325805	GM3 34:0;O2	GM3 34:0;O2_RT 12.4		CHONDRO-ADIPO; MSC-ADIPO; OSTEO-CHONDRO; OSTEO-MSC
Sample_ADIPO_d5_MS3ITfinal_neg_4	Sample	ADIPO	neg	4	GM3 d34:0	12.41	GM3	12.41	1153.72	1153.72	0.1	C57H105N2O21	944821	12.4	GM3 d34:0_12.4	GM3	d	34	0	[M-H]	944821	59057876	28.7968	64.4	0.447155	0.635578	0.131813	0.0325805	GM3 34:0;O2	GM3 34:0;O2_RT 12.4		CHONDRO-ADIPO; MSC-ADIPO; OSTEO-CHONDRO; OSTEO-MSC
Sample_ADIPO_d5_MS3ITfinal_neg_5	Sample	ADIPO	neg	5	GM3 d34:0	12.41	GM3	12.42	1153.72	1153.72	0.1	C57H105N2O21	1.35385e+06	12.4	GM3 d34:0_12.4	GM3	d	34	0	[M-H]	1.35385e+06	49459406	49.2713	73.9	0.666729	0.635578	0.131813	0.0325805	GM3 34:0;O2	GM3 34:0;O2_RT 12.4		CHONDRO-ADIPO; MSC-ADIPO; OSTEO-CHONDRO; OSTEO-MSC
Sample_CHONDRO_d5_MS3ITfinal_neg_1	Sample	CHONDRO	neg	1	GM3 d34:0	12.41	GM3	12.43	1153.72	1153.72	0.1	C57H105N2O21	11162557	12.4	GM3 d34:0_12.4	GM3	d	34	0	[M-H]	11162557	44506446	451.454	573	0.787877	1.13869	0.400618	0.0501932	GM3 34:0;O2	GM3 34:0;O2_RT 12.4		CHONDRO-ADIPO; MSC-ADIPO; OSTEO-CHONDRO; OSTEO-MSC
Sample_CHONDRO_d5_MS3ITfinal_neg_2	Sample	CHONDRO	neg	2	GM3 d34:0	12.41	GM3	12.41	1153.72	1153.72	0.1	C57H105N2O21	21046862	12.4	GM3 d34:0_12.4	GM3	d	34	0	[M-H]	21046862	40078241	945.26	601.6	1.57124	1.13869	0.400618	0.0501932	GM3 34:0;O2	GM3 34:0;O2_RT 12.4		CHONDRO-ADIPO; MSC-ADIPO; OSTEO-CHONDRO; OSTEO-MSC
Sample_CHONDRO_d5_MS3ITfinal_neg_3	Sample	CHONDRO	neg	3	GM3 d34:0	12.41	GM3	12.43	1153.72	1153.72	0.1	C57H105N2O21	10607709	12.4	GM3 d34:0_12.4	GM3	d	34	0	[M-H]	10607709	54560086	349.961	496.7	0.704571	1.13869	0.400618	0.0501932	GM3 34:0;O2	GM3 34:0;O2_RT 12.4		CHONDRO-ADIPO; MSC-ADIPO; OSTEO-CHONDRO; OSTEO-MSC
Sample_CHONDRO_d5_MS3ITfinal_neg_4	Sample	CHONDRO	neg	4	GM3 d34:0	12.41	GM3	12.42	1153.72	1153.72	0.1	C57H105N2O21	13412141	12.4	GM3 d34:0_12.4	GM3	d	34	0	[M-H]	13412141	30306448	796.591	525.3	1.51645	1.13869	0.400618	0.0501932	GM3 34:0;O2	GM3 34:0;O2_RT 12.4		CHONDRO-ADIPO; MSC-ADIPO; OSTEO-CHONDRO; OSTEO-MSC
Sample_CHONDRO_d5_MS3ITfinal_neg_5	Sample	CHONDRO	neg	5	GM3 d34:0	12.41	GM3	12.4	1153.72	1153.72	0.1	C57H105N2O21	11596776	12.4	GM3 d34:0_12.4	GM3	d	34	0	[M-H]	11596776	36520511	571.575	513.4	1.11331	1.13869	0.400618	0.0501932	GM3 34:0;O2	GM3 34:0;O2_RT 12.4		CHONDRO-ADIPO; MSC-ADIPO; OSTEO-CHONDRO; OSTEO-MSC
Sample_MSC_d5_MS3ITfinal_neg_1	Sample	MSC	neg	1	GM3 d34:0	12.41	GM3	12.4	1153.72	1153.72	0.1	C57H105N2O21	750026	12.4	GM3 d34:0_12.4	GM3	d	34	0	[M-H]	750026	25034098	53.9283	48.5	1.11192	1.27705	0.231732	0.0568993	GM3 34:0;O2	GM3 34:0;O2_RT 12.4		CHONDRO-ADIPO; MSC-ADIPO; OSTEO-CHONDRO; OSTEO-MSC
Sample_MSC_d5_MS3ITfinal_neg_2	Sample	MSC	neg	2	GM3 d34:0	12.41	GM3	12.4	1153.72	1153.72	0.1	C57H105N2O21	1.92166e+06	12.4	GM3 d34:0_12.4	GM3	d	34	0	[M-H]	1.92166e+06	65600749	52.7278	31.8	1.65811	1.27705	0.231732	0.0568993	GM3 34:0;O2	GM3 34:0;O2_RT 12.4		CHONDRO-ADIPO; MSC-ADIPO; OSTEO-CHONDRO; OSTEO-MSC
Sample_MSC_d5_MS3ITfinal_neg_3	Sample	MSC	neg	3	GM3 d34:0	12.41	GM3	12.43	1153.72	1153.72	0.1	C57H105N2O21	2227640	12.4	GM3 d34:0_12.4	GM3	d	34	0	[M-H]	2227640	58984872	67.9793	50.9	1.33555	1.27705	0.231732	0.0568993	GM3 34:0;O2	GM3 34:0;O2_RT 12.4		CHONDRO-ADIPO; MSC-ADIPO; OSTEO-CHONDRO; OSTEO-MSC
Sample_MSC_d5_MS3ITfinal_neg_4	Sample	MSC	neg	4	GM3 d34:0	12.41	GM3	12.42	1153.72	1153.72	0.1	C57H105N2O21	2.56497e+06	12.4	GM3 d34:0_12.4	GM3	d	34	0	[M-H]	2.56497e+06	77843449	59.3106	53.2	1.11486	1.27705	0.231732	0.0568993	GM3 34:0;O2	GM3 34:0;O2_RT 12.4		CHONDRO-ADIPO; MSC-ADIPO; OSTEO-CHONDRO; OSTEO-MSC
Sample_MSC_d5_MS3ITfinal_neg_5	Sample	MSC	neg	5	GM3 d34:0	12.41	GM3	12.4	1153.72	1153.72	0.1	C57H105N2O21	2.19233e+06	12.4	GM3 d34:0_12.4	GM3	d	34	0	[M-H]	2.19233e+06	53947297	73.1492	62.8	1.1648	1.27705	0.231732	0.0568993	GM3 34:0;O2	GM3 34:0;O2_RT 12.4		CHONDRO-ADIPO; MSC-ADIPO; OSTEO-CHONDRO; OSTEO-MSC
Sample_OSTEO_d5_MS3ITfinal_neg_1	Sample	OSTEO	neg	1	GM3 d34:0	12.41	GM3	12.41	1153.72	1153.72	0.1	C57H105N2O21	7.91641e+06	12.4	GM3 d34:0_12.4	GM3	d	34	0	[M-H]	7.91641e+06	40634581	350.675	538.9	0.650724	0.601456	0.129641	0.0252651	GM3 34:0;O2	GM3 34:0;O2_RT 12.4		CHONDRO-ADIPO; MSC-ADIPO; OSTEO-CHONDRO; OSTEO-MSC
Sample_OSTEO_d5_MS3ITfinal_neg_2	Sample	OSTEO	neg	2	GM3 d34:0	12.41	GM3	12.4	1153.72	1153.72	0.1	C57H105N2O21	9692558	12.4	GM3 d34:0_12.4	GM3	d	34	0	[M-H]	9692558	46277275	377.002	650.9	0.5792	0.601456	0.129641	0.0252651	GM3 34:0;O2	GM3 34:0;O2_RT 12.4		CHONDRO-ADIPO; MSC-ADIPO; OSTEO-CHONDRO; OSTEO-MSC
Sample_OSTEO_d5_MS3ITfinal_neg_3	Sample	OSTEO	neg	3	GM3 d34:0	12.41	GM3	12.41	1153.72	1153.72	0.1	C57H105N2O21	13368246	12.4	GM3 d34:0_12.4	GM3	d	34	0	[M-H]	13368246	48054096	500.745	634.2	0.789569	0.601456	0.129641	0.0252651	GM3 34:0;O2	GM3 34:0;O2_RT 12.4		CHONDRO-ADIPO; MSC-ADIPO; OSTEO-CHONDRO; OSTEO-MSC
Sample_OSTEO_d5_MS3ITfinal_neg_4	Sample	OSTEO	neg	4	GM3 d34:0	12.41	GM3	12.41	1153.72	1153.72	0.1	C57H105N2O21	7008620	12.4	GM3 d34:0_12.4	GM3	d	34	0	[M-H]	7008620	48083108	262.369	596.1	0.440143	0.601456	0.129641	0.0252651	GM3 34:0;O2	GM3 34:0;O2_RT 12.4		CHONDRO-ADIPO; MSC-ADIPO; OSTEO-CHONDRO; OSTEO-MSC
Sample_OSTEO_d5_MS3ITfinal_neg_5	Sample	OSTEO	neg	5	GM3 d34:0	12.41	GM3	12.38	1153.72	1153.72	0.1	C57H105N2O21	13331436	12.4	GM3 d34:0_12.4	GM3	d	34	0	[M-H]	13331436	62507628	383.899	701	0.547644	0.601456	0.129641	0.0252651	GM3 34:0;O2	GM3 34:0;O2_RT 12.4		CHONDRO-ADIPO; MSC-ADIPO; OSTEO-CHONDRO; OSTEO-MSC
Sample_ADIPO_d5_MS3ITfinal_neg_3	Sample	ADIPO	neg	3	GM3 d34:1	11.66	GM3	11.66	1173.69	1173.68	-2.5	C57H102N2NaO21	40065	11.7	GM3 d34:1_11.7	GM3	d	34	1	[M+Na-2H]	1.49642e+08	67143542	4011.63	52.5	76.412	67.2436	9.07118	2.73046	GM3 34:1;O2	GM3 34:1;O2_RT 11.7	GM3 18:1;O2/16:0	CHONDRO-ADIPO; MSC-ADIPO; OSTEO-ADIPO; OSTEO-CHONDRO	ADIPO
Sample_ADIPO_d5_MS3ITfinal_neg_1	Sample	ADIPO	neg	1	GM3 d34:1	11.66	GM3	11.66	1151.71	1151.71	0.1	C57H103N2O21	112013672	11.7	GM3 d34:1_11.7	GM3	d	34	1	[M-H]	112013672	55859734	3609.48	57.2	63.1028	67.2436	9.07118	2.73046	GM3 34:1;O2	GM3 34:1;O2_RT 11.7	GM3 18:1;O2/16:0	CHONDRO-ADIPO; MSC-ADIPO; OSTEO-ADIPO; OSTEO-CHONDRO	ADIPO
Sample_ADIPO_d5_MS3ITfinal_neg_2	Sample	ADIPO	neg	2	GM3 d34:1	11.66	GM3	11.65	1151.71	1151.71	0.3	C57H103N2O21	149738192	11.7	GM3 d34:1_11.7	GM3	d	34	1	[M-H]	149738192	61250750	4400.42	62	70.9744	67.2436	9.07118	2.73046	GM3 34:1;O2	GM3 34:1;O2_RT 11.7	GM3 18:1;O2/16:0	CHONDRO-ADIPO; MSC-ADIPO; OSTEO-ADIPO; OSTEO-CHONDRO	ADIPO
Sample_ADIPO_d5_MS3ITfinal_neg_3	Sample	ADIPO	neg	3	GM3 d34:1	11.66	GM3	11.66	1151.71	1151.71	0.1	C57H103N2O21	149601712	11.7	GM3 d34:1_11.7	GM3	d	34	1	[M-H]	1.49642e+08	67143542	4011.63	52.5	76.412	67.2436	9.07118	2.73046	GM3 34:1;O2	GM3 34:1;O2_RT 11.7	GM3 18:1;O2/16:0	CHONDRO-ADIPO; MSC-ADIPO; OSTEO-ADIPO; OSTEO-CHONDRO	ADIPO
Sample_ADIPO_d5_MS3ITfinal_neg_4	Sample	ADIPO	neg	4	GM3 d34:1	11.66	GM3	11.66	1151.71	1151.7	-0.8	C57H103N2O21	112415584	11.7	GM3 d34:1_11.7	GM3	d	34	1	[M-H]	112415584	59057876	3426.27	64.4	53.2029	67.2436	9.07118	2.73046	GM3 34:1;O2	GM3 34:1;O2_RT 11.7	GM3 18:1;O2/16:0	CHONDRO-ADIPO; MSC-ADIPO; OSTEO-ADIPO; OSTEO-CHONDRO	ADIPO
Sample_ADIPO_d5_MS3ITfinal_neg_5	Sample	ADIPO	neg	5	GM3 d34:1	11.66	GM3	11.68	1151.71	1151.71	0.1	C57H103N2O21	128651944	11.7	GM3 d34:1_11.7	GM3	d	34	1	[M-H]	128651944	49459406	4682.09	73.9	63.3571	67.2436	9.07118	2.73046	GM3 34:1;O2	GM3 34:1;O2_RT 11.7	GM3 18:1;O2/16:0	CHONDRO-ADIPO; MSC-ADIPO; OSTEO-ADIPO; OSTEO-CHONDRO	ADIPO
Sample_CHONDRO_d5_MS3ITfinal_neg_1	Sample	CHONDRO	neg	1	GM3 d34:1	11.66	GM3	11.67	1151.71	1151.7	-0.8	C57H103N2O21	182402176	11.7	GM3 d34:1_11.7	GM3	d	34	1	[M-H]	182402176	44506446	7377	573	12.8743	14.7032	2.57302	0.294371	GM3 34:1;O2	GM3 34:1;O2_RT 11.7	GM3 18:1;O2/16:0	CHONDRO-ADIPO; MSC-ADIPO; OSTEO-ADIPO; OSTEO-CHONDRO	ADIPO
Sample_CHONDRO_d5_MS3ITfinal_neg_2	Sample	CHONDRO	neg	2	GM3 d34:1	11.66	GM3	11.65	1151.71	1151.7	-0.8	C57H103N2O21	190654416	11.7	GM3 d34:1_11.7	GM3	d	34	1	[M-H]	190654416	40078241	8562.7	601.6	14.2332	14.7032	2.57302	0.294371	GM3 34:1;O2	GM3 34:1;O2_RT 11.7	GM3 18:1;O2/16:0	CHONDRO-ADIPO; MSC-ADIPO; OSTEO-ADIPO; OSTEO-CHONDRO	ADIPO
Sample_CHONDRO_d5_MS3ITfinal_neg_3	Sample	CHONDRO	neg	3	GM3 d34:1	11.66	GM3	11.68	1151.71	1151.71	0.1	C57H103N2O21	177312080	11.7	GM3 d34:1_11.7	GM3	d	34	1	[M-H]	177312080	54560086	5849.73	496.7	11.7772	14.7032	2.57302	0.294371	GM3 34:1;O2	GM3 34:1;O2_RT 11.7	GM3 18:1;O2/16:0	CHONDRO-ADIPO; MSC-ADIPO; OSTEO-ADIPO; OSTEO-CHONDRO	ADIPO
Sample_CHONDRO_d5_MS3ITfinal_neg_4	Sample	CHONDRO	neg	4	GM3 d34:1	11.66	GM3	11.66	1151.71	1151.7	-0.8	C57H103N2O21	147891904	11.7	GM3 d34:1_11.7	GM3	d	34	1	[M-H]	147891904	30306448	8783.79	525.3	16.7215	14.7032	2.57302	0.294371	GM3 34:1;O2	GM3 34:1;O2_RT 11.7	GM3 18:1;O2/16:0	CHONDRO-ADIPO; MSC-ADIPO; OSTEO-ADIPO; OSTEO-CHONDRO	ADIPO
Sample_CHONDRO_d5_MS3ITfinal_neg_5	Sample	CHONDRO	neg	5	GM3 d34:1	11.66	GM3	11.65	1151.71	1151.71	1	C57H103N2O21	186555024	11.7	GM3 d34:1_11.7	GM3	d	34	1	[M-H]	186555024	36520511	9194.81	513.4	17.9096	14.7032	2.57302	0.294371	GM3 34:1;O2	GM3 34:1;O2_RT 11.7	GM3 18:1;O2/16:0	CHONDRO-ADIPO; MSC-ADIPO; OSTEO-ADIPO; OSTEO-CHONDRO	ADIPO
Sample_MSC_d5_MS3ITfinal_neg_1	Sample	MSC	neg	1	GM3 d34:1	11.66	GM3	11.65	1151.71	1151.71	0.1	C57H103N2O21	13563878	11.7	GM3 d34:1_11.7	GM3	d	34	1	[M-H]	13563878	25034098	975.269	48.5	20.1086	23.0606	4.90311	1.1554	GM3 34:1;O2	GM3 34:1;O2_RT 11.7	GM3 18:1;O2/16:0	CHONDRO-ADIPO; MSC-ADIPO; OSTEO-ADIPO; OSTEO-CHONDRO	ADIPO
Sample_MSC_d5_MS3ITfinal_neg_2	Sample	MSC	neg	2	GM3 d34:1	11.66	GM3	11.65	1151.71	1151.7	-0.8	C57H103N2O21	36392472	11.7	GM3 d34:1_11.7	GM3	d	34	1	[M-H]	36392472	65600749	998.563	31.8	31.4013	23.0606	4.90311	1.1554	GM3 34:1;O2	GM3 34:1;O2_RT 11.7	GM3 18:1;O2/16:0	CHONDRO-ADIPO; MSC-ADIPO; OSTEO-ADIPO; OSTEO-CHONDRO	ADIPO
Sample_MSC_d5_MS3ITfinal_neg_3	Sample	MSC	neg	3	GM3 d34:1	11.66	GM3	11.67	1151.71	1151.71	0.1	C57H103N2O21	39154408	11.7	GM3 d34:1_11.7	GM3	d	34	1	[M-H]	39154408	58984872	1194.85	50.9	23.4744	23.0606	4.90311	1.1554	GM3 34:1;O2	GM3 34:1;O2_RT 11.7	GM3 18:1;O2/16:0	CHONDRO-ADIPO; MSC-ADIPO; OSTEO-ADIPO; OSTEO-CHONDRO	ADIPO
Sample_MSC_d5_MS3ITfinal_neg_4	Sample	MSC	neg	4	GM3 d34:1	11.66	GM3	11.66	1151.71	1151.71	0.1	C57H103N2O21	44859688	11.7	GM3 d34:1_11.7	GM3	d	34	1	[M-H]	44859688	77843449	1037.31	53.2	19.4982	23.0606	4.90311	1.1554	GM3 34:1;O2	GM3 34:1;O2_RT 11.7	GM3 18:1;O2/16:0	CHONDRO-ADIPO; MSC-ADIPO; OSTEO-ADIPO; OSTEO-CHONDRO	ADIPO
Sample_MSC_d5_MS3ITfinal_neg_5	Sample	MSC	neg	5	GM3 d34:1	11.66	GM3	11.64	1151.71	1151.7	-0.8	C57H103N2O21	39187548	11.7	GM3 d34:1_11.7	GM3	d	34	1	[M-H]	39187548	53947297	1307.53	62.8	20.8205	23.0606	4.90311	1.1554	GM3 34:1;O2	GM3 34:1;O2_RT 11.7	GM3 18:1;O2/16:0	CHONDRO-ADIPO; MSC-ADIPO; OSTEO-ADIPO; OSTEO-CHONDRO	ADIPO
Sample_OSTEO_d5_MS3ITfinal_neg_1	Sample	OSTEO	neg	1	GM3 d34:1	11.66	GM3	11.66	1151.71	1151.7	-0.8	C57H103N2O21	386690976	11.7	GM3 d34:1_11.7	GM3	d	34	1	[M-H]	386690976	40634581	17129.3	538.9	31.7858	27.2437	3.77591	0.615638	GM3 34:1;O2	GM3 34:1;O2_RT 11.7	GM3 18:1;O2/16:0	CHONDRO-ADIPO; MSC-ADIPO; OSTEO-ADIPO; OSTEO-CHONDRO	ADIPO
Sample_OSTEO_d5_MS3ITfinal_neg_2	Sample	OSTEO	neg	2	GM3 d34:1	11.66	GM3	11.64	1151.71	1151.71	0.1	C57H103N2O21	438099168	11.7	GM3 d34:1_11.7	GM3	d	34	1	[M-H]	438099168	46277275	17040.3	650.9	26.1796	27.2437	3.77591	0.615638	GM3 34:1;O2	GM3 34:1;O2_RT 11.7	GM3 18:1;O2/16:0	CHONDRO-ADIPO; MSC-ADIPO; OSTEO-ADIPO; OSTEO-CHONDRO	ADIPO
Sample_OSTEO_d5_MS3ITfinal_neg_3	Sample	OSTEO	neg	3	GM3 d34:1	11.66	GM3	11.66	1151.71	1151.71	1	C57H103N2O21	507035136	11.7	GM3 d34:1_11.7	GM3	d	34	1	[M-H]	507035136	48054096	18992.4	634.2	29.947	27.2437	3.77591	0.615638	GM3 34:1;O2	GM3 34:1;O2_RT 11.7	GM3 18:1;O2/16:0	CHONDRO-ADIPO; MSC-ADIPO; OSTEO-ADIPO; OSTEO-CHONDRO	ADIPO
Sample_OSTEO_d5_MS3ITfinal_neg_4	Sample	OSTEO	neg	4	GM3 d34:1	11.66	GM3	11.66	1151.71	1151.71	0.1	C57H103N2O21	351096064	11.7	GM3 d34:1_11.7	GM3	d	34	1	[M-H]	351096064	48083108	13143.3	596.1	22.0489	27.2437	3.77591	0.615638	GM3 34:1;O2	GM3 34:1;O2_RT 11.7	GM3 18:1;O2/16:0	CHONDRO-ADIPO; MSC-ADIPO; OSTEO-ADIPO; OSTEO-CHONDRO	ADIPO
Sample_OSTEO_d5_MS3ITfinal_neg_5	Sample	OSTEO	neg	5	GM3 d34:1	11.66	GM3	11.65	1151.71	1151.71	1	C57H103N2O21	639183360	11.7	GM3 d34:1_11.7	GM3	d	34	1	[M-H]	639183360	62507628	18406.2	701	26.2571	27.2437	3.77591	0.615638	GM3 34:1;O2	GM3 34:1;O2_RT 11.7	GM3 18:1;O2/16:0	CHONDRO-ADIPO; MSC-ADIPO; OSTEO-ADIPO; OSTEO-CHONDRO	ADIPO
Sample_ADIPO_d5_MS3ITfinal_neg_1	Sample	ADIPO	neg	1	GM3 d34:2	9.94	GM3	9.94	1149.69	1149.69	-0.8	C57H101N2O21	2867140	9.9	GM3 d34:2_9.9	GM3	d	34	2	[M-H]	2867140	55859734	92.3895	57.2	1.6152	1.57897	0.17549	0.0542886	GM3 34:2;O2	GM3 34:2;O2_RT 9.9	GM3 18:2;O2/16:0*	CHONDRO-ADIPO; MSC-ADIPO; OSTEO-ADIPO; MSC-CHONDRO	ADIPO
Sample_ADIPO_d5_MS3ITfinal_neg_2	Sample	ADIPO	neg	2	GM3 d34:2	9.94	GM3	9.93	1149.69	1149.69	-0.8	C57H101N2O21	3.53403e+06	9.9	GM3 d34:2_9.9	GM3	d	34	2	[M-H]	3.53403e+06	61250750	103.856	62	1.6751	1.57897	0.17549	0.0542886	GM3 34:2;O2	GM3 34:2;O2_RT 9.9	GM3 18:2;O2/16:0*	CHONDRO-ADIPO; MSC-ADIPO; OSTEO-ADIPO; MSC-CHONDRO	ADIPO
Sample_ADIPO_d5_MS3ITfinal_neg_3	Sample	ADIPO	neg	3	GM3 d34:2	9.94	GM3	9.93	1149.69	1149.69	0.1	C57H101N2O21	3.5222e+06	9.9	GM3 d34:2_9.9	GM3	d	34	2	[M-H]	3.5222e+06	67143542	94.424	52.5	1.79855	1.57897	0.17549	0.0542886	GM3 34:2;O2	GM3 34:2;O2_RT 9.9	GM3 18:2;O2/16:0*	CHONDRO-ADIPO; MSC-ADIPO; OSTEO-ADIPO; MSC-CHONDRO	ADIPO
Sample_ADIPO_d5_MS3ITfinal_neg_4	Sample	ADIPO	neg	4	GM3 d34:2	9.94	GM3	9.94	1149.69	1149.69	-1.7	C57H101N2O21	2889963	9.9	GM3 d34:2_9.9	GM3	d	34	2	[M-H]	2889963	59057876	88.082	64.4	1.36773	1.57897	0.17549	0.0542886	GM3 34:2;O2	GM3 34:2;O2_RT 9.9	GM3 18:2;O2/16:0*	CHONDRO-ADIPO; MSC-ADIPO; OSTEO-ADIPO; MSC-CHONDRO	ADIPO
Sample_ADIPO_d5_MS3ITfinal_neg_5	Sample	ADIPO	neg	5	GM3 d34:2	9.94	GM3	9.97	1149.69	1149.69	0.1	C57H101N2O21	2920526	9.9	GM3 d34:2_9.9	GM3	d	34	2	[M-H]	2920526	49459406	106.288	73.9	1.43827	1.57897	0.17549	0.0542886	GM3 34:2;O2	GM3 34:2;O2_RT 9.9	GM3 18:2;O2/16:0*	CHONDRO-ADIPO; MSC-ADIPO; OSTEO-ADIPO; MSC-CHONDRO	ADIPO
Sample_CHONDRO_d5_MS3ITfinal_neg_1	Sample	CHONDRO	neg	1	GM3 d34:2	9.94	GM3	9.94	1149.69	1149.69	0.1	C57H101N2O21	5.16604e+06	9.9	GM3 d34:2_9.9	GM3	d	34	2	[M-H]	5.16604e+06	44506446	208.933	573	0.36463	0.388239	0.056055	0.00573434	GM3 34:2;O2	GM3 34:2;O2_RT 9.9	GM3 18:2;O2/16:0*	CHONDRO-ADIPO; MSC-ADIPO; OSTEO-ADIPO; MSC-CHONDRO	ADIPO
Sample_CHONDRO_d5_MS3ITfinal_neg_2	Sample	CHONDRO	neg	2	GM3 d34:2	9.94	GM3	9.91	1149.69	1149.69	-0.8	C57H101N2O21	5179681	9.9	GM3 d34:2_9.9	GM3	d	34	2	[M-H]	5179681	40078241	232.631	601.6	0.386687	0.388239	0.056055	0.00573434	GM3 34:2;O2	GM3 34:2;O2_RT 9.9	GM3 18:2;O2/16:0*	CHONDRO-ADIPO; MSC-ADIPO; OSTEO-ADIPO; MSC-CHONDRO	ADIPO
Sample_CHONDRO_d5_MS3ITfinal_neg_3	Sample	CHONDRO	neg	3	GM3 d34:2	9.94	GM3	9.93	1149.69	1149.69	-0.8	C57H101N2O21	4.67832e+06	9.9	GM3 d34:2_9.9	GM3	d	34	2	[M-H]	4.67832e+06	54560086	154.343	496.7	0.310737	0.388239	0.056055	0.00573434	GM3 34:2;O2	GM3 34:2;O2_RT 9.9	GM3 18:2;O2/16:0*	CHONDRO-ADIPO; MSC-ADIPO; OSTEO-ADIPO; MSC-CHONDRO	ADIPO
Sample_CHONDRO_d5_MS3ITfinal_neg_4	Sample	CHONDRO	neg	4	GM3 d34:2	9.94	GM3	9.92	1149.69	1149.69	0.1	C57H101N2O21	3.71846e+06	9.9	GM3 d34:2_9.9	GM3	d	34	2	[M-H]	3.71846e+06	30306448	220.852	525.3	0.42043	0.388239	0.056055	0.00573434	GM3 34:2;O2	GM3 34:2;O2_RT 9.9	GM3 18:2;O2/16:0*	CHONDRO-ADIPO; MSC-ADIPO; OSTEO-ADIPO; MSC-CHONDRO	ADIPO
Sample_CHONDRO_d5_MS3ITfinal_neg_5	Sample	CHONDRO	neg	5	GM3 d34:2	9.94	GM3	9.91	1149.69	1149.69	-0.8	C57H101N2O21	4.77813e+06	9.9	GM3 d34:2_9.9	GM3	d	34	2	[M-H]	4.77813e+06	36520511	235.501	513.4	0.458709	0.388239	0.056055	0.00573434	GM3 34:2;O2	GM3 34:2;O2_RT 9.9	GM3 18:2;O2/16:0*	CHONDRO-ADIPO; MSC-ADIPO; OSTEO-ADIPO; MSC-CHONDRO	ADIPO
Sample_MSC_d5_MS3ITfinal_neg_1	Sample	MSC	neg	1	GM3 d34:2	9.94	GM3	9.97	1149.69	1149.69	-1.7	C57H101N2O21	384105	9.9	GM3 d34:2_9.9	GM3	d	34	2	[M-H]	384105	25034098	27.6179	48.5	0.569441	0.778284	0.2592	0.0593397	GM3 34:2;O2	GM3 34:2;O2_RT 9.9	GM3 18:2;O2/16:0*	CHONDRO-ADIPO; MSC-ADIPO; OSTEO-ADIPO; MSC-CHONDRO	ADIPO
Sample_MSC_d5_MS3ITfinal_neg_2	Sample	MSC	neg	2	GM3 d34:2	9.94	GM3	9.96	1149.69	1149.69	-0.8	C57H101N2O21	1.42367e+06	9.9	GM3 d34:2_9.9	GM3	d	34	2	[M-H]	1.42367e+06	65600749	39.0637	31.8	1.22842	0.778284	0.2592	0.0593397	GM3 34:2;O2	GM3 34:2;O2_RT 9.9	GM3 18:2;O2/16:0*	CHONDRO-ADIPO; MSC-ADIPO; OSTEO-ADIPO; MSC-CHONDRO	ADIPO
Sample_MSC_d5_MS3ITfinal_neg_3	Sample	MSC	neg	3	GM3 d34:2	9.94	GM3	9.99	1149.69	1149.69	-1.7	C57H101N2O21	1.21109e+06	9.9	GM3 d34:2_9.9	GM3	d	34	2	[M-H]	1.21109e+06	58984872	36.9579	50.9	0.726089	0.778284	0.2592	0.0593397	GM3 34:2;O2	GM3 34:2;O2_RT 9.9	GM3 18:2;O2/16:0*	CHONDRO-ADIPO; MSC-ADIPO; OSTEO-ADIPO; MSC-CHONDRO	ADIPO
Sample_MSC_d5_MS3ITfinal_neg_4	Sample	MSC	neg	4	GM3 d34:2	9.94	GM3	9.99	1149.69	1149.69	-1.7	C57H101N2O21	1.64397e+06	9.9	GM3 d34:2_9.9	GM3	d	34	2	[M-H]	1.64397e+06	77843449	38.014	53.2	0.714549	0.778284	0.2592	0.0593397	GM3 34:2;O2	GM3 34:2;O2_RT 9.9	GM3 18:2;O2/16:0*	CHONDRO-ADIPO; MSC-ADIPO; OSTEO-ADIPO; MSC-CHONDRO	ADIPO
Sample_MSC_d5_MS3ITfinal_neg_5	Sample	MSC	neg	5	GM3 d34:2	9.94	GM3	9.96	1149.69	1149.69	-0.8	C57H101N2O21	1228905	9.9	GM3 d34:2_9.9	GM3	d	34	2	[M-H]	1228905	53947297	41.0035	62.8	0.652922	0.778284	0.2592	0.0593397	GM3 34:2;O2	GM3 34:2;O2_RT 9.9	GM3 18:2;O2/16:0*	CHONDRO-ADIPO; MSC-ADIPO; OSTEO-ADIPO; MSC-CHONDRO	ADIPO
Sample_OSTEO_d5_MS3ITfinal_neg_1	Sample	OSTEO	neg	1	GM3 d34:2	9.94	GM3	9.93	1149.69	1149.69	-0.8	C57H101N2O21	9777668	9.9	GM3 d34:2_9.9	GM3	d	34	2	[M-H]	9777668	40634581	433.124	538.9	0.803718	0.662508	0.105148	0.0166832	GM3 34:2;O2	GM3 34:2;O2_RT 9.9	GM3 18:2;O2/16:0*	CHONDRO-ADIPO; MSC-ADIPO; OSTEO-ADIPO; MSC-CHONDRO	ADIPO
Sample_OSTEO_d5_MS3ITfinal_neg_2	Sample	OSTEO	neg	2	GM3 d34:2	9.94	GM3	9.92	1149.69	1149.69	0.1	C57H101N2O21	11235543	9.9	GM3 d34:2_9.9	GM3	d	34	2	[M-H]	11235543	46277275	437.017	650.9	0.671405	0.662508	0.105148	0.0166832	GM3 34:2;O2	GM3 34:2;O2_RT 9.9	GM3 18:2;O2/16:0*	CHONDRO-ADIPO; MSC-ADIPO; OSTEO-ADIPO; MSC-CHONDRO	ADIPO
Sample_OSTEO_d5_MS3ITfinal_neg_3	Sample	OSTEO	neg	3	GM3 d34:2	9.94	GM3	9.92	1149.69	1149.69	-0.8	C57H101N2O21	11556337	9.9	GM3 d34:2_9.9	GM3	d	34	2	[M-H]	11556337	48054096	432.875	634.2	0.682552	0.662508	0.105148	0.0166832	GM3 34:2;O2	GM3 34:2;O2_RT 9.9	GM3 18:2;O2/16:0*	CHONDRO-ADIPO; MSC-ADIPO; OSTEO-ADIPO; MSC-CHONDRO	ADIPO
Sample_OSTEO_d5_MS3ITfinal_neg_4	Sample	OSTEO	neg	4	GM3 d34:2	9.94	GM3	9.94	1149.69	1149.69	-0.8	C57H101N2O21	8107313	9.9	GM3 d34:2_9.9	GM3	d	34	2	[M-H]	8107313	48083108	303.499	596.1	0.509141	0.662508	0.105148	0.0166832	GM3 34:2;O2	GM3 34:2;O2_RT 9.9	GM3 18:2;O2/16:0*	CHONDRO-ADIPO; MSC-ADIPO; OSTEO-ADIPO; MSC-CHONDRO	ADIPO
Sample_OSTEO_d5_MS3ITfinal_neg_5	Sample	OSTEO	neg	5	GM3 d34:2	9.94	GM3	9.92	1149.69	1149.69	-1.7	C57H101N2O21	15718982	9.9	GM3 d34:2_9.9	GM3	d	34	2	[M-H]	15718982	62507628	452.651	701	0.645722	0.662508	0.105148	0.0166832	GM3 34:2;O2	GM3 34:2;O2_RT 9.9	GM3 18:2;O2/16:0*	CHONDRO-ADIPO; MSC-ADIPO; OSTEO-ADIPO; MSC-CHONDRO	ADIPO
Sample_ADIPO_d5_MS3ITfinal_neg_1	Sample	ADIPO	neg	1	GM3 d35:1	12.82	GM3	12.83	1165.72	1165.72	0.9	C58H105N2O21	1127329	12.8	GM3 d35:1_12.8	GM3	d	35	1	[M-H]	1127329	55859734	36.3266	57.2	0.63508	0.811885	0.174599	0.0448353	GM3 35:1;O2	GM3 35:1;O2_RT 12.8	GM3 18:1;O2/17:0	MSC-ADIPO; MSC-CHONDRO; OSTEO-MSC		MSC
Sample_ADIPO_d5_MS3ITfinal_neg_2	Sample	ADIPO	neg	2	GM3 d35:1	12.82	GM3	12.78	1165.72	1165.72	0.1	C58H105N2O21	1.73346e+06	12.8	GM3 d35:1_12.8	GM3	d	35	1	[M-H]	1.73346e+06	61250750	50.9419	62	0.821644	0.811885	0.174599	0.0448353	GM3 35:1;O2	GM3 35:1;O2_RT 12.8	GM3 18:1;O2/17:0	MSC-ADIPO; MSC-CHONDRO; OSTEO-MSC		MSC
Sample_ADIPO_d5_MS3ITfinal_neg_3	Sample	ADIPO	neg	3	GM3 d35:1	12.82	GM3	12.81	1165.72	1165.72	0.1	C58H105N2O21	2.0987e+06	12.8	GM3 d35:1_12.8	GM3	d	35	1	[M-H]	2.0987e+06	67143542	56.2625	52.5	1.07167	0.811885	0.174599	0.0448353	GM3 35:1;O2	GM3 35:1;O2_RT 12.8	GM3 18:1;O2/17:0	MSC-ADIPO; MSC-CHONDRO; OSTEO-MSC		MSC
Sample_ADIPO_d5_MS3ITfinal_neg_4	Sample	ADIPO	neg	4	GM3 d35:1	12.82	GM3	12.81	1165.72	1165.72	0.1	C58H105N2O21	1412659	12.8	GM3 d35:1_12.8	GM3	d	35	1	[M-H]	1412659	59057876	43.0558	64.4	0.668569	0.811885	0.174599	0.0448353	GM3 35:1;O2	GM3 35:1;O2_RT 12.8	GM3 18:1;O2/17:0	MSC-ADIPO; MSC-CHONDRO; OSTEO-MSC		MSC
Sample_ADIPO_d5_MS3ITfinal_neg_5	Sample	ADIPO	neg	5	GM3 d35:1	12.82	GM3	12.83	1165.72	1165.72	0.1	C58H105N2O21	1.75131e+06	12.8	GM3 d35:1_12.8	GM3	d	35	1	[M-H]	1.75131e+06	49459406	63.7363	73.9	0.862466	0.811885	0.174599	0.0448353	GM3 35:1;O2	GM3 35:1;O2_RT 12.8	GM3 18:1;O2/17:0	MSC-ADIPO; MSC-CHONDRO; OSTEO-MSC		MSC
Sample_CHONDRO_d5_MS3ITfinal_neg_1	Sample	CHONDRO	neg	1	GM3 d35:1	12.82	GM3	12.83	1165.72	1165.72	0.1	C58H105N2O21	10506243	12.8	GM3 d35:1_12.8	GM3	d	35	1	[M-H]	10506243	44506446	424.91	573	0.741553	0.877982	0.151472	0.0202805	GM3 35:1;O2	GM3 35:1;O2_RT 12.8	GM3 18:1;O2/17:0	MSC-ADIPO; MSC-CHONDRO; OSTEO-MSC		MSC
Sample_CHONDRO_d5_MS3ITfinal_neg_2	Sample	CHONDRO	neg	2	GM3 d35:1	12.82	GM3	12.81	1165.72	1165.72	0.1	C58H105N2O21	11028088	12.8	GM3 d35:1_12.8	GM3	d	35	1	[M-H]	11028088	40078241	495.295	601.6	0.823296	0.877982	0.151472	0.0202805	GM3 35:1;O2	GM3 35:1;O2_RT 12.8	GM3 18:1;O2/17:0	MSC-ADIPO; MSC-CHONDRO; OSTEO-MSC		MSC
Sample_CHONDRO_d5_MS3ITfinal_neg_3	Sample	CHONDRO	neg	3	GM3 d35:1	12.82	GM3	12.83	1165.72	1165.72	0.1	C58H105N2O21	11235124	12.8	GM3 d35:1_12.8	GM3	d	35	1	[M-H]	11235124	54560086	370.66	496.7	0.746245	0.877982	0.151472	0.0202805	GM3 35:1;O2	GM3 35:1;O2_RT 12.8	GM3 18:1;O2/17:0	MSC-ADIPO; MSC-CHONDRO; OSTEO-MSC		MSC
Sample_CHONDRO_d5_MS3ITfinal_neg_4	Sample	CHONDRO	neg	4	GM3 d35:1	12.82	GM3	12.83	1165.72	1165.72	0.1	C58H105N2O21	9027380	12.8	GM3 d35:1_12.8	GM3	d	35	1	[M-H]	9027380	30306448	536.166	525.3	1.02069	0.877982	0.151472	0.0202805	GM3 35:1;O2	GM3 35:1;O2_RT 12.8	GM3 18:1;O2/17:0	MSC-ADIPO; MSC-CHONDRO; OSTEO-MSC		MSC
Sample_CHONDRO_d5_MS3ITfinal_neg_5	Sample	CHONDRO	neg	5	GM3 d35:1	12.82	GM3	12.78	1165.72	1165.72	-0.8	C58H105N2O21	11021969	12.8	GM3 d35:1_12.8	GM3	d	35	1	[M-H]	11021969	36520511	543.244	513.4	1.05813	0.877982	0.151472	0.0202805	GM3 35:1;O2	GM3 35:1;O2_RT 12.8	GM3 18:1;O2/17:0	MSC-ADIPO; MSC-CHONDRO; OSTEO-MSC		MSC
Sample_MSC_d5_MS3ITfinal_neg_1	Sample	MSC	neg	1	GM3 d35:1	12.82	GM3	12.81	1165.72	1165.72	-0.8	C58H105N2O21	88548.4	12.8	GM3 d35:1_12.8	GM3	d	35	1	[M-H]	88548.4	25034098	6.3668	48.5	0.131274	0.190609	0.0546778	0.0118393	GM3 35:1;O2	GM3 35:1;O2_RT 12.8	GM3 18:1;O2/17:0	MSC-ADIPO; MSC-CHONDRO; OSTEO-MSC		MSC
Sample_MSC_d5_MS3ITfinal_neg_2	Sample	MSC	neg	2	GM3 d35:1	12.82	GM3	12.8	1165.72	1165.72	0.1	C58H105N2O21	310558	12.8	GM3 d35:1_12.8	GM3	d	35	1	[M-H]	310558	65600749	8.52131	31.8	0.267966	0.190609	0.0546778	0.0118393	GM3 35:1;O2	GM3 35:1;O2_RT 12.8	GM3 18:1;O2/17:0	MSC-ADIPO; MSC-CHONDRO; OSTEO-MSC		MSC
Sample_MSC_d5_MS3ITfinal_neg_3	Sample	MSC	neg	3	GM3 d35:1	12.82	GM3	12.83	1165.72	1165.72	0.9	C58H105N2O21	371875	12.8	GM3 d35:1_12.8	GM3	d	35	1	[M-H]	371875	58984872	11.3482	50.9	0.222952	0.190609	0.0546778	0.0118393	GM3 35:1;O2	GM3 35:1;O2_RT 12.8	GM3 18:1;O2/17:0	MSC-ADIPO; MSC-CHONDRO; OSTEO-MSC		MSC
Sample_MSC_d5_MS3ITfinal_neg_4	Sample	MSC	neg	4	GM3 d35:1	12.82	GM3	12.83	1165.72	1165.72	0.9	C58H105N2O21	361371	12.8	GM3 d35:1_12.8	GM3	d	35	1	[M-H]	361371	77843449	8.35611	53.2	0.15707	0.190609	0.0546778	0.0118393	GM3 35:1;O2	GM3 35:1;O2_RT 12.8	GM3 18:1;O2/17:0	MSC-ADIPO; MSC-CHONDRO; OSTEO-MSC		MSC
Sample_MSC_d5_MS3ITfinal_neg_5	Sample	MSC	neg	5	GM3 d35:1	12.82	GM3	12.78	1165.72	1165.72	0.1	C58H105N2O21	327093	12.8	GM3 d35:1_12.8	GM3	d	35	1	[M-H]	327093	53947297	10.9138	62.8	0.173786	0.190609	0.0546778	0.0118393	GM3 35:1;O2	GM3 35:1;O2_RT 12.8	GM3 18:1;O2/17:0	MSC-ADIPO; MSC-CHONDRO; OSTEO-MSC		MSC
Sample_OSTEO_d5_MS3ITfinal_neg_1	Sample	OSTEO	neg	1	GM3 d35:1	12.82	GM3	12.82	1165.72	1165.72	0.1	C58H105N2O21	11188077	12.8	GM3 d35:1_12.8	GM3	d	35	1	[M-H]	11188077	40634581	495.601	538.9	0.919653	0.782706	0.0845392	0.0103257	GM3 35:1;O2	GM3 35:1;O2_RT 12.8	GM3 18:1;O2/17:0	MSC-ADIPO; MSC-CHONDRO; OSTEO-MSC		MSC
Sample_OSTEO_d5_MS3ITfinal_neg_2	Sample	OSTEO	neg	2	GM3 d35:1	12.82	GM3	12.8	1165.72	1165.72	0.1	C58H105N2O21	13415096	12.8	GM3 d35:1_12.8	GM3	d	35	1	[M-H]	13415096	46277275	521.793	650.9	0.801649	0.782706	0.0845392	0.0103257	GM3 35:1;O2	GM3 35:1;O2_RT 12.8	GM3 18:1;O2/17:0	MSC-ADIPO; MSC-CHONDRO; OSTEO-MSC		MSC
Sample_OSTEO_d5_MS3ITfinal_neg_3	Sample	OSTEO	neg	3	GM3 d35:1	12.82	GM3	12.81	1165.72	1165.72	0.3	C58H105N2O21	12412156	12.8	GM3 d35:1_12.8	GM3	d	35	1	[M-H]	12412156	48054096	464.932	634.2	0.7331	0.782706	0.0845392	0.0103257	GM3 35:1;O2	GM3 35:1;O2_RT 12.8	GM3 18:1;O2/17:0	MSC-ADIPO; MSC-CHONDRO; OSTEO-MSC		MSC
Sample_OSTEO_d5_MS3ITfinal_neg_4	Sample	OSTEO	neg	4	GM3 d35:1	12.82	GM3	12.81	1165.72	1165.72	0.1	C58H105N2O21	11201176	12.8	GM3 d35:1_12.8	GM3	d	35	1	[M-H]	11201176	48083108	419.318	596.1	0.703436	0.782706	0.0845392	0.0103257	GM3 35:1;O2	GM3 35:1;O2_RT 12.8	GM3 18:1;O2/17:0	MSC-ADIPO; MSC-CHONDRO; OSTEO-MSC		MSC
Sample_OSTEO_d5_MS3ITfinal_neg_5	Sample	OSTEO	neg	5	GM3 d35:1	12.82	GM3	12.78	1165.72	1165.72	0.1	C58H105N2O21	18396036	12.8	GM3 d35:1_12.8	GM3	d	35	1	[M-H]	18396036	62507628	529.741	701	0.755694	0.782706	0.0845392	0.0103257	GM3 35:1;O2	GM3 35:1;O2_RT 12.8	GM3 18:1;O2/17:0	MSC-ADIPO; MSC-CHONDRO; OSTEO-MSC		MSC
Sample_ADIPO_d5_MS3ITfinal_neg_5	Sample	ADIPO	neg	5	GM3 d36:0	15	GM3	14.91	1181.75	1181.75	0.1	C59H109N2O21	44561.4	15	GM3 d36:0_15	GM3	d	36	0	[M-H]	44561.4	49459406	1.62175	73.9	0.0219451	0.0219451	NA	NA	GM3 36:0;O2	GM3 36:0;O2_RT 15		CHONDRO-ADIPO; MSC-ADIPO; MSC-CHONDRO; OSTEO-MSC
Sample_CHONDRO_d5_MS3ITfinal_neg_1	Sample	CHONDRO	neg	1	GM3 d36:0	15	GM3	14.9	1181.75	1181.75	0.1	C59H109N2O21	1.66938e+06	15	GM3 d36:0_15	GM3	d	36	0	[M-H]	1.66938e+06	44506446	67.5156	573	0.117828	0.169618	0.0618575	0.00778216	GM3 36:0;O2	GM3 36:0;O2_RT 15		CHONDRO-ADIPO; MSC-ADIPO; MSC-CHONDRO; OSTEO-MSC
Sample_CHONDRO_d5_MS3ITfinal_neg_2	Sample	CHONDRO	neg	2	GM3 d36:0	15	GM3	14.88	1181.75	1181.75	0.1	C59H109N2O21	3.14934e+06	15	GM3 d36:0_15	GM3	d	36	0	[M-H]	3.14934e+06	40078241	141.444	601.6	0.235113	0.169618	0.0618575	0.00778216	GM3 36:0;O2	GM3 36:0;O2_RT 15		CHONDRO-ADIPO; MSC-ADIPO; MSC-CHONDRO; OSTEO-MSC
Sample_CHONDRO_d5_MS3ITfinal_neg_3	Sample	CHONDRO	neg	3	GM3 d36:0	15	GM3	14.91	1181.75	1181.75	0.1	C59H109N2O21	1.50008e+06	15	GM3 d36:0_15	GM3	d	36	0	[M-H]	1.50008e+06	54560086	49.4894	496.7	0.0996364	0.169618	0.0618575	0.00778216	GM3 36:0;O2	GM3 36:0;O2_RT 15		CHONDRO-ADIPO; MSC-ADIPO; MSC-CHONDRO; OSTEO-MSC
Sample_CHONDRO_d5_MS3ITfinal_neg_4	Sample	CHONDRO	neg	4	GM3 d36:0	15	GM3	14.89	1181.75	1181.75	0.1	C59H109N2O21	2.01823e+06	15	GM3 d36:0_15	GM3	d	36	0	[M-H]	2.01823e+06	30306448	119.87	525.3	0.228193	0.169618	0.0618575	0.00778216	GM3 36:0;O2	GM3 36:0;O2_RT 15		CHONDRO-ADIPO; MSC-ADIPO; MSC-CHONDRO; OSTEO-MSC
Sample_CHONDRO_d5_MS3ITfinal_neg_5	Sample	CHONDRO	neg	5	GM3 d36:0	15	GM3	14.85	1181.75	1181.75	0.1	C59H109N2O21	1.74289e+06	15	GM3 d36:0_15	GM3	d	36	0	[M-H]	1.74289e+06	36520511	85.9025	513.4	0.167321	0.169618	0.0618575	0.00778216	GM3 36:0;O2	GM3 36:0;O2_RT 15		CHONDRO-ADIPO; MSC-ADIPO; MSC-CHONDRO; OSTEO-MSC
Sample_MSC_d5_MS3ITfinal_neg_1	Sample	MSC	neg	1	GM3 d36:0	15	GM3	14.88	1181.75	1181.75	0.1	C59H109N2O21	188592	15	GM3 d36:0_15	GM3	d	36	0	[M-H]	188592	25034098	13.5602	48.5	0.279591	0.321365	0.141648	0.030973	GM3 36:0;O2	GM3 36:0;O2_RT 15		CHONDRO-ADIPO; MSC-ADIPO; MSC-CHONDRO; OSTEO-MSC
Sample_MSC_d5_MS3ITfinal_neg_2	Sample	MSC	neg	2	GM3 d36:0	15	GM3	14.88	1181.75	1181.75	0.1	C59H109N2O21	570536	15	GM3 d36:0_15	GM3	d	36	0	[M-H]	570536	65600749	15.6548	31.8	0.492289	0.321365	0.141648	0.030973	GM3 36:0;O2	GM3 36:0;O2_RT 15		CHONDRO-ADIPO; MSC-ADIPO; MSC-CHONDRO; OSTEO-MSC
Sample_MSC_d5_MS3ITfinal_neg_3	Sample	MSC	neg	3	GM3 d36:0	15	GM3	14.91	1181.75	1181.75	0.1	C59H109N2O21	669812	15	GM3 d36:0_15	GM3	d	36	0	[M-H]	669812	58984872	20.4402	50.9	0.401575	0.321365	0.141648	0.030973	GM3 36:0;O2	GM3 36:0;O2_RT 15		CHONDRO-ADIPO; MSC-ADIPO; MSC-CHONDRO; OSTEO-MSC
Sample_MSC_d5_MS3ITfinal_neg_4	Sample	MSC	neg	4	GM3 d36:0	15	GM3	14.91	1181.75	1181.75	0.1	C59H109N2O21	733984	15	GM3 d36:0_15	GM3	d	36	0	[M-H]	733984	77843449	16.9722	53.2	0.319026	0.321365	0.141648	0.030973	GM3 36:0;O2	GM3 36:0;O2_RT 15		CHONDRO-ADIPO; MSC-ADIPO; MSC-CHONDRO; OSTEO-MSC
Sample_MSC_d5_MS3ITfinal_neg_5	Sample	MSC	neg	5	GM3 d36:0	15	GM3	14.88	1181.75	1181.75	0.1	C59H109N2O21	215214	15	GM3 d36:0_15	GM3	d	36	0	[M-H]	215214	53947297	7.18081	62.8	0.114344	0.321365	0.141648	0.030973	GM3 36:0;O2	GM3 36:0;O2_RT 15		CHONDRO-ADIPO; MSC-ADIPO; MSC-CHONDRO; OSTEO-MSC
Sample_OSTEO_d5_MS3ITfinal_neg_1	Sample	OSTEO	neg	1	GM3 d36:0	15	GM3	14.9	1181.75	1181.75	0.1	C59H109N2O21	548869	15	GM3 d36:0_15	GM3	d	36	0	[M-H]	548869	40634581	24.3134	538.9	0.0451167	0.048502	0.00745282	0.00164322	GM3 36:0;O2	GM3 36:0;O2_RT 15		CHONDRO-ADIPO; MSC-ADIPO; MSC-CHONDRO; OSTEO-MSC
Sample_OSTEO_d5_MS3ITfinal_neg_2	Sample	OSTEO	neg	2	GM3 d36:0	15	GM3	14.86	1181.75	1181.75	0.1	C59H109N2O21	870723	15	GM3 d36:0_15	GM3	d	36	0	[M-H]	870723	46277275	33.8676	650.9	0.052032	0.048502	0.00745282	0.00164322	GM3 36:0;O2	GM3 36:0;O2_RT 15		CHONDRO-ADIPO; MSC-ADIPO; MSC-CHONDRO; OSTEO-MSC
Sample_OSTEO_d5_MS3ITfinal_neg_3	Sample	OSTEO	neg	3	GM3 d36:0	15	GM3	14.88	1181.75	1181.75	0.1	C59H109N2O21	988398	15	GM3 d36:0_15	GM3	d	36	0	[M-H]	988398	48054096	37.0232	634.2	0.0583778	0.048502	0.00745282	0.00164322	GM3 36:0;O2	GM3 36:0;O2_RT 15		CHONDRO-ADIPO; MSC-ADIPO; MSC-CHONDRO; OSTEO-MSC
Sample_OSTEO_d5_MS3ITfinal_neg_4	Sample	OSTEO	neg	4	GM3 d36:0	15	GM3	14.9	1181.75	1181.75	0.1	C59H109N2O21	612511	15	GM3 d36:0_15	GM3	d	36	0	[M-H]	612511	48083108	22.9295	596.1	0.0384658	0.048502	0.00745282	0.00164322	GM3 36:0;O2	GM3 36:0;O2_RT 15		CHONDRO-ADIPO; MSC-ADIPO; MSC-CHONDRO; OSTEO-MSC
Sample_OSTEO_d5_MS3ITfinal_neg_5	Sample	OSTEO	neg	5	GM3 d36:0	15	GM3	14.86	1181.75	1181.75	0.1	C59H109N2O21	1.18108e+06	15	GM3 d36:0_15	GM3	d	36	0	[M-H]	1.18108e+06	62507628	34.0108	701	0.0485176	0.048502	0.00745282	0.00164322	GM3 36:0;O2	GM3 36:0;O2_RT 15		CHONDRO-ADIPO; MSC-ADIPO; MSC-CHONDRO; OSTEO-MSC
Sample_ADIPO_d5_MS3ITfinal_neg_2	Sample	ADIPO	neg	2	GM3 d36:1	13.03	GM3	13.02	1225.74	1225.74	-0.8	C60H109N2O23	152887	13	GM3 d36:1_13	GM3	d	36	1	[M+HCOO]	152887	61250750	4.49295	62	0.072467	0.0629725	0.0134272	0.00177464	GM3 36:1;O2	GM3 36:1;O2_RT 13		MSC-ADIPO; OSTEO-ADIPO; MSC-CHONDRO; OSTEO-CHONDRO; OSTEO-MSC	MSC
Sample_ADIPO_d5_MS3ITfinal_neg_3	Sample	ADIPO	neg	3	GM3 d36:1	13.03	GM3	13.01	1225.74	1225.74	0.9	C60H109N2O23	104729	13	GM3 d36:1_13	GM3	d	36	1	[M+HCOO]	104729	67143542	2.8076	52.5	0.053478	0.0629725	0.0134272	0.00177464	GM3 36:1;O2	GM3 36:1;O2_RT 13		MSC-ADIPO; OSTEO-ADIPO; MSC-CHONDRO; OSTEO-CHONDRO; OSTEO-MSC	MSC
Sample_CHONDRO_d5_MS3ITfinal_neg_1	Sample	CHONDRO	neg	1	GM3 d36:1	13.03	GM3	13.07	1225.74	1225.74	1.7	C60H109N2O23	1.25161e+06	13	GM3 d36:1_13	GM3	d	36	1	[M+HCOO]	1.25161e+06	44506446	50.6196	573	0.0883413	0.0973758	0.0193671	0.00228804	GM3 36:1;O2	GM3 36:1;O2_RT 13		MSC-ADIPO; OSTEO-ADIPO; MSC-CHONDRO; OSTEO-CHONDRO; OSTEO-MSC	MSC
Sample_CHONDRO_d5_MS3ITfinal_neg_2	Sample	CHONDRO	neg	2	GM3 d36:1	13.03	GM3	13.05	1225.74	1225.75	2.5	C60H109N2O23	1.20337e+06	13	GM3 d36:1_13	GM3	d	36	1	[M+HCOO]	1.20337e+06	40078241	54.046	601.6	0.0898371	0.0973758	0.0193671	0.00228804	GM3 36:1;O2	GM3 36:1;O2_RT 13		MSC-ADIPO; OSTEO-ADIPO; MSC-CHONDRO; OSTEO-CHONDRO; OSTEO-MSC	MSC
Sample_CHONDRO_d5_MS3ITfinal_neg_3	Sample	CHONDRO	neg	3	GM3 d36:1	13.03	GM3	13.06	1225.74	1225.74	1.7	C60H109N2O23	1129453	13	GM3 d36:1_13	GM3	d	36	1	[M+HCOO]	1129453	54560086	37.262	496.7	0.075019	0.0973758	0.0193671	0.00228804	GM3 36:1;O2	GM3 36:1;O2_RT 13		MSC-ADIPO; OSTEO-ADIPO; MSC-CHONDRO; OSTEO-CHONDRO; OSTEO-MSC	MSC
Sample_CHONDRO_d5_MS3ITfinal_neg_4	Sample	CHONDRO	neg	4	GM3 d36:1	13.03	GM3	13.05	1225.74	1225.74	1.7	C60H109N2O23	969523	13	GM3 d36:1_13	GM3	d	36	1	[M+HCOO]	969523	30306448	57.5832	525.3	0.10962	0.0973758	0.0193671	0.00228804	GM3 36:1;O2	GM3 36:1;O2_RT 13		MSC-ADIPO; OSTEO-ADIPO; MSC-CHONDRO; OSTEO-CHONDRO; OSTEO-MSC	MSC
Sample_CHONDRO_d5_MS3ITfinal_neg_5	Sample	CHONDRO	neg	5	GM3 d36:1	13.03	GM3	13.03	1225.74	1225.74	1.7	C60H109N2O23	1.29229e+06	13	GM3 d36:1_13	GM3	d	36	1	[M+HCOO]	1.29229e+06	36520511	63.6934	513.4	0.124062	0.0973758	0.0193671	0.00228804	GM3 36:1;O2	GM3 36:1;O2_RT 13		MSC-ADIPO; OSTEO-ADIPO; MSC-CHONDRO; OSTEO-CHONDRO; OSTEO-MSC	MSC
Sample_MSC_d5_MS3ITfinal_neg_1	Sample	MSC	neg	1	GM3 d36:1	13.03	GM3	12.97	1225.74	1225.75	3.3	C60H109N2O23	229475	13	GM3 d36:1_13	GM3	d	36	1	[M+HCOO]	229475	25034098	16.4997	48.5	0.3402	0.439185	0.121263	0.0265246	GM3 36:1;O2	GM3 36:1;O2_RT 13		MSC-ADIPO; OSTEO-ADIPO; MSC-CHONDRO; OSTEO-CHONDRO; OSTEO-MSC	MSC
Sample_MSC_d5_MS3ITfinal_neg_2	Sample	MSC	neg	2	GM3 d36:1	13.03	GM3	12.98	1225.74	1225.75	2.5	C60H109N2O23	729662	13	GM3 d36:1_13	GM3	d	36	1	[M+HCOO]	729662	65600749	20.021	31.8	0.629591	0.439185	0.121263	0.0265246	GM3 36:1;O2	GM3 36:1;O2_RT 13		MSC-ADIPO; OSTEO-ADIPO; MSC-CHONDRO; OSTEO-CHONDRO; OSTEO-MSC	MSC
Sample_MSC_d5_MS3ITfinal_neg_3	Sample	MSC	neg	3	GM3 d36:1	13.03	GM3	13.01	1225.74	1225.75	2.5	C60H109N2O23	809680	13	GM3 d36:1_13	GM3	d	36	1	[M+HCOO]	809680	58984872	24.7084	50.9	0.485431	0.439185	0.121263	0.0265246	GM3 36:1;O2	GM3 36:1;O2_RT 13		MSC-ADIPO; OSTEO-ADIPO; MSC-CHONDRO; OSTEO-CHONDRO; OSTEO-MSC	MSC
Sample_MSC_d5_MS3ITfinal_neg_4	Sample	MSC	neg	4	GM3 d36:1	13.03	GM3	13	1225.74	1225.74	0.9	C60H109N2O23	796859	13	GM3 d36:1_13	GM3	d	36	1	[M+HCOO]	796859	77843449	18.426	53.2	0.346354	0.439185	0.121263	0.0265246	GM3 36:1;O2	GM3 36:1;O2_RT 13		MSC-ADIPO; OSTEO-ADIPO; MSC-CHONDRO; OSTEO-CHONDRO; OSTEO-MSC	MSC
Sample_MSC_d5_MS3ITfinal_neg_5	Sample	MSC	neg	5	GM3 d36:1	13.03	GM3	12.97	1225.74	1225.75	2.5	C60H109N2O23	742226	13	GM3 d36:1_13	GM3	d	36	1	[M+HCOO]	742226	53947297	24.765	62.8	0.394348	0.439185	0.121263	0.0265246	GM3 36:1;O2	GM3 36:1;O2_RT 13		MSC-ADIPO; OSTEO-ADIPO; MSC-CHONDRO; OSTEO-CHONDRO; OSTEO-MSC	MSC
Sample_OSTEO_d5_MS3ITfinal_neg_1	Sample	OSTEO	neg	1	GM3 d36:1	13.03	GM3	13.06	1225.74	1225.75	3.3	C60H109N2O23	4060367	13	GM3 d36:1_13	GM3	d	36	1	[M+HCOO]	4060367	40634581	179.863	538.9	0.33376	0.279943	0.0466117	0.00750471	GM3 36:1;O2	GM3 36:1;O2_RT 13		MSC-ADIPO; OSTEO-ADIPO; MSC-CHONDRO; OSTEO-CHONDRO; OSTEO-MSC	MSC
Sample_OSTEO_d5_MS3ITfinal_neg_2	Sample	OSTEO	neg	2	GM3 d36:1	13.03	GM3	13.05	1225.74	1225.75	2.5	C60H109N2O23	4181761	13	GM3 d36:1_13	GM3	d	36	1	[M+HCOO]	4181761	46277275	162.654	650.9	0.24989	0.279943	0.0466117	0.00750471	GM3 36:1;O2	GM3 36:1;O2_RT 13		MSC-ADIPO; OSTEO-ADIPO; MSC-CHONDRO; OSTEO-CHONDRO; OSTEO-MSC	MSC
Sample_OSTEO_d5_MS3ITfinal_neg_3	Sample	OSTEO	neg	3	GM3 d36:1	13.03	GM3	13.06	1225.74	1225.75	3.3	C60H109N2O23	5.53921e+06	13	GM3 d36:1_13	GM3	d	36	1	[M+HCOO]	5.53921e+06	48054096	207.487	634.2	0.327163	0.279943	0.0466117	0.00750471	GM3 36:1;O2	GM3 36:1;O2_RT 13		MSC-ADIPO; OSTEO-ADIPO; MSC-CHONDRO; OSTEO-CHONDRO; OSTEO-MSC	MSC
Sample_OSTEO_d5_MS3ITfinal_neg_4	Sample	OSTEO	neg	4	GM3 d36:1	13.03	GM3	13.06	1225.74	1225.75	3.3	C60H109N2O23	4026771	13	GM3 d36:1_13	GM3	d	36	1	[M+HCOO]	4026771	48083108	150.743	596.1	0.252882	0.279943	0.0466117	0.00750471	GM3 36:1;O2	GM3 36:1;O2_RT 13		MSC-ADIPO; OSTEO-ADIPO; MSC-CHONDRO; OSTEO-CHONDRO; OSTEO-MSC	MSC
Sample_OSTEO_d5_MS3ITfinal_neg_5	Sample	OSTEO	neg	5	GM3 d36:1	13.03	GM3	13.06	1225.74	1225.74	0.9	C60H109N2O23	5745500	13	GM3 d36:1_13	GM3	d	36	1	[M+HCOO]	5745500	62507628	165.45	701	0.23602	0.279943	0.0466117	0.00750471	GM3 36:1;O2	GM3 36:1;O2_RT 13		MSC-ADIPO; OSTEO-ADIPO; MSC-CHONDRO; OSTEO-CHONDRO; OSTEO-MSC	MSC
Sample_ADIPO_d5_MS3ITfinal_neg_1	Sample	ADIPO	neg	1	GM3 d36:1	14.05	GM3	14.05	1179.74	1179.74	0.1	C59H107N2O21	5274663	14.1	GM3 d36:1_14.1	GM3	d	36	1	[M-H]	5274663	55859734	169.968	57.2	2.97148	3.0611	0.478437	0.133475	GM3 36:1;O2	GM3 36:1;O2_RT 14.1	GM3 18:1;O2/18:0	MSC-ADIPO; MSC-CHONDRO; OSTEO-MSC	MSC
Sample_ADIPO_d5_MS3ITfinal_neg_2	Sample	ADIPO	neg	2	GM3 d36:1	14.05	GM3	14.01	1179.74	1179.74	0.1	C59H107N2O21	6749336	14.1	GM3 d36:1_14.1	GM3	d	36	1	[M-H]	6749336	61250750	198.345	62	3.19912	3.0611	0.478437	0.133475	GM3 36:1;O2	GM3 36:1;O2_RT 14.1	GM3 18:1;O2/18:0	MSC-ADIPO; MSC-CHONDRO; OSTEO-MSC	MSC
Sample_ADIPO_d5_MS3ITfinal_neg_3	Sample	ADIPO	neg	3	GM3 d36:1	14.05	GM3	14.05	1179.74	1179.74	0.1	C59H107N2O21	7.32909e+06	14.1	GM3 d36:1_14.1	GM3	d	36	1	[M-H]	7.32909e+06	67143542	196.48	52.5	3.74247	3.0611	0.478437	0.133475	GM3 36:1;O2	GM3 36:1;O2_RT 14.1	GM3 18:1;O2/18:0	MSC-ADIPO; MSC-CHONDRO; OSTEO-MSC	MSC
Sample_ADIPO_d5_MS3ITfinal_neg_4	Sample	ADIPO	neg	4	GM3 d36:1	14.05	GM3	14.03	1179.74	1179.74	0.1	C59H107N2O21	5.10315e+06	14.1	GM3 d36:1_14.1	GM3	d	36	1	[M-H]	5.10315e+06	59057876	155.537	64.4	2.41517	3.0611	0.478437	0.133475	GM3 36:1;O2	GM3 36:1;O2_RT 14.1	GM3 18:1;O2/18:0	MSC-ADIPO; MSC-CHONDRO; OSTEO-MSC	MSC
Sample_ADIPO_d5_MS3ITfinal_neg_5	Sample	ADIPO	neg	5	GM3 d36:1	14.05	GM3	14.07	1179.74	1179.74	-0.7	C59H107N2O21	6045594	14.1	GM3 d36:1_14.1	GM3	d	36	1	[M-H]	6045594	49459406	220.02	73.9	2.97727	3.0611	0.478437	0.133475	GM3 36:1;O2	GM3 36:1;O2_RT 14.1	GM3 18:1;O2/18:0	MSC-ADIPO; MSC-CHONDRO; OSTEO-MSC	MSC
Sample_CHONDRO_d5_MS3ITfinal_neg_1	Sample	CHONDRO	neg	1	GM3 d36:1	14.05	GM3	14.08	1179.74	1179.74	0.1	C59H107N2O21	21651226	14.1	GM3 d36:1_14.1	GM3	d	36	1	[M-H]	21651226	44506446	875.653	573	1.52819	1.71387	0.24987	0.0299483	GM3 36:1;O2	GM3 36:1;O2_RT 14.1	GM3 18:1;O2/18:0	MSC-ADIPO; MSC-CHONDRO; OSTEO-MSC	MSC
Sample_CHONDRO_d5_MS3ITfinal_neg_2	Sample	CHONDRO	neg	2	GM3 d36:1	14.05	GM3	14.05	1179.74	1179.74	0.2	C59H107N2O21	21731170	14.1	GM3 d36:1_14.1	GM3	d	36	1	[M-H]	21731170	40078241	975.994	601.6	1.62233	1.71387	0.24987	0.0299483	GM3 36:1;O2	GM3 36:1;O2_RT 14.1	GM3 18:1;O2/18:0	MSC-ADIPO; MSC-CHONDRO; OSTEO-MSC	MSC
Sample_CHONDRO_d5_MS3ITfinal_neg_3	Sample	CHONDRO	neg	3	GM3 d36:1	14.05	GM3	14.08	1179.74	1179.74	0.1	C59H107N2O21	22047548	14.1	GM3 d36:1_14.1	GM3	d	36	1	[M-H]	22047548	54560086	727.374	496.7	1.46441	1.71387	0.24987	0.0299483	GM3 36:1;O2	GM3 36:1;O2_RT 14.1	GM3 18:1;O2/18:0	MSC-ADIPO; MSC-CHONDRO; OSTEO-MSC	MSC
Sample_CHONDRO_d5_MS3ITfinal_neg_4	Sample	CHONDRO	neg	4	GM3 d36:1	14.05	GM3	14.07	1179.74	1179.74	0.1	C59H107N2O21	17969694	14.1	GM3 d36:1_14.1	GM3	d	36	1	[M-H]	17969694	30306448	1067.28	525.3	2.03175	1.71387	0.24987	0.0299483	GM3 36:1;O2	GM3 36:1;O2_RT 14.1	GM3 18:1;O2/18:0	MSC-ADIPO; MSC-CHONDRO; OSTEO-MSC	MSC
Sample_CHONDRO_d5_MS3ITfinal_neg_5	Sample	CHONDRO	neg	5	GM3 d36:1	14.05	GM3	14.03	1179.74	1179.74	0.1	C59H107N2O21	20027614	14.1	GM3 d36:1_14.1	GM3	d	36	1	[M-H]	20027614	36520511	987.108	513.4	1.92269	1.71387	0.24987	0.0299483	GM3 36:1;O2	GM3 36:1;O2_RT 14.1	GM3 18:1;O2/18:0	MSC-ADIPO; MSC-CHONDRO; OSTEO-MSC	MSC
Sample_MSC_d5_MS3ITfinal_neg_1	Sample	MSC	neg	1	GM3 d36:1	14.05	GM3	14.02	1179.74	1179.74	0.1	C59H107N2O21	3.12387e+06	14.1	GM3 d36:1_14.1	GM3	d	36	1	[M-H]	3.12387e+06	25034098	224.612	48.5	4.63118	6.6956	1.6456	0.374218	GM3 36:1;O2	GM3 36:1;O2_RT 14.1	GM3 18:1;O2/18:0	MSC-ADIPO; MSC-CHONDRO; OSTEO-MSC	MSC
Sample_MSC_d5_MS3ITfinal_neg_2	Sample	MSC	neg	2	GM3 d36:1	14.05	GM3	14.02	1179.74	1179.74	0.1	C59H107N2O21	10433916	14.1	GM3 d36:1_14.1	GM3	d	36	1	[M-H]	10433916	65600749	286.293	31.8	9.00293	6.6956	1.6456	0.374218	GM3 36:1;O2	GM3 36:1;O2_RT 14.1	GM3 18:1;O2/18:0	MSC-ADIPO; MSC-CHONDRO; OSTEO-MSC	MSC
Sample_MSC_d5_MS3ITfinal_neg_3	Sample	MSC	neg	3	GM3 d36:1	14.05	GM3	14.06	1179.74	1179.74	0.1	C59H107N2O21	12531687	14.1	GM3 d36:1_14.1	GM3	d	36	1	[M-H]	12531687	58984872	382.421	50.9	7.51318	6.6956	1.6456	0.374218	GM3 36:1;O2	GM3 36:1;O2_RT 14.1	GM3 18:1;O2/18:0	MSC-ADIPO; MSC-CHONDRO; OSTEO-MSC	MSC
Sample_MSC_d5_MS3ITfinal_neg_4	Sample	MSC	neg	4	GM3 d36:1	14.05	GM3	14.06	1179.74	1179.74	0.1	C59H107N2O21	13980792	14.1	GM3 d36:1_14.1	GM3	d	36	1	[M-H]	13980792	77843449	323.283	53.2	6.07674	6.6956	1.6456	0.374218	GM3 36:1;O2	GM3 36:1;O2_RT 14.1	GM3 18:1;O2/18:0	MSC-ADIPO; MSC-CHONDRO; OSTEO-MSC	MSC
Sample_MSC_d5_MS3ITfinal_neg_5	Sample	MSC	neg	5	GM3 d36:1	14.05	GM3	14.01	1179.74	1179.74	0.1	C59H107N2O21	11770942	14.1	GM3 d36:1_14.1	GM3	d	36	1	[M-H]	11770942	53947297	392.748	62.8	6.25395	6.6956	1.6456	0.374218	GM3 36:1;O2	GM3 36:1;O2_RT 14.1	GM3 18:1;O2/18:0	MSC-ADIPO; MSC-CHONDRO; OSTEO-MSC	MSC
Sample_OSTEO_d5_MS3ITfinal_neg_1	Sample	OSTEO	neg	1	GM3 d36:1	14.05	GM3	14.06	1179.74	1179.74	-0.8	C59H107N2O21	32649200	14.1	GM3 d36:1_14.1	GM3	d	36	1	[M-H]	32649200	40634581	1446.27	538.9	2.68374	2.29701	0.24407	0.0255652	GM3 36:1;O2	GM3 36:1;O2_RT 14.1	GM3 18:1;O2/18:0	MSC-ADIPO; MSC-CHONDRO; OSTEO-MSC	MSC
Sample_OSTEO_d5_MS3ITfinal_neg_2	Sample	OSTEO	neg	2	GM3 d36:1	14.05	GM3	14.01	1179.74	1179.74	-0.8	C59H107N2O21	38211952	14.1	GM3 d36:1_14.1	GM3	d	36	1	[M-H]	38211952	46277275	1486.29	650.9	2.28344	2.29701	0.24407	0.0255652	GM3 36:1;O2	GM3 36:1;O2_RT 14.1	GM3 18:1;O2/18:0	MSC-ADIPO; MSC-CHONDRO; OSTEO-MSC	MSC
Sample_OSTEO_d5_MS3ITfinal_neg_3	Sample	OSTEO	neg	3	GM3 d36:1	14.05	GM3	14.05	1179.74	1179.74	-0.8	C59H107N2O21	39590196	14.1	GM3 d36:1_14.1	GM3	d	36	1	[M-H]	39590196	48054096	1482.96	634.2	2.33832	2.29701	0.24407	0.0255652	GM3 36:1;O2	GM3 36:1;O2_RT 14.1	GM3 18:1;O2/18:0	MSC-ADIPO; MSC-CHONDRO; OSTEO-MSC	MSC
Sample_OSTEO_d5_MS3ITfinal_neg_4	Sample	OSTEO	neg	4	GM3 d36:1	14.05	GM3	14.06	1179.74	1179.74	-0.8	C59H107N2O21	32933802	14.1	GM3 d36:1_14.1	GM3	d	36	1	[M-H]	32933802	48083108	1232.88	596.1	2.06825	2.29701	0.24407	0.0255652	GM3 36:1;O2	GM3 36:1;O2_RT 14.1	GM3 18:1;O2/18:0	MSC-ADIPO; MSC-CHONDRO; OSTEO-MSC	MSC
Sample_OSTEO_d5_MS3ITfinal_neg_5	Sample	OSTEO	neg	5	GM3 d36:1	14.05	GM3	14.02	1179.74	1179.74	0.1	C59H107N2O21	51395436	14.1	GM3 d36:1_14.1	GM3	d	36	1	[M-H]	51395436	62507628	1480.01	701	2.11128	2.29701	0.24407	0.0255652	GM3 36:1;O2	GM3 36:1;O2_RT 14.1	GM3 18:1;O2/18:0	MSC-ADIPO; MSC-CHONDRO; OSTEO-MSC	MSC
Sample_ADIPO_d5_MS3ITfinal_neg_1	Sample	ADIPO	neg	1	GM3 d36:2	12	GM3	12	1177.72	1177.72	0.1	C59H105N2O21	695727	12	GM3 d36:2_12	GM3	d	36	2	[M-H]	695727	55859734	22.4188	57.2	0.391937	0.448014	0.121148	0.0311507	GM3 36:2;O2	GM3 36:2;O2_RT 12	GM3 18:1;O2/18:1	CHONDRO-ADIPO; OSTEO-ADIPO
Sample_ADIPO_d5_MS3ITfinal_neg_1	Sample	ADIPO	neg	1	GM3 d36:2	12	GM3	12	1177.72	1177.72	0.1	C59H105N2O21	695727	12	GM3 d36:2_12	GM3	d	36	2	[M-H]	695727	55859734	22.4188	57.2	0.391937	0.448014	0.121148	0.0311507	GM3 36:2;O2	GM3 36:2;O2_RT 12	GM3 18:1;O2/18:1	CHONDRO-ADIPO; OSTEO-ADIPO
Sample_ADIPO_d5_MS3ITfinal_neg_1	Sample	ADIPO	neg	1	GM3 d36:2	12	GM3	12	1177.72	1177.72	0.1	C59H105N2O21	695727	12	GM3 d36:2_12	GM3	d	36	2	[M-H]	695727	55859734	22.4188	57.2	0.391937	0.448014	0.121148	0.0311507	GM3 36:2;O2	GM3 36:2;O2_RT 12	GM3 18:2;O2/18:0*	CHONDRO-ADIPO; OSTEO-ADIPO
Sample_ADIPO_d5_MS3ITfinal_neg_1	Sample	ADIPO	neg	1	GM3 d36:2	12	GM3	12	1177.72	1177.72	0.1	C59H105N2O21	695727	12	GM3 d36:2_12	GM3	d	36	2	[M-H]	695727	55859734	22.4188	57.2	0.391937	0.448014	0.121148	0.0311507	GM3 36:2;O2	GM3 36:2;O2_RT 12	GM3 18:2;O2/18:0*	CHONDRO-ADIPO; OSTEO-ADIPO
Sample_ADIPO_d5_MS3ITfinal_neg_2	Sample	ADIPO	neg	2	GM3 d36:2	12	GM3	11.99	1177.72	1177.72	0.1	C59H105N2O21	1.00557e+06	12	GM3 d36:2_12	GM3	d	36	2	[M-H]	1.00557e+06	61250750	29.5511	62	0.47663	0.448014	0.121148	0.0311507	GM3 36:2;O2	GM3 36:2;O2_RT 12	GM3 18:1;O2/18:1	CHONDRO-ADIPO; OSTEO-ADIPO
Sample_ADIPO_d5_MS3ITfinal_neg_2	Sample	ADIPO	neg	2	GM3 d36:2	12	GM3	11.99	1177.72	1177.72	0.1	C59H105N2O21	1.00557e+06	12	GM3 d36:2_12	GM3	d	36	2	[M-H]	1.00557e+06	61250750	29.5511	62	0.47663	0.448014	0.121148	0.0311507	GM3 36:2;O2	GM3 36:2;O2_RT 12	GM3 18:1;O2/18:1	CHONDRO-ADIPO; OSTEO-ADIPO
Sample_ADIPO_d5_MS3ITfinal_neg_2	Sample	ADIPO	neg	2	GM3 d36:2	12	GM3	11.99	1177.72	1177.72	0.1	C59H105N2O21	1.00557e+06	12	GM3 d36:2_12	GM3	d	36	2	[M-H]	1.00557e+06	61250750	29.5511	62	0.47663	0.448014	0.121148	0.0311507	GM3 36:2;O2	GM3 36:2;O2_RT 12	GM3 18:2;O2/18:0*	CHONDRO-ADIPO; OSTEO-ADIPO
Sample_ADIPO_d5_MS3ITfinal_neg_2	Sample	ADIPO	neg	2	GM3 d36:2	12	GM3	11.99	1177.72	1177.72	0.1	C59H105N2O21	1.00557e+06	12	GM3 d36:2_12	GM3	d	36	2	[M-H]	1.00557e+06	61250750	29.5511	62	0.47663	0.448014	0.121148	0.0311507	GM3 36:2;O2	GM3 36:2;O2_RT 12	GM3 18:2;O2/18:0*	CHONDRO-ADIPO; OSTEO-ADIPO
Sample_ADIPO_d5_MS3ITfinal_neg_3	Sample	ADIPO	neg	3	GM3 d36:2	12	GM3	12	1177.72	1177.72	0.1	C59H105N2O21	1.26386e+06	12	GM3 d36:2_12	GM3	d	36	2	[M-H]	1.26386e+06	67143542	33.8817	52.5	0.645366	0.448014	0.121148	0.0311507	GM3 36:2;O2	GM3 36:2;O2_RT 12	GM3 18:1;O2/18:1	CHONDRO-ADIPO; OSTEO-ADIPO
Sample_ADIPO_d5_MS3ITfinal_neg_3	Sample	ADIPO	neg	3	GM3 d36:2	12	GM3	12	1177.72	1177.72	0.1	C59H105N2O21	1.26386e+06	12	GM3 d36:2_12	GM3	d	36	2	[M-H]	1.26386e+06	67143542	33.8817	52.5	0.645366	0.448014	0.121148	0.0311507	GM3 36:2;O2	GM3 36:2;O2_RT 12	GM3 18:1;O2/18:1	CHONDRO-ADIPO; OSTEO-ADIPO
Sample_ADIPO_d5_MS3ITfinal_neg_3	Sample	ADIPO	neg	3	GM3 d36:2	12	GM3	12	1177.72	1177.72	0.1	C59H105N2O21	1.26386e+06	12	GM3 d36:2_12	GM3	d	36	2	[M-H]	1.26386e+06	67143542	33.8817	52.5	0.645366	0.448014	0.121148	0.0311507	GM3 36:2;O2	GM3 36:2;O2_RT 12	GM3 18:2;O2/18:0*	CHONDRO-ADIPO; OSTEO-ADIPO
Sample_ADIPO_d5_MS3ITfinal_neg_3	Sample	ADIPO	neg	3	GM3 d36:2	12	GM3	12	1177.72	1177.72	0.1	C59H105N2O21	1.26386e+06	12	GM3 d36:2_12	GM3	d	36	2	[M-H]	1.26386e+06	67143542	33.8817	52.5	0.645366	0.448014	0.121148	0.0311507	GM3 36:2;O2	GM3 36:2;O2_RT 12	GM3 18:2;O2/18:0*	CHONDRO-ADIPO; OSTEO-ADIPO
Sample_ADIPO_d5_MS3ITfinal_neg_4	Sample	ADIPO	neg	4	GM3 d36:2	12	GM3	12	1177.72	1177.72	0.1	C59H105N2O21	711965	12	GM3 d36:2_12	GM3	d	36	2	[M-H]	711965	59057876	21.6997	64.4	0.336952	0.448014	0.121148	0.0311507	GM3 36:2;O2	GM3 36:2;O2_RT 12	GM3 18:1;O2/18:1	CHONDRO-ADIPO; OSTEO-ADIPO
Sample_ADIPO_d5_MS3ITfinal_neg_4	Sample	ADIPO	neg	4	GM3 d36:2	12	GM3	12	1177.72	1177.72	0.1	C59H105N2O21	711965	12	GM3 d36:2_12	GM3	d	36	2	[M-H]	711965	59057876	21.6997	64.4	0.336952	0.448014	0.121148	0.0311507	GM3 36:2;O2	GM3 36:2;O2_RT 12	GM3 18:1;O2/18:1	CHONDRO-ADIPO; OSTEO-ADIPO
Sample_ADIPO_d5_MS3ITfinal_neg_4	Sample	ADIPO	neg	4	GM3 d36:2	12	GM3	12	1177.72	1177.72	0.1	C59H105N2O21	711965	12	GM3 d36:2_12	GM3	d	36	2	[M-H]	711965	59057876	21.6997	64.4	0.336952	0.448014	0.121148	0.0311507	GM3 36:2;O2	GM3 36:2;O2_RT 12	GM3 18:2;O2/18:0*	CHONDRO-ADIPO; OSTEO-ADIPO
Sample_ADIPO_d5_MS3ITfinal_neg_4	Sample	ADIPO	neg	4	GM3 d36:2	12	GM3	12	1177.72	1177.72	0.1	C59H105N2O21	711965	12	GM3 d36:2_12	GM3	d	36	2	[M-H]	711965	59057876	21.6997	64.4	0.336952	0.448014	0.121148	0.0311507	GM3 36:2;O2	GM3 36:2;O2_RT 12	GM3 18:2;O2/18:0*	CHONDRO-ADIPO; OSTEO-ADIPO
Sample_ADIPO_d5_MS3ITfinal_neg_5	Sample	ADIPO	neg	5	GM3 d36:2	12	GM3	12.01	1177.72	1177.72	0.1	C59H105N2O21	790275	12	GM3 d36:2_12	GM3	d	36	2	[M-H]	790275	49459406	28.7609	73.9	0.389186	0.448014	0.121148	0.0311507	GM3 36:2;O2	GM3 36:2;O2_RT 12	GM3 18:1;O2/18:1	CHONDRO-ADIPO; OSTEO-ADIPO
Sample_ADIPO_d5_MS3ITfinal_neg_5	Sample	ADIPO	neg	5	GM3 d36:2	12	GM3	12.01	1177.72	1177.72	0.1	C59H105N2O21	790275	12	GM3 d36:2_12	GM3	d	36	2	[M-H]	790275	49459406	28.7609	73.9	0.389186	0.448014	0.121148	0.0311507	GM3 36:2;O2	GM3 36:2;O2_RT 12	GM3 18:1;O2/18:1	CHONDRO-ADIPO; OSTEO-ADIPO
Sample_ADIPO_d5_MS3ITfinal_neg_5	Sample	ADIPO	neg	5	GM3 d36:2	12	GM3	12.01	1177.72	1177.72	0.1	C59H105N2O21	790275	12	GM3 d36:2_12	GM3	d	36	2	[M-H]	790275	49459406	28.7609	73.9	0.389186	0.448014	0.121148	0.0311507	GM3 36:2;O2	GM3 36:2;O2_RT 12	GM3 18:2;O2/18:0*	CHONDRO-ADIPO; OSTEO-ADIPO
Sample_ADIPO_d5_MS3ITfinal_neg_5	Sample	ADIPO	neg	5	GM3 d36:2	12	GM3	12.01	1177.72	1177.72	0.1	C59H105N2O21	790275	12	GM3 d36:2_12	GM3	d	36	2	[M-H]	790275	49459406	28.7609	73.9	0.389186	0.448014	0.121148	0.0311507	GM3 36:2;O2	GM3 36:2;O2_RT 12	GM3 18:2;O2/18:0*	CHONDRO-ADIPO; OSTEO-ADIPO
Sample_CHONDRO_d5_MS3ITfinal_neg_1	Sample	CHONDRO	neg	1	GM3 d36:2	12	GM3	12.02	1177.72	1177.72	0.1	C59H105N2O21	3619798	12	GM3 d36:2_12	GM3	d	36	2	[M-H]	3619798	44506446	146.398	573	0.255493	0.255721	0.0324744	0.0030226	GM3 36:2;O2	GM3 36:2;O2_RT 12	GM3 18:1;O2/18:1	CHONDRO-ADIPO; OSTEO-ADIPO
Sample_CHONDRO_d5_MS3ITfinal_neg_1	Sample	CHONDRO	neg	1	GM3 d36:2	12	GM3	12.02	1177.72	1177.72	0.1	C59H105N2O21	3619798	12	GM3 d36:2_12	GM3	d	36	2	[M-H]	3619798	44506446	146.398	573	0.255493	0.255721	0.0324744	0.0030226	GM3 36:2;O2	GM3 36:2;O2_RT 12	GM3 18:1;O2/18:1	CHONDRO-ADIPO; OSTEO-ADIPO
Sample_CHONDRO_d5_MS3ITfinal_neg_1	Sample	CHONDRO	neg	1	GM3 d36:2	12	GM3	12.02	1177.72	1177.72	0.1	C59H105N2O21	3619798	12	GM3 d36:2_12	GM3	d	36	2	[M-H]	3619798	44506446	146.398	573	0.255493	0.255721	0.0324744	0.0030226	GM3 36:2;O2	GM3 36:2;O2_RT 12	GM3 18:2;O2/18:0*	CHONDRO-ADIPO; OSTEO-ADIPO
Sample_CHONDRO_d5_MS3ITfinal_neg_1	Sample	CHONDRO	neg	1	GM3 d36:2	12	GM3	12.02	1177.72	1177.72	0.1	C59H105N2O21	3619798	12	GM3 d36:2_12	GM3	d	36	2	[M-H]	3619798	44506446	146.398	573	0.255493	0.255721	0.0324744	0.0030226	GM3 36:2;O2	GM3 36:2;O2_RT 12	GM3 18:2;O2/18:0*	CHONDRO-ADIPO; OSTEO-ADIPO
Sample_CHONDRO_d5_MS3ITfinal_neg_2	Sample	CHONDRO	neg	2	GM3 d36:2	12	GM3	12	1177.72	1177.72	0.1	C59H105N2O21	3206364	12	GM3 d36:2_12	GM3	d	36	2	[M-H]	3206364	40078241	144.005	601.6	0.23937	0.255721	0.0324744	0.0030226	GM3 36:2;O2	GM3 36:2;O2_RT 12	GM3 18:1;O2/18:1	CHONDRO-ADIPO; OSTEO-ADIPO
Sample_CHONDRO_d5_MS3ITfinal_neg_2	Sample	CHONDRO	neg	2	GM3 d36:2	12	GM3	12	1177.72	1177.72	0.1	C59H105N2O21	3206364	12	GM3 d36:2_12	GM3	d	36	2	[M-H]	3206364	40078241	144.005	601.6	0.23937	0.255721	0.0324744	0.0030226	GM3 36:2;O2	GM3 36:2;O2_RT 12	GM3 18:1;O2/18:1	CHONDRO-ADIPO; OSTEO-ADIPO
Sample_CHONDRO_d5_MS3ITfinal_neg_2	Sample	CHONDRO	neg	2	GM3 d36:2	12	GM3	12	1177.72	1177.72	0.1	C59H105N2O21	3206364	12	GM3 d36:2_12	GM3	d	36	2	[M-H]	3206364	40078241	144.005	601.6	0.23937	0.255721	0.0324744	0.0030226	GM3 36:2;O2	GM3 36:2;O2_RT 12	GM3 18:2;O2/18:0*	CHONDRO-ADIPO; OSTEO-ADIPO
Sample_CHONDRO_d5_MS3ITfinal_neg_2	Sample	CHONDRO	neg	2	GM3 d36:2	12	GM3	12	1177.72	1177.72	0.1	C59H105N2O21	3206364	12	GM3 d36:2_12	GM3	d	36	2	[M-H]	3206364	40078241	144.005	601.6	0.23937	0.255721	0.0324744	0.0030226	GM3 36:2;O2	GM3 36:2;O2_RT 12	GM3 18:2;O2/18:0*	CHONDRO-ADIPO; OSTEO-ADIPO
Sample_CHONDRO_d5_MS3ITfinal_neg_3	Sample	CHONDRO	neg	3	GM3 d36:2	12	GM3	12.02	1177.72	1177.72	0.1	C59H105N2O21	3.17168e+06	12	GM3 d36:2_12	GM3	d	36	2	[M-H]	3.17168e+06	54560086	104.637	496.7	0.210665	0.255721	0.0324744	0.0030226	GM3 36:2;O2	GM3 36:2;O2_RT 12	GM3 18:1;O2/18:1	CHONDRO-ADIPO; OSTEO-ADIPO
Sample_CHONDRO_d5_MS3ITfinal_neg_3	Sample	CHONDRO	neg	3	GM3 d36:2	12	GM3	12.02	1177.72	1177.72	0.1	C59H105N2O21	3.17168e+06	12	GM3 d36:2_12	GM3	d	36	2	[M-H]	3.17168e+06	54560086	104.637	496.7	0.210665	0.255721	0.0324744	0.0030226	GM3 36:2;O2	GM3 36:2;O2_RT 12	GM3 18:1;O2/18:1	CHONDRO-ADIPO; OSTEO-ADIPO
Sample_CHONDRO_d5_MS3ITfinal_neg_3	Sample	CHONDRO	neg	3	GM3 d36:2	12	GM3	12.02	1177.72	1177.72	0.1	C59H105N2O21	3.17168e+06	12	GM3 d36:2_12	GM3	d	36	2	[M-H]	3.17168e+06	54560086	104.637	496.7	0.210665	0.255721	0.0324744	0.0030226	GM3 36:2;O2	GM3 36:2;O2_RT 12	GM3 18:2;O2/18:0*	CHONDRO-ADIPO; OSTEO-ADIPO
Sample_CHONDRO_d5_MS3ITfinal_neg_3	Sample	CHONDRO	neg	3	GM3 d36:2	12	GM3	12.02	1177.72	1177.72	0.1	C59H105N2O21	3.17168e+06	12	GM3 d36:2_12	GM3	d	36	2	[M-H]	3.17168e+06	54560086	104.637	496.7	0.210665	0.255721	0.0324744	0.0030226	GM3 36:2;O2	GM3 36:2;O2_RT 12	GM3 18:2;O2/18:0*	CHONDRO-ADIPO; OSTEO-ADIPO
Sample_CHONDRO_d5_MS3ITfinal_neg_4	Sample	CHONDRO	neg	4	GM3 d36:2	12	GM3	12	1177.72	1177.72	0.1	C59H105N2O21	2.56324e+06	12	GM3 d36:2_12	GM3	d	36	2	[M-H]	2.56324e+06	30306448	152.239	525.3	0.289814	0.255721	0.0324744	0.0030226	GM3 36:2;O2	GM3 36:2;O2_RT 12	GM3 18:1;O2/18:1	CHONDRO-ADIPO; OSTEO-ADIPO
Sample_CHONDRO_d5_MS3ITfinal_neg_4	Sample	CHONDRO	neg	4	GM3 d36:2	12	GM3	12	1177.72	1177.72	0.1	C59H105N2O21	2.56324e+06	12	GM3 d36:2_12	GM3	d	36	2	[M-H]	2.56324e+06	30306448	152.239	525.3	0.289814	0.255721	0.0324744	0.0030226	GM3 36:2;O2	GM3 36:2;O2_RT 12	GM3 18:1;O2/18:1	CHONDRO-ADIPO; OSTEO-ADIPO
Sample_CHONDRO_d5_MS3ITfinal_neg_4	Sample	CHONDRO	neg	4	GM3 d36:2	12	GM3	12	1177.72	1177.72	0.1	C59H105N2O21	2.56324e+06	12	GM3 d36:2_12	GM3	d	36	2	[M-H]	2.56324e+06	30306448	152.239	525.3	0.289814	0.255721	0.0324744	0.0030226	GM3 36:2;O2	GM3 36:2;O2_RT 12	GM3 18:2;O2/18:0*	CHONDRO-ADIPO; OSTEO-ADIPO
Sample_CHONDRO_d5_MS3ITfinal_neg_4	Sample	CHONDRO	neg	4	GM3 d36:2	12	GM3	12	1177.72	1177.72	0.1	C59H105N2O21	2.56324e+06	12	GM3 d36:2_12	GM3	d	36	2	[M-H]	2.56324e+06	30306448	152.239	525.3	0.289814	0.255721	0.0324744	0.0030226	GM3 36:2;O2	GM3 36:2;O2_RT 12	GM3 18:2;O2/18:0*	CHONDRO-ADIPO; OSTEO-ADIPO
Sample_CHONDRO_d5_MS3ITfinal_neg_5	Sample	CHONDRO	neg	5	GM3 d36:2	12	GM3	11.99	1177.72	1177.72	0.9	C59H105N2O21	2950599	12	GM3 d36:2_12	GM3	d	36	2	[M-H]	2950599	36520511	145.427	513.4	0.283263	0.255721	0.0324744	0.0030226	GM3 36:2;O2	GM3 36:2;O2_RT 12	GM3 18:1;O2/18:1	CHONDRO-ADIPO; OSTEO-ADIPO
Sample_CHONDRO_d5_MS3ITfinal_neg_5	Sample	CHONDRO	neg	5	GM3 d36:2	12	GM3	11.99	1177.72	1177.72	0.9	C59H105N2O21	2950599	12	GM3 d36:2_12	GM3	d	36	2	[M-H]	2950599	36520511	145.427	513.4	0.283263	0.255721	0.0324744	0.0030226	GM3 36:2;O2	GM3 36:2;O2_RT 12	GM3 18:1;O2/18:1	CHONDRO-ADIPO; OSTEO-ADIPO
Sample_CHONDRO_d5_MS3ITfinal_neg_5	Sample	CHONDRO	neg	5	GM3 d36:2	12	GM3	11.99	1177.72	1177.72	0.9	C59H105N2O21	2950599	12	GM3 d36:2_12	GM3	d	36	2	[M-H]	2950599	36520511	145.427	513.4	0.283263	0.255721	0.0324744	0.0030226	GM3 36:2;O2	GM3 36:2;O2_RT 12	GM3 18:2;O2/18:0*	CHONDRO-ADIPO; OSTEO-ADIPO
Sample_CHONDRO_d5_MS3ITfinal_neg_5	Sample	CHONDRO	neg	5	GM3 d36:2	12	GM3	11.99	1177.72	1177.72	0.9	C59H105N2O21	2950599	12	GM3 d36:2_12	GM3	d	36	2	[M-H]	2950599	36520511	145.427	513.4	0.283263	0.255721	0.0324744	0.0030226	GM3 36:2;O2	GM3 36:2;O2_RT 12	GM3 18:2;O2/18:0*	CHONDRO-ADIPO; OSTEO-ADIPO
Sample_MSC_d5_MS3ITfinal_neg_1	Sample	MSC	neg	1	GM3 d36:2	12	GM3	12.01	1177.72	1177.72	-0.8	C59H105N2O21	134939	12	GM3 d36:2_12	GM3	d	36	2	[M-H]	134939	25034098	9.70236	48.5	0.200049	0.365246	0.126343	0.0279921	GM3 36:2;O2	GM3 36:2;O2_RT 12	GM3 18:1;O2/18:1	CHONDRO-ADIPO; OSTEO-ADIPO
Sample_MSC_d5_MS3ITfinal_neg_1	Sample	MSC	neg	1	GM3 d36:2	12	GM3	12.01	1177.72	1177.72	-0.8	C59H105N2O21	134939	12	GM3 d36:2_12	GM3	d	36	2	[M-H]	134939	25034098	9.70236	48.5	0.200049	0.365246	0.126343	0.0279921	GM3 36:2;O2	GM3 36:2;O2_RT 12	GM3 18:1;O2/18:1	CHONDRO-ADIPO; OSTEO-ADIPO
Sample_MSC_d5_MS3ITfinal_neg_1	Sample	MSC	neg	1	GM3 d36:2	12	GM3	12.01	1177.72	1177.72	-0.8	C59H105N2O21	134939	12	GM3 d36:2_12	GM3	d	36	2	[M-H]	134939	25034098	9.70236	48.5	0.200049	0.365246	0.126343	0.0279921	GM3 36:2;O2	GM3 36:2;O2_RT 12	GM3 18:2;O2/18:0*	CHONDRO-ADIPO; OSTEO-ADIPO
Sample_MSC_d5_MS3ITfinal_neg_1	Sample	MSC	neg	1	GM3 d36:2	12	GM3	12.01	1177.72	1177.72	-0.8	C59H105N2O21	134939	12	GM3 d36:2_12	GM3	d	36	2	[M-H]	134939	25034098	9.70236	48.5	0.200049	0.365246	0.126343	0.0279921	GM3 36:2;O2	GM3 36:2;O2_RT 12	GM3 18:2;O2/18:0*	CHONDRO-ADIPO; OSTEO-ADIPO
Sample_MSC_d5_MS3ITfinal_neg_2	Sample	MSC	neg	2	GM3 d36:2	12	GM3	12	1177.72	1177.72	0.1	C59H105N2O21	625156	12	GM3 d36:2_12	GM3	d	36	2	[M-H]	625156	65600749	17.1535	31.8	0.539417	0.365246	0.126343	0.0279921	GM3 36:2;O2	GM3 36:2;O2_RT 12	GM3 18:1;O2/18:1	CHONDRO-ADIPO; OSTEO-ADIPO
Sample_MSC_d5_MS3ITfinal_neg_2	Sample	MSC	neg	2	GM3 d36:2	12	GM3	12	1177.72	1177.72	0.1	C59H105N2O21	625156	12	GM3 d36:2_12	GM3	d	36	2	[M-H]	625156	65600749	17.1535	31.8	0.539417	0.365246	0.126343	0.0279921	GM3 36:2;O2	GM3 36:2;O2_RT 12	GM3 18:1;O2/18:1	CHONDRO-ADIPO; OSTEO-ADIPO
Sample_MSC_d5_MS3ITfinal_neg_2	Sample	MSC	neg	2	GM3 d36:2	12	GM3	12	1177.72	1177.72	0.1	C59H105N2O21	625156	12	GM3 d36:2_12	GM3	d	36	2	[M-H]	625156	65600749	17.1535	31.8	0.539417	0.365246	0.126343	0.0279921	GM3 36:2;O2	GM3 36:2;O2_RT 12	GM3 18:2;O2/18:0*	CHONDRO-ADIPO; OSTEO-ADIPO
Sample_MSC_d5_MS3ITfinal_neg_2	Sample	MSC	neg	2	GM3 d36:2	12	GM3	12	1177.72	1177.72	0.1	C59H105N2O21	625156	12	GM3 d36:2_12	GM3	d	36	2	[M-H]	625156	65600749	17.1535	31.8	0.539417	0.365246	0.126343	0.0279921	GM3 36:2;O2	GM3 36:2;O2_RT 12	GM3 18:2;O2/18:0*	CHONDRO-ADIPO; OSTEO-ADIPO
Sample_MSC_d5_MS3ITfinal_neg_3	Sample	MSC	neg	3	GM3 d36:2	12	GM3	12.05	1177.72	1177.72	-0.8	C59H105N2O21	709003	12	GM3 d36:2_12	GM3	d	36	2	[M-H]	709003	58984872	21.6361	50.9	0.425072	0.365246	0.126343	0.0279921	GM3 36:2;O2	GM3 36:2;O2_RT 12	GM3 18:1;O2/18:1	CHONDRO-ADIPO; OSTEO-ADIPO
Sample_MSC_d5_MS3ITfinal_neg_3	Sample	MSC	neg	3	GM3 d36:2	12	GM3	12.05	1177.72	1177.72	-0.8	C59H105N2O21	709003	12	GM3 d36:2_12	GM3	d	36	2	[M-H]	709003	58984872	21.6361	50.9	0.425072	0.365246	0.126343	0.0279921	GM3 36:2;O2	GM3 36:2;O2_RT 12	GM3 18:1;O2/18:1	CHONDRO-ADIPO; OSTEO-ADIPO
Sample_MSC_d5_MS3ITfinal_neg_3	Sample	MSC	neg	3	GM3 d36:2	12	GM3	12.05	1177.72	1177.72	-0.8	C59H105N2O21	709003	12	GM3 d36:2_12	GM3	d	36	2	[M-H]	709003	58984872	21.6361	50.9	0.425072	0.365246	0.126343	0.0279921	GM3 36:2;O2	GM3 36:2;O2_RT 12	GM3 18:2;O2/18:0*	CHONDRO-ADIPO; OSTEO-ADIPO
Sample_MSC_d5_MS3ITfinal_neg_3	Sample	MSC	neg	3	GM3 d36:2	12	GM3	12.05	1177.72	1177.72	-0.8	C59H105N2O21	709003	12	GM3 d36:2_12	GM3	d	36	2	[M-H]	709003	58984872	21.6361	50.9	0.425072	0.365246	0.126343	0.0279921	GM3 36:2;O2	GM3 36:2;O2_RT 12	GM3 18:2;O2/18:0*	CHONDRO-ADIPO; OSTEO-ADIPO
Sample_MSC_d5_MS3ITfinal_neg_4	Sample	MSC	neg	4	GM3 d36:2	12	GM3	12.03	1177.72	1177.72	0.1	C59H105N2O21	788346	12	GM3 d36:2_12	GM3	d	36	2	[M-H]	788346	77843449	18.2292	53.2	0.342654	0.365246	0.126343	0.0279921	GM3 36:2;O2	GM3 36:2;O2_RT 12	GM3 18:1;O2/18:1	CHONDRO-ADIPO; OSTEO-ADIPO
Sample_MSC_d5_MS3ITfinal_neg_4	Sample	MSC	neg	4	GM3 d36:2	12	GM3	12.03	1177.72	1177.72	0.1	C59H105N2O21	788346	12	GM3 d36:2_12	GM3	d	36	2	[M-H]	788346	77843449	18.2292	53.2	0.342654	0.365246	0.126343	0.0279921	GM3 36:2;O2	GM3 36:2;O2_RT 12	GM3 18:1;O2/18:1	CHONDRO-ADIPO; OSTEO-ADIPO
Sample_MSC_d5_MS3ITfinal_neg_4	Sample	MSC	neg	4	GM3 d36:2	12	GM3	12.03	1177.72	1177.72	0.1	C59H105N2O21	788346	12	GM3 d36:2_12	GM3	d	36	2	[M-H]	788346	77843449	18.2292	53.2	0.342654	0.365246	0.126343	0.0279921	GM3 36:2;O2	GM3 36:2;O2_RT 12	GM3 18:2;O2/18:0*	CHONDRO-ADIPO; OSTEO-ADIPO
Sample_MSC_d5_MS3ITfinal_neg_4	Sample	MSC	neg	4	GM3 d36:2	12	GM3	12.03	1177.72	1177.72	0.1	C59H105N2O21	788346	12	GM3 d36:2_12	GM3	d	36	2	[M-H]	788346	77843449	18.2292	53.2	0.342654	0.365246	0.126343	0.0279921	GM3 36:2;O2	GM3 36:2;O2_RT 12	GM3 18:2;O2/18:0*	CHONDRO-ADIPO; OSTEO-ADIPO
Sample_MSC_d5_MS3ITfinal_neg_5	Sample	MSC	neg	5	GM3 d36:2	12	GM3	12	1177.72	1177.72	0.1	C59H105N2O21	600478	12	GM3 d36:2_12	GM3	d	36	2	[M-H]	600478	53947297	20.0355	62.8	0.319036	0.365246	0.126343	0.0279921	GM3 36:2;O2	GM3 36:2;O2_RT 12	GM3 18:1;O2/18:1	CHONDRO-ADIPO; OSTEO-ADIPO
Sample_MSC_d5_MS3ITfinal_neg_5	Sample	MSC	neg	5	GM3 d36:2	12	GM3	12	1177.72	1177.72	0.1	C59H105N2O21	600478	12	GM3 d36:2_12	GM3	d	36	2	[M-H]	600478	53947297	20.0355	62.8	0.319036	0.365246	0.126343	0.0279921	GM3 36:2;O2	GM3 36:2;O2_RT 12	GM3 18:1;O2/18:1	CHONDRO-ADIPO; OSTEO-ADIPO
Sample_MSC_d5_MS3ITfinal_neg_5	Sample	MSC	neg	5	GM3 d36:2	12	GM3	12	1177.72	1177.72	0.1	C59H105N2O21	600478	12	GM3 d36:2_12	GM3	d	36	2	[M-H]	600478	53947297	20.0355	62.8	0.319036	0.365246	0.126343	0.0279921	GM3 36:2;O2	GM3 36:2;O2_RT 12	GM3 18:2;O2/18:0*	CHONDRO-ADIPO; OSTEO-ADIPO
Sample_MSC_d5_MS3ITfinal_neg_5	Sample	MSC	neg	5	GM3 d36:2	12	GM3	12	1177.72	1177.72	0.1	C59H105N2O21	600478	12	GM3 d36:2_12	GM3	d	36	2	[M-H]	600478	53947297	20.0355	62.8	0.319036	0.365246	0.126343	0.0279921	GM3 36:2;O2	GM3 36:2;O2_RT 12	GM3 18:2;O2/18:0*	CHONDRO-ADIPO; OSTEO-ADIPO
Sample_OSTEO_d5_MS3ITfinal_neg_1	Sample	OSTEO	neg	1	GM3 d36:2	12	GM3	12	1177.72	1177.72	0.1	C59H105N2O21	3.54213e+06	12	GM3 d36:2_12	GM3	d	36	2	[M-H]	3.54213e+06	40634581	156.907	538.9	0.291161	0.249439	0.0442314	0.0072547	GM3 36:2;O2	GM3 36:2;O2_RT 12	GM3 18:1;O2/18:1	CHONDRO-ADIPO; OSTEO-ADIPO
Sample_OSTEO_d5_MS3ITfinal_neg_1	Sample	OSTEO	neg	1	GM3 d36:2	12	GM3	12	1177.72	1177.72	0.1	C59H105N2O21	3.54213e+06	12	GM3 d36:2_12	GM3	d	36	2	[M-H]	3.54213e+06	40634581	156.907	538.9	0.291161	0.249439	0.0442314	0.0072547	GM3 36:2;O2	GM3 36:2;O2_RT 12	GM3 18:1;O2/18:1	CHONDRO-ADIPO; OSTEO-ADIPO
Sample_OSTEO_d5_MS3ITfinal_neg_1	Sample	OSTEO	neg	1	GM3 d36:2	12	GM3	12	1177.72	1177.72	0.1	C59H105N2O21	3.54213e+06	12	GM3 d36:2_12	GM3	d	36	2	[M-H]	3.54213e+06	40634581	156.907	538.9	0.291161	0.249439	0.0442314	0.0072547	GM3 36:2;O2	GM3 36:2;O2_RT 12	GM3 18:2;O2/18:0*	CHONDRO-ADIPO; OSTEO-ADIPO
Sample_OSTEO_d5_MS3ITfinal_neg_1	Sample	OSTEO	neg	1	GM3 d36:2	12	GM3	12	1177.72	1177.72	0.1	C59H105N2O21	3.54213e+06	12	GM3 d36:2_12	GM3	d	36	2	[M-H]	3.54213e+06	40634581	156.907	538.9	0.291161	0.249439	0.0442314	0.0072547	GM3 36:2;O2	GM3 36:2;O2_RT 12	GM3 18:2;O2/18:0*	CHONDRO-ADIPO; OSTEO-ADIPO
Sample_OSTEO_d5_MS3ITfinal_neg_2	Sample	OSTEO	neg	2	GM3 d36:2	12	GM3	11.98	1177.72	1177.72	-0.8	C59H105N2O21	4.55422e+06	12	GM3 d36:2_12	GM3	d	36	2	[M-H]	4.55422e+06	46277275	177.141	650.9	0.272147	0.249439	0.0442314	0.0072547	GM3 36:2;O2	GM3 36:2;O2_RT 12	GM3 18:1;O2/18:1	CHONDRO-ADIPO; OSTEO-ADIPO
Sample_OSTEO_d5_MS3ITfinal_neg_2	Sample	OSTEO	neg	2	GM3 d36:2	12	GM3	11.98	1177.72	1177.72	-0.8	C59H105N2O21	4.55422e+06	12	GM3 d36:2_12	GM3	d	36	2	[M-H]	4.55422e+06	46277275	177.141	650.9	0.272147	0.249439	0.0442314	0.0072547	GM3 36:2;O2	GM3 36:2;O2_RT 12	GM3 18:1;O2/18:1	CHONDRO-ADIPO; OSTEO-ADIPO
Sample_OSTEO_d5_MS3ITfinal_neg_2	Sample	OSTEO	neg	2	GM3 d36:2	12	GM3	11.98	1177.72	1177.72	-0.8	C59H105N2O21	4.55422e+06	12	GM3 d36:2_12	GM3	d	36	2	[M-H]	4.55422e+06	46277275	177.141	650.9	0.272147	0.249439	0.0442314	0.0072547	GM3 36:2;O2	GM3 36:2;O2_RT 12	GM3 18:2;O2/18:0*	CHONDRO-ADIPO; OSTEO-ADIPO
Sample_OSTEO_d5_MS3ITfinal_neg_2	Sample	OSTEO	neg	2	GM3 d36:2	12	GM3	11.98	1177.72	1177.72	-0.8	C59H105N2O21	4.55422e+06	12	GM3 d36:2_12	GM3	d	36	2	[M-H]	4.55422e+06	46277275	177.141	650.9	0.272147	0.249439	0.0442314	0.0072547	GM3 36:2;O2	GM3 36:2;O2_RT 12	GM3 18:2;O2/18:0*	CHONDRO-ADIPO; OSTEO-ADIPO
Sample_OSTEO_d5_MS3ITfinal_neg_3	Sample	OSTEO	neg	3	GM3 d36:2	12	GM3	12	1177.72	1177.72	-0.8	C59H105N2O21	4.68832e+06	12	GM3 d36:2_12	GM3	d	36	2	[M-H]	4.68832e+06	48054096	175.614	634.2	0.276906	0.249439	0.0442314	0.0072547	GM3 36:2;O2	GM3 36:2;O2_RT 12	GM3 18:1;O2/18:1	CHONDRO-ADIPO; OSTEO-ADIPO
Sample_OSTEO_d5_MS3ITfinal_neg_3	Sample	OSTEO	neg	3	GM3 d36:2	12	GM3	12	1177.72	1177.72	-0.8	C59H105N2O21	4.68832e+06	12	GM3 d36:2_12	GM3	d	36	2	[M-H]	4.68832e+06	48054096	175.614	634.2	0.276906	0.249439	0.0442314	0.0072547	GM3 36:2;O2	GM3 36:2;O2_RT 12	GM3 18:1;O2/18:1	CHONDRO-ADIPO; OSTEO-ADIPO
Sample_OSTEO_d5_MS3ITfinal_neg_3	Sample	OSTEO	neg	3	GM3 d36:2	12	GM3	12	1177.72	1177.72	-0.8	C59H105N2O21	4.68832e+06	12	GM3 d36:2_12	GM3	d	36	2	[M-H]	4.68832e+06	48054096	175.614	634.2	0.276906	0.249439	0.0442314	0.0072547	GM3 36:2;O2	GM3 36:2;O2_RT 12	GM3 18:2;O2/18:0*	CHONDRO-ADIPO; OSTEO-ADIPO
Sample_OSTEO_d5_MS3ITfinal_neg_3	Sample	OSTEO	neg	3	GM3 d36:2	12	GM3	12	1177.72	1177.72	-0.8	C59H105N2O21	4.68832e+06	12	GM3 d36:2_12	GM3	d	36	2	[M-H]	4.68832e+06	48054096	175.614	634.2	0.276906	0.249439	0.0442314	0.0072547	GM3 36:2;O2	GM3 36:2;O2_RT 12	GM3 18:2;O2/18:0*	CHONDRO-ADIPO; OSTEO-ADIPO
Sample_OSTEO_d5_MS3ITfinal_neg_4	Sample	OSTEO	neg	4	GM3 d36:2	12	GM3	12	1177.72	1177.72	0.1	C59H105N2O21	2.96626e+06	12	GM3 d36:2_12	GM3	d	36	2	[M-H]	2.96626e+06	48083108	111.043	596.1	0.186282	0.249439	0.0442314	0.0072547	GM3 36:2;O2	GM3 36:2;O2_RT 12	GM3 18:1;O2/18:1	CHONDRO-ADIPO; OSTEO-ADIPO
Sample_OSTEO_d5_MS3ITfinal_neg_4	Sample	OSTEO	neg	4	GM3 d36:2	12	GM3	12	1177.72	1177.72	0.1	C59H105N2O21	2.96626e+06	12	GM3 d36:2_12	GM3	d	36	2	[M-H]	2.96626e+06	48083108	111.043	596.1	0.186282	0.249439	0.0442314	0.0072547	GM3 36:2;O2	GM3 36:2;O2_RT 12	GM3 18:1;O2/18:1	CHONDRO-ADIPO; OSTEO-ADIPO
Sample_OSTEO_d5_MS3ITfinal_neg_4	Sample	OSTEO	neg	4	GM3 d36:2	12	GM3	12	1177.72	1177.72	0.1	C59H105N2O21	2.96626e+06	12	GM3 d36:2_12	GM3	d	36	2	[M-H]	2.96626e+06	48083108	111.043	596.1	0.186282	0.249439	0.0442314	0.0072547	GM3 36:2;O2	GM3 36:2;O2_RT 12	GM3 18:2;O2/18:0*	CHONDRO-ADIPO; OSTEO-ADIPO
Sample_OSTEO_d5_MS3ITfinal_neg_4	Sample	OSTEO	neg	4	GM3 d36:2	12	GM3	12	1177.72	1177.72	0.1	C59H105N2O21	2.96626e+06	12	GM3 d36:2_12	GM3	d	36	2	[M-H]	2.96626e+06	48083108	111.043	596.1	0.186282	0.249439	0.0442314	0.0072547	GM3 36:2;O2	GM3 36:2;O2_RT 12	GM3 18:2;O2/18:0*	CHONDRO-ADIPO; OSTEO-ADIPO
Sample_OSTEO_d5_MS3ITfinal_neg_5	Sample	OSTEO	neg	5	GM3 d36:2	12	GM3	11.97	1177.72	1177.72	-1.7	C59H105N2O21	5.37253e+06	12	GM3 d36:2_12	GM3	d	36	2	[M-H]	5.37253e+06	62507628	154.71	701	0.220699	0.249439	0.0442314	0.0072547	GM3 36:2;O2	GM3 36:2;O2_RT 12	GM3 18:1;O2/18:1	CHONDRO-ADIPO; OSTEO-ADIPO
Sample_OSTEO_d5_MS3ITfinal_neg_5	Sample	OSTEO	neg	5	GM3 d36:2	12	GM3	11.97	1177.72	1177.72	-1.7	C59H105N2O21	5.37253e+06	12	GM3 d36:2_12	GM3	d	36	2	[M-H]	5.37253e+06	62507628	154.71	701	0.220699	0.249439	0.0442314	0.0072547	GM3 36:2;O2	GM3 36:2;O2_RT 12	GM3 18:1;O2/18:1	CHONDRO-ADIPO; OSTEO-ADIPO
Sample_OSTEO_d5_MS3ITfinal_neg_5	Sample	OSTEO	neg	5	GM3 d36:2	12	GM3	11.97	1177.72	1177.72	-1.7	C59H105N2O21	5.37253e+06	12	GM3 d36:2_12	GM3	d	36	2	[M-H]	5.37253e+06	62507628	154.71	701	0.220699	0.249439	0.0442314	0.0072547	GM3 36:2;O2	GM3 36:2;O2_RT 12	GM3 18:2;O2/18:0*	CHONDRO-ADIPO; OSTEO-ADIPO
Sample_OSTEO_d5_MS3ITfinal_neg_5	Sample	OSTEO	neg	5	GM3 d36:2	12	GM3	11.97	1177.72	1177.72	-1.7	C59H105N2O21	5.37253e+06	12	GM3 d36:2_12	GM3	d	36	2	[M-H]	5.37253e+06	62507628	154.71	701	0.220699	0.249439	0.0442314	0.0072547	GM3 36:2;O2	GM3 36:2;O2_RT 12	GM3 18:2;O2/18:0*	CHONDRO-ADIPO; OSTEO-ADIPO
Sample_CHONDRO_d5_MS3ITfinal_neg_1	Sample	CHONDRO	neg	1	GM3 d38:0	17.78	GM3	17.71	1209.78	1209.78	-0.8	C61H113N2O21	514279	17.8	GM3 d38:0_17.8	GM3	d	38	0	[M-H]	514279	44506446	20.7993	573	0.0362989	0.05047	0.0433046	0.006109	GM3 38:0;O2	GM3 38:0;O2_RT 17.8	GM3 16:0;O2/22:0*	MSC-ADIPO; MSC-CHONDRO; OSTEO-MSC	MSC
Sample_CHONDRO_d5_MS3ITfinal_neg_2	Sample	CHONDRO	neg	2	GM3 d38:0	17.78	GM3	17.67	1209.78	1209.78	0.1	C61H113N2O21	609694	17.8	GM3 d38:0_17.8	GM3	d	38	0	[M-H]	609694	40078241	27.3827	601.6	0.0455164	0.05047	0.0433046	0.006109	GM3 38:0;O2	GM3 38:0;O2_RT 17.8	GM3 16:0;O2/22:0*	MSC-ADIPO; MSC-CHONDRO; OSTEO-MSC	MSC
Sample_CHONDRO_d5_MS3ITfinal_neg_3	Sample	CHONDRO	neg	3	GM3 d38:0	17.78	GM3	17.71	1209.78	1209.78	-0.8	C61H113N2O21	161056	17.8	GM3 d38:0_17.8	GM3	d	38	0	[M-H]	161056	54560086	5.31342	496.7	0.0106974	0.05047	0.0433046	0.006109	GM3 38:0;O2	GM3 38:0;O2_RT 17.8	GM3 16:0;O2/22:0*	MSC-ADIPO; MSC-CHONDRO; OSTEO-MSC	MSC
Sample_CHONDRO_d5_MS3ITfinal_neg_4	Sample	CHONDRO	neg	4	GM3 d38:0	17.78	GM3	17.69	1209.78	1209.79	2.5	C61H113N2O21	1.10036e+06	17.8	GM3 d38:0_17.8	GM3	d	38	0	[M-H]	1.10036e+06	30306448	65.3541	525.3	0.124413	0.05047	0.0433046	0.006109	GM3 38:0;O2	GM3 38:0;O2_RT 17.8	GM3 16:0;O2/22:0*	MSC-ADIPO; MSC-CHONDRO; OSTEO-MSC	MSC
Sample_CHONDRO_d5_MS3ITfinal_neg_5	Sample	CHONDRO	neg	5	GM3 d38:0	17.78	GM3	17.64	1209.78	1209.78	0.1	C61H113N2O21	368995	17.8	GM3 d38:0_17.8	GM3	d	38	0	[M-H]	368995	36520511	18.1868	513.4	0.0354243	0.05047	0.0433046	0.006109	GM3 38:0;O2	GM3 38:0;O2_RT 17.8	GM3 16:0;O2/22:0*	MSC-ADIPO; MSC-CHONDRO; OSTEO-MSC	MSC
Sample_MSC_d5_MS3ITfinal_neg_2	Sample	MSC	neg	2	GM3 d38:0	17.78	GM3	17.6	1209.78	1209.78	-0.8	C61H113N2O21	300902	17.8	GM3 d38:0_17.8	GM3	d	38	0	[M-H]	300902	65600749	8.25635	31.8	0.259634	0.209873	0.0390883	0.00908856	GM3 38:0;O2	GM3 38:0;O2_RT 17.8	GM3 16:0;O2/22:0*	MSC-ADIPO; MSC-CHONDRO; OSTEO-MSC	MSC
Sample_MSC_d5_MS3ITfinal_neg_3	Sample	MSC	neg	3	GM3 d38:0	17.78	GM3	17.66	1209.78	1209.78	-0.8	C61H113N2O21	362270	17.8	GM3 d38:0_17.8	GM3	d	38	0	[M-H]	362270	58984872	11.0551	50.9	0.217193	0.209873	0.0390883	0.00908856	GM3 38:0;O2	GM3 38:0;O2_RT 17.8	GM3 16:0;O2/22:0*	MSC-ADIPO; MSC-CHONDRO; OSTEO-MSC	MSC
Sample_MSC_d5_MS3ITfinal_neg_4	Sample	MSC	neg	4	GM3 d38:0	17.78	GM3	17.66	1209.78	1209.78	0.1	C61H113N2O21	383662	17.8	GM3 d38:0_17.8	GM3	d	38	0	[M-H]	383662	77843449	8.87154	53.2	0.166758	0.209873	0.0390883	0.00908856	GM3 38:0;O2	GM3 38:0;O2_RT 17.8	GM3 16:0;O2/22:0*	MSC-ADIPO; MSC-CHONDRO; OSTEO-MSC	MSC
Sample_MSC_d5_MS3ITfinal_neg_5	Sample	MSC	neg	5	GM3 d38:0	17.78	GM3	17.6	1209.78	1209.78	-0.8	C61H113N2O21	368726	17.8	GM3 d38:0_17.8	GM3	d	38	0	[M-H]	368726	53947297	12.3029	62.8	0.195906	0.209873	0.0390883	0.00908856	GM3 38:0;O2	GM3 38:0;O2_RT 17.8	GM3 16:0;O2/22:0*	MSC-ADIPO; MSC-CHONDRO; OSTEO-MSC	MSC
Sample_OSTEO_d5_MS3ITfinal_neg_1	Sample	OSTEO	neg	1	GM3 d38:0	17.78	GM3	17.69	1209.78	1209.79	0.9	C61H113N2O21	183176	17.8	GM3 d38:0_17.8	GM3	d	38	0	[M-H]	183176	40634581	8.11418	538.9	0.0150569	0.0180324	0.00420789	0.00127319	GM3 38:0;O2	GM3 38:0;O2_RT 17.8	GM3 16:0;O2/22:0*	MSC-ADIPO; MSC-CHONDRO; OSTEO-MSC	MSC
Sample_OSTEO_d5_MS3ITfinal_neg_5	Sample	OSTEO	neg	5	GM3 d38:0	17.78	GM3	17.69	1209.78	1209.78	-0.8	C61H113N2O21	511398	17.8	GM3 d38:0_17.8	GM3	d	38	0	[M-H]	511398	62507628	14.7265	701	0.0210078	0.0180324	0.00420789	0.00127319	GM3 38:0;O2	GM3 38:0;O2_RT 17.8	GM3 16:0;O2/22:0*	MSC-ADIPO; MSC-CHONDRO; OSTEO-MSC	MSC
Sample_MSC_d5_MS3ITfinal_neg_2	Sample	MSC	neg	2	GM3 d38:1	15.35	GM3	15.64	1253.77	1253.77	0.1	C62H113N2O23	185388	15.3	GM3 d38:1_15.3	GM3	d	38	1	[M+HCOO]	185388	65600749	5.0868	31.8	0.159962	0.0995044	0.0414049	0.00887741	GM3 38:1;O2	GM3 38:1;O2_RT 15.3		MSC-ADIPO; MSC-CHONDRO; OSTEO-MSC	MSC
Sample_MSC_d5_MS3ITfinal_neg_3	Sample	MSC	neg	3	GM3 d38:1	15.35	GM3	15.67	1253.77	1253.77	-1.6	C62H113N2O23	131150	15.3	GM3 d38:1_15.3	GM3	d	38	1	[M+HCOO]	131150	58984872	4.00221	50.9	0.0786289	0.0995044	0.0414049	0.00887741	GM3 38:1;O2	GM3 38:1;O2_RT 15.3		MSC-ADIPO; MSC-CHONDRO; OSTEO-MSC	MSC
Sample_MSC_d5_MS3ITfinal_neg_4	Sample	MSC	neg	4	GM3 d38:1	15.35	GM3	15.67	1253.77	1253.77	-0.8	C62H113N2O23	156724	15.3	GM3 d38:1_15.3	GM3	d	38	1	[M+HCOO]	156724	77843449	3.62399	53.2	0.0681201	0.0995044	0.0414049	0.00887741	GM3 38:1;O2	GM3 38:1;O2_RT 15.3		MSC-ADIPO; MSC-CHONDRO; OSTEO-MSC	MSC
Sample_MSC_d5_MS3ITfinal_neg_5	Sample	MSC	neg	5	GM3 d38:1	15.35	GM3	15.63	1253.77	1253.77	0.1	C62H113N2O23	171853	15.3	GM3 d38:1_15.3	GM3	d	38	1	[M+HCOO]	171853	53947297	5.73405	62.8	0.0913065	0.0995044	0.0414049	0.00887741	GM3 38:1;O2	GM3 38:1;O2_RT 15.3		MSC-ADIPO; MSC-CHONDRO; OSTEO-MSC	MSC
Sample_ADIPO_d5_MS3ITfinal_neg_1	Sample	ADIPO	neg	1	GM3 d38:1	16.85	GM3	16.78	1207.77	1207.77	0.1	C61H111N2O21	2.12513e+06	16.9	GM3 d38:1_16.9	GM3	d	38	1	[M-H]	2.12513e+06	55859734	68.4792	57.2	1.19719	1.08286	0.0921029	0.0286414	GM3 38:1;O2	GM3 38:1;O2_RT 16.9	GM3 18:1;O2/20:0	MSC-ADIPO; MSC-CHONDRO; OSTEO-MSC	MSC
Sample_ADIPO_d5_MS3ITfinal_neg_2	Sample	ADIPO	neg	2	GM3 d38:1	16.85	GM3	16.76	1207.77	1207.77	0.1	C61H111N2O21	2.3047e+06	16.9	GM3 d38:1_16.9	GM3	d	38	1	[M-H]	2.3047e+06	61250750	67.7292	62	1.09241	1.08286	0.0921029	0.0286414	GM3 38:1;O2	GM3 38:1;O2_RT 16.9	GM3 18:1;O2/20:0	MSC-ADIPO; MSC-CHONDRO; OSTEO-MSC	MSC
Sample_ADIPO_d5_MS3ITfinal_neg_3	Sample	ADIPO	neg	3	GM3 d38:1	16.85	GM3	16.78	1207.77	1207.77	0.1	C61H111N2O21	2.23928e+06	16.9	GM3 d38:1_16.9	GM3	d	38	1	[M-H]	2.23928e+06	67143542	60.0312	52.5	1.14345	1.08286	0.0921029	0.0286414	GM3 38:1;O2	GM3 38:1;O2_RT 16.9	GM3 18:1;O2/20:0	MSC-ADIPO; MSC-CHONDRO; OSTEO-MSC	MSC
Sample_ADIPO_d5_MS3ITfinal_neg_4	Sample	ADIPO	neg	4	GM3 d38:1	16.85	GM3	16.78	1207.77	1207.77	0.1	C61H111N2O21	2.10714e+06	16.9	GM3 d38:1_16.9	GM3	d	38	1	[M-H]	2.10714e+06	59057876	64.2227	64.4	0.997246	1.08286	0.0921029	0.0286414	GM3 38:1;O2	GM3 38:1;O2_RT 16.9	GM3 18:1;O2/20:0	MSC-ADIPO; MSC-CHONDRO; OSTEO-MSC	MSC
Sample_ADIPO_d5_MS3ITfinal_neg_5	Sample	ADIPO	neg	5	GM3 d38:1	16.85	GM3	16.8	1207.77	1207.77	0.1	C61H111N2O21	1.99814e+06	16.9	GM3 d38:1_16.9	GM3	d	38	1	[M-H]	1.99814e+06	49459406	72.7194	73.9	0.984025	1.08286	0.0921029	0.0286414	GM3 38:1;O2	GM3 38:1;O2_RT 16.9	GM3 18:1;O2/20:0	MSC-ADIPO; MSC-CHONDRO; OSTEO-MSC	MSC
Sample_CHONDRO_d5_MS3ITfinal_neg_1	Sample	CHONDRO	neg	1	GM3 d38:1	16.85	GM3	16.83	1207.77	1207.77	0.1	C61H111N2O21	10085446	16.9	GM3 d38:1_16.9	GM3	d	38	1	[M-H]	10085446	44506446	407.892	573	0.711853	0.726341	0.0869841	0.0138457	GM3 38:1;O2	GM3 38:1;O2_RT 16.9	GM3 18:1;O2/20:0	MSC-ADIPO; MSC-CHONDRO; OSTEO-MSC	MSC
Sample_CHONDRO_d5_MS3ITfinal_neg_2	Sample	CHONDRO	neg	2	GM3 d38:1	16.85	GM3	16.82	1207.77	1207.77	-0.8	C61H111N2O21	8579668	16.9	GM3 d38:1_16.9	GM3	d	38	1	[M-H]	8579668	40078241	385.331	601.6	0.640511	0.726341	0.0869841	0.0138457	GM3 38:1;O2	GM3 38:1;O2_RT 16.9	GM3 18:1;O2/20:0	MSC-ADIPO; MSC-CHONDRO; OSTEO-MSC	MSC
Sample_CHONDRO_d5_MS3ITfinal_neg_3	Sample	CHONDRO	neg	3	GM3 d38:1	16.85	GM3	16.82	1207.77	1207.77	-0.8	C61H111N2O21	9762394	16.9	GM3 d38:1_16.9	GM3	d	38	1	[M-H]	9762394	54560086	322.073	496.7	0.648425	0.726341	0.0869841	0.0138457	GM3 38:1;O2	GM3 38:1;O2_RT 16.9	GM3 18:1;O2/20:0	MSC-ADIPO; MSC-CHONDRO; OSTEO-MSC	MSC
Sample_CHONDRO_d5_MS3ITfinal_neg_4	Sample	CHONDRO	neg	4	GM3 d38:1	16.85	GM3	16.8	1207.77	1207.77	0.1	C61H111N2O21	7.38168e+06	16.9	GM3 d38:1_16.9	GM3	d	38	1	[M-H]	7.38168e+06	30306448	438.422	525.3	0.834613	0.726341	0.0869841	0.0138457	GM3 38:1;O2	GM3 38:1;O2_RT 16.9	GM3 18:1;O2/20:0	MSC-ADIPO; MSC-CHONDRO; OSTEO-MSC	MSC
Sample_CHONDRO_d5_MS3ITfinal_neg_5	Sample	CHONDRO	neg	5	GM3 d38:1	16.85	GM3	16.8	1207.77	1207.77	0.1	C61H111N2O21	8294642	16.9	GM3 d38:1_16.9	GM3	d	38	1	[M-H]	8294642	36520511	408.821	513.4	0.796301	0.726341	0.0869841	0.0138457	GM3 38:1;O2	GM3 38:1;O2_RT 16.9	GM3 18:1;O2/20:0	MSC-ADIPO; MSC-CHONDRO; OSTEO-MSC	MSC
Sample_MSC_d5_MS3ITfinal_neg_1	Sample	MSC	neg	1	GM3 d38:1	16.85	GM3	16.73	1207.77	1207.77	0.1	C61H111N2O21	2.77858e+06	16.9	GM3 d38:1_16.9	GM3	d	38	1	[M-H]	2.77858e+06	25034098	199.785	48.5	4.11929	4.46621	0.786842	0.189624	GM3 38:1;O2	GM3 38:1;O2_RT 16.9	GM3 18:1;O2/20:0	MSC-ADIPO; MSC-CHONDRO; OSTEO-MSC	MSC
Sample_MSC_d5_MS3ITfinal_neg_2	Sample	MSC	neg	2	GM3 d38:1	16.85	GM3	16.73	1207.77	1207.77	0.1	C61H111N2O21	6.64298e+06	16.9	GM3 d38:1_16.9	GM3	d	38	1	[M-H]	6.64298e+06	65600749	182.275	31.8	5.73191	4.46621	0.786842	0.189624	GM3 38:1;O2	GM3 38:1;O2_RT 16.9	GM3 18:1;O2/20:0	MSC-ADIPO; MSC-CHONDRO; OSTEO-MSC	MSC
Sample_MSC_d5_MS3ITfinal_neg_3	Sample	MSC	neg	3	GM3 d38:1	16.85	GM3	16.76	1207.77	1207.77	-0.8	C61H111N2O21	7.82098e+06	16.9	GM3 d38:1_16.9	GM3	d	38	1	[M-H]	7.82098e+06	58984872	238.667	50.9	4.68895	4.46621	0.786842	0.189624	GM3 38:1;O2	GM3 38:1;O2_RT 16.9	GM3 18:1;O2/20:0	MSC-ADIPO; MSC-CHONDRO; OSTEO-MSC	MSC
Sample_MSC_d5_MS3ITfinal_neg_4	Sample	MSC	neg	4	GM3 d38:1	16.85	GM3	16.78	1207.77	1207.77	0.1	C61H111N2O21	8587776	16.9	GM3 d38:1_16.9	GM3	d	38	1	[M-H]	8587776	77843449	198.578	53.2	3.73267	4.46621	0.786842	0.189624	GM3 38:1;O2	GM3 38:1;O2_RT 16.9	GM3 18:1;O2/20:0	MSC-ADIPO; MSC-CHONDRO; OSTEO-MSC	MSC
Sample_MSC_d5_MS3ITfinal_neg_5	Sample	MSC	neg	5	GM3 d38:1	16.85	GM3	16.71	1207.77	1207.77	0.1	C61H111N2O21	7638265	16.9	GM3 d38:1_16.9	GM3	d	38	1	[M-H]	7638265	53947297	254.858	62.8	4.05824	4.46621	0.786842	0.189624	GM3 38:1;O2	GM3 38:1;O2_RT 16.9	GM3 18:1;O2/20:0	MSC-ADIPO; MSC-CHONDRO; OSTEO-MSC	MSC
Sample_OSTEO_d5_MS3ITfinal_neg_1	Sample	OSTEO	neg	1	GM3 d38:1	16.85	GM3	16.82	1207.77	1207.77	0.1	C61H111N2O21	17315502	16.9	GM3 d38:1_16.9	GM3	d	38	1	[M-H]	17315502	40634581	767.029	538.9	1.42332	1.2056	0.149707	0.0165043	GM3 38:1;O2	GM3 38:1;O2_RT 16.9	GM3 18:1;O2/20:0	MSC-ADIPO; MSC-CHONDRO; OSTEO-MSC	MSC
Sample_OSTEO_d5_MS3ITfinal_neg_2	Sample	OSTEO	neg	2	GM3 d38:1	16.85	GM3	16.78	1207.77	1207.77	0.1	C61H111N2O21	20438174	16.9	GM3 d38:1_16.9	GM3	d	38	1	[M-H]	20438174	46277275	794.963	650.9	1.22133	1.2056	0.149707	0.0165043	GM3 38:1;O2	GM3 38:1;O2_RT 16.9	GM3 18:1;O2/20:0	MSC-ADIPO; MSC-CHONDRO; OSTEO-MSC	MSC
Sample_OSTEO_d5_MS3ITfinal_neg_3	Sample	OSTEO	neg	3	GM3 d38:1	16.85	GM3	16.8	1207.77	1207.77	0.1	C61H111N2O21	20987310	16.9	GM3 d38:1_16.9	GM3	d	38	1	[M-H]	20987310	48054096	786.138	634.2	1.23957	1.2056	0.149707	0.0165043	GM3 38:1;O2	GM3 38:1;O2_RT 16.9	GM3 18:1;O2/20:0	MSC-ADIPO; MSC-CHONDRO; OSTEO-MSC	MSC
Sample_OSTEO_d5_MS3ITfinal_neg_4	Sample	OSTEO	neg	4	GM3 d38:1	16.85	GM3	16.82	1207.77	1207.77	0.1	C61H111N2O21	17871244	16.9	GM3 d38:1_16.9	GM3	d	38	1	[M-H]	17871244	48083108	669.013	596.1	1.12232	1.2056	0.149707	0.0165043	GM3 38:1;O2	GM3 38:1;O2_RT 16.9	GM3 18:1;O2/20:0	MSC-ADIPO; MSC-CHONDRO; OSTEO-MSC	MSC
Sample_OSTEO_d5_MS3ITfinal_neg_5	Sample	OSTEO	neg	5	GM3 d38:1	16.85	GM3	16.78	1207.77	1207.77	0.1	C61H111N2O21	24865660	16.9	GM3 d38:1_16.9	GM3	d	38	1	[M-H]	24865660	62507628	716.044	701	1.02146	1.2056	0.149707	0.0165043	GM3 38:1;O2	GM3 38:1;O2_RT 16.9	GM3 18:1;O2/20:0	MSC-ADIPO; MSC-CHONDRO; OSTEO-MSC	MSC
Sample_ADIPO_d5_MS3ITfinal_neg_1	Sample	ADIPO	neg	1	GM3 d38:2	14.14	GM3	14.17	1205.75	1205.75	-0.7	C61H109N2O21	144050	14.1	GM3 d38:2_14.1	GM3	d	38	2	[M-H]	144050	55859734	4.64182	57.2	0.0811507	0.0525804	0.0389145	0.00860013	GM3 38:2;O2	GM3 38:2;O2_RT 14.1		CHONDRO-ADIPO
Sample_ADIPO_d5_MS3ITfinal_neg_2	Sample	ADIPO	neg	2	GM3 d38:2	14.14	GM3	14.15	1205.75	1205.75	0.1	C61H109N2O21	68910.1	14.1	GM3 d38:2_14.1	GM3	d	38	2	[M-H]	68910.1	61250750	2.02509	62	0.0326627	0.0525804	0.0389145	0.00860013	GM3 38:2;O2	GM3 38:2;O2_RT 14.1		CHONDRO-ADIPO
Sample_ADIPO_d5_MS3ITfinal_neg_3	Sample	ADIPO	neg	3	GM3 d38:2	14.14	GM3	14.18	1205.75	1205.75	0.1	C61H109N2O21	207202	14.1	GM3 d38:2_14.1	GM3	d	38	2	[M-H]	207202	67143542	5.55471	52.5	0.105804	0.0525804	0.0389145	0.00860013	GM3 38:2;O2	GM3 38:2;O2_RT 14.1		CHONDRO-ADIPO
Sample_ADIPO_d5_MS3ITfinal_neg_4	Sample	ADIPO	neg	4	GM3 d38:2	14.14	GM3	14.17	1205.75	1205.75	0.9	C61H109N2O21	30992.3	14.1	GM3 d38:2_14.1	GM3	d	38	2	[M-H]	30992.3	59057876	0.944601	64.4	0.0146677	0.0525804	0.0389145	0.00860013	GM3 38:2;O2	GM3 38:2;O2_RT 14.1		CHONDRO-ADIPO
Sample_ADIPO_d5_MS3ITfinal_neg_5	Sample	ADIPO	neg	5	GM3 d38:2	14.14	GM3	14.19	1205.75	1205.75	0.1	C61H109N2O21	58108.8	14.1	GM3 d38:2_14.1	GM3	d	38	2	[M-H]	58108.8	49459406	2.11478	73.9	0.0286168	0.0525804	0.0389145	0.00860013	GM3 38:2;O2	GM3 38:2;O2_RT 14.1		CHONDRO-ADIPO
Sample_CHONDRO_d5_MS3ITfinal_neg_5	Sample	CHONDRO	neg	5	GM3 d38:2	14.14	GM3	14.13	1205.75	1205.75	-2.3	C61H109N2O21	211262	14.1	GM3 d38:2_14.1	GM3	d	38	2	[M-H]	211262	36520511	10.4125	513.4	0.0202815	0.0202815	NA	NA	GM3 38:2;O2	GM3 38:2;O2_RT 14.1		CHONDRO-ADIPO
Sample_MSC_d5_MS3ITfinal_neg_2	Sample	MSC	neg	2	GM3 d38:2	14.14	GM3	14.16	1205.75	1205.75	-5	C61H109N2O21	60808.3	14.1	GM3 d38:2_14.1	GM3	d	38	2	[M-H]	60808.3	65600749	1.6685	31.8	0.0524686	0.0520522	0.00672725	0.00285846	GM3 38:2;O2	GM3 38:2;O2_RT 14.1		CHONDRO-ADIPO
Sample_MSC_d5_MS3ITfinal_neg_3	Sample	MSC	neg	3	GM3 d38:2	14.14	GM3	14.22	1205.75	1205.75	0.1	C61H109N2O21	80106.1	14.1	GM3 d38:2_14.1	GM3	d	38	2	[M-H]	80106.1	58984872	2.44454	50.9	0.0480263	0.0520522	0.00672725	0.00285846	GM3 38:2;O2	GM3 38:2;O2_RT 14.1		CHONDRO-ADIPO
Sample_MSC_d5_MS3ITfinal_neg_4	Sample	MSC	neg	4	GM3 d38:2	14.14	GM3	14.21	1205.75	1205.75	0.1	C61H109N2O21	141193	14.1	GM3 d38:2_14.1	GM3	d	38	2	[M-H]	141193	77843449	3.26485	53.2	0.0613693	0.0520522	0.00672725	0.00285846	GM3 38:2;O2	GM3 38:2;O2_RT 14.1		CHONDRO-ADIPO
Sample_MSC_d5_MS3ITfinal_neg_5	Sample	MSC	neg	5	GM3 d38:2	14.14	GM3	14.16	1205.75	1205.75	0.1	C61H109N2O21	87227.8	14.1	GM3 d38:2_14.1	GM3	d	38	2	[M-H]	87227.8	53947297	2.91043	62.8	0.0463445	0.0520522	0.00672725	0.00285846	GM3 38:2;O2	GM3 38:2;O2_RT 14.1		CHONDRO-ADIPO
Sample_OSTEO_d5_MS3ITfinal_neg_1	Sample	OSTEO	neg	1	GM3 d38:2	14.14	GM3	14.16	1205.75	1205.75	0.1	C61H109N2O21	664150	14.1	GM3 d38:2_14.1	GM3	d	38	2	[M-H]	664150	40634581	29.42	538.9	0.0545927	0.04384	0.0162933	0.00332812	GM3 38:2;O2	GM3 38:2;O2_RT 14.1		CHONDRO-ADIPO
Sample_OSTEO_d5_MS3ITfinal_neg_2	Sample	OSTEO	neg	2	GM3 d38:2	14.14	GM3	14.13	1205.75	1205.75	0.1	C61H109N2O21	466436	14.1	GM3 d38:2_14.1	GM3	d	38	2	[M-H]	466436	46277275	18.1425	650.9	0.0278729	0.04384	0.0162933	0.00332812	GM3 38:2;O2	GM3 38:2;O2_RT 14.1		CHONDRO-ADIPO
Sample_OSTEO_d5_MS3ITfinal_neg_3	Sample	OSTEO	neg	3	GM3 d38:2	14.14	GM3	14.14	1205.75	1205.75	-0.7	C61H109N2O21	1.03374e+06	14.1	GM3 d38:2_14.1	GM3	d	38	2	[M-H]	1.03374e+06	48054096	38.7215	634.2	0.0610557	0.04384	0.0162933	0.00332812	GM3 38:2;O2	GM3 38:2;O2_RT 14.1		CHONDRO-ADIPO
Sample_OSTEO_d5_MS3ITfinal_neg_4	Sample	OSTEO	neg	4	GM3 d38:2	14.14	GM3	14.16	1205.75	1205.75	0.1	C61H109N2O21	400201	14.1	GM3 d38:2_14.1	GM3	d	38	2	[M-H]	400201	48083108	14.9816	596.1	0.0251327	0.04384	0.0162933	0.00332812	GM3 38:2;O2	GM3 38:2;O2_RT 14.1		CHONDRO-ADIPO
Sample_OSTEO_d5_MS3ITfinal_neg_5	Sample	OSTEO	neg	5	GM3 d38:2	14.14	GM3	14.11	1205.75	1205.75	-0.7	C61H109N2O21	1.23045e+06	14.1	GM3 d38:2_14.1	GM3	d	38	2	[M-H]	1.23045e+06	62507628	35.4326	701	0.0505457	0.04384	0.0162933	0.00332812	GM3 38:2;O2	GM3 38:2;O2_RT 14.1		CHONDRO-ADIPO
Sample_ADIPO_d5_MS3ITfinal_neg_1	Sample	ADIPO	neg	1	GM3 d39:1	18.37	GM3	18.3	1221.78	1221.78	0.1	C62H113N2O21	602410	18.4	GM3 d39:1_18.4	GM3	d	39	1	[M-H]	602410	55859734	19.4118	57.2	0.339367	0.379122	0.0952785	0.0257929	GM3 39:1;O2	GM3 39:1;O2_RT 18.4	GM3 17:1;O2/22:0*	MSC-ADIPO; OSTEO-MSC
Sample_ADIPO_d5_MS3ITfinal_neg_3	Sample	ADIPO	neg	3	GM3 d39:1	18.37	GM3	18.32	1221.78	1221.78	0.1	C62H113N2O21	1.00648e+06	18.4	GM3 d39:1_18.4	GM3	d	39	1	[M-H]	1.00648e+06	67143542	26.982	52.5	0.513942	0.379122	0.0952785	0.0257929	GM3 39:1;O2	GM3 39:1;O2_RT 18.4	GM3 17:1;O2/22:0*	MSC-ADIPO; OSTEO-MSC
Sample_ADIPO_d5_MS3ITfinal_neg_4	Sample	ADIPO	neg	4	GM3 d39:1	18.37	GM3	18.3	1221.78	1221.78	0.1	C62H113N2O21	781898	18.4	GM3 d39:1_18.4	GM3	d	39	1	[M-H]	781898	59057876	23.8311	64.4	0.370049	0.379122	0.0952785	0.0257929	GM3 39:1;O2	GM3 39:1;O2_RT 18.4	GM3 17:1;O2/22:0*	MSC-ADIPO; OSTEO-MSC
Sample_ADIPO_d5_MS3ITfinal_neg_5	Sample	ADIPO	neg	5	GM3 d39:1	18.37	GM3	18.32	1221.78	1221.78	0.1	C62H113N2O21	595224	18.4	GM3 d39:1_18.4	GM3	d	39	1	[M-H]	595224	49459406	21.6623	73.9	0.29313	0.379122	0.0952785	0.0257929	GM3 39:1;O2	GM3 39:1;O2_RT 18.4	GM3 17:1;O2/22:0*	MSC-ADIPO; OSTEO-MSC
Sample_CHONDRO_d5_MS3ITfinal_neg_1	Sample	CHONDRO	neg	1	GM3 d39:1	18.37	GM3	18.3	1221.78	1221.78	0.1	C62H113N2O21	3052446	18.4	GM3 d39:1_18.4	GM3	d	39	1	[M-H]	3052446	44506446	123.452	573	0.215448	0.267314	0.0723244	0.00919196	GM3 39:1;O2	GM3 39:1;O2_RT 18.4	GM3 17:1;O2/22:0*	MSC-ADIPO; OSTEO-MSC
Sample_CHONDRO_d5_MS3ITfinal_neg_3	Sample	CHONDRO	neg	3	GM3 d39:1	18.37	GM3	18.28	1221.78	1221.78	-2.4	C62H113N2O21	3561546	18.4	GM3 d39:1_18.4	GM3	d	39	1	[M-H]	3561546	54560086	117.499	496.7	0.23656	0.267314	0.0723244	0.00919196	GM3 39:1;O2	GM3 39:1;O2_RT 18.4	GM3 17:1;O2/22:0*	MSC-ADIPO; OSTEO-MSC
Sample_CHONDRO_d5_MS3ITfinal_neg_4	Sample	CHONDRO	neg	4	GM3 d39:1	18.37	GM3	18.3	1221.78	1221.78	0.1	C62H113N2O21	3.09495e+06	18.4	GM3 d39:1_18.4	GM3	d	39	1	[M-H]	3.09495e+06	30306448	183.82	525.3	0.349932	0.267314	0.0723244	0.00919196	GM3 39:1;O2	GM3 39:1;O2_RT 18.4	GM3 17:1;O2/22:0*	MSC-ADIPO; OSTEO-MSC
Sample_OSTEO_d5_MS3ITfinal_neg_1	Sample	OSTEO	neg	1	GM3 d39:1	18.37	GM3	18.32	1221.78	1221.78	0.1	C62H113N2O21	5.17244e+06	18.4	GM3 d39:1_18.4	GM3	d	39	1	[M-H]	5.17244e+06	40634581	229.125	538.9	0.425172	0.318981	0.0682741	0.010227	GM3 39:1;O2	GM3 39:1;O2_RT 18.4	GM3 17:1;O2/22:0*	MSC-ADIPO; OSTEO-MSC
Sample_OSTEO_d5_MS3ITfinal_neg_2	Sample	OSTEO	neg	2	GM3 d39:1	18.37	GM3	18.28	1221.78	1221.78	0.1	C62H113N2O21	5625312	18.4	GM3 d39:1_18.4	GM3	d	39	1	[M-H]	5625312	46277275	218.802	650.9	0.336153	0.318981	0.0682741	0.010227	GM3 39:1;O2	GM3 39:1;O2_RT 18.4	GM3 17:1;O2/22:0*	MSC-ADIPO; OSTEO-MSC
Sample_OSTEO_d5_MS3ITfinal_neg_3	Sample	OSTEO	neg	3	GM3 d39:1	18.37	GM3	18.32	1221.78	1221.78	-0.8	C62H113N2O21	5244519	18.4	GM3 d39:1_18.4	GM3	d	39	1	[M-H]	5244519	48054096	196.448	634.2	0.309757	0.318981	0.0682741	0.010227	GM3 39:1;O2	GM3 39:1;O2_RT 18.4	GM3 17:1;O2/22:0*	MSC-ADIPO; OSTEO-MSC
Sample_OSTEO_d5_MS3ITfinal_neg_4	Sample	OSTEO	neg	4	GM3 d39:1	18.37	GM3	18.32	1221.78	1221.78	0.1	C62H113N2O21	3.92517e+06	18.4	GM3 d39:1_18.4	GM3	d	39	1	[M-H]	3.92517e+06	48083108	146.939	596.1	0.246501	0.318981	0.0682741	0.010227	GM3 39:1;O2	GM3 39:1;O2_RT 18.4	GM3 17:1;O2/22:0*	MSC-ADIPO; OSTEO-MSC
Sample_OSTEO_d5_MS3ITfinal_neg_5	Sample	OSTEO	neg	5	GM3 d39:1	18.37	GM3	18.28	1221.78	1221.78	-1.6	C62H113N2O21	6750863	18.4	GM3 d39:1_18.4	GM3	d	39	1	[M-H]	6750863	62507628	194.401	701	0.27732	0.318981	0.0682741	0.010227	GM3 39:1;O2	GM3 39:1;O2_RT 18.4	GM3 17:1;O2/22:0*	MSC-ADIPO; OSTEO-MSC
Sample_ADIPO_d5_MS3ITfinal_neg_1	Sample	ADIPO	neg	1	GM3 d40:0	20.14	GM3	20.16	1237.82	1237.82	0.1	C63H117N2O21	238014	20.1	GM3 d40:0_20.1	GM3	d	40	0	[M-H]	238014	55859734	7.66967	57.2	0.134085	0.165462	0.0318439	0.00855582	GM3 40:0;O2	GM3 40:0;O2_RT 20.1		CHONDRO-ADIPO; MSC-CHONDRO; OSTEO-CHONDRO	CHONDRO
Sample_ADIPO_d5_MS3ITfinal_neg_2	Sample	ADIPO	neg	2	GM3 d40:0	20.14	GM3	20.14	1237.82	1237.82	0.1	C63H117N2O21	385384	20.1	GM3 d40:0_20.1	GM3	d	40	0	[M-H]	385384	61250750	11.3254	62	0.182668	0.165462	0.0318439	0.00855582	GM3 40:0;O2	GM3 40:0;O2_RT 20.1		CHONDRO-ADIPO; MSC-CHONDRO; OSTEO-CHONDRO	CHONDRO
Sample_ADIPO_d5_MS3ITfinal_neg_3	Sample	ADIPO	neg	3	GM3 d40:0	20.14	GM3	20.17	1237.82	1237.81	-0.8	C63H117N2O21	415440	20.1	GM3 d40:0_20.1	GM3	d	40	0	[M-H]	415440	67143542	11.1372	52.5	0.212137	0.165462	0.0318439	0.00855582	GM3 40:0;O2	GM3 40:0;O2_RT 20.1		CHONDRO-ADIPO; MSC-CHONDRO; OSTEO-CHONDRO	CHONDRO
Sample_ADIPO_d5_MS3ITfinal_neg_4	Sample	ADIPO	neg	4	GM3 d40:0	20.14	GM3	20.16	1237.82	1237.82	0.1	C63H117N2O21	302890	20.1	GM3 d40:0_20.1	GM3	d	40	0	[M-H]	302890	59057876	9.23165	64.4	0.143349	0.165462	0.0318439	0.00855582	GM3 40:0;O2	GM3 40:0;O2_RT 20.1		CHONDRO-ADIPO; MSC-CHONDRO; OSTEO-CHONDRO	CHONDRO
Sample_ADIPO_d5_MS3ITfinal_neg_5	Sample	ADIPO	neg	5	GM3 d40:0	20.14	GM3	20.17	1237.82	1237.82	0.1	C63H117N2O21	314886	20.1	GM3 d40:0_20.1	GM3	d	40	0	[M-H]	314886	49459406	11.4598	73.9	0.155072	0.165462	0.0318439	0.00855582	GM3 40:0;O2	GM3 40:0;O2_RT 20.1		CHONDRO-ADIPO; MSC-CHONDRO; OSTEO-CHONDRO	CHONDRO
Sample_CHONDRO_d5_MS3ITfinal_neg_1	Sample	CHONDRO	neg	1	GM3 d40:0	20.14	GM3	20.19	1237.82	1237.82	0.1	C63H117N2O21	8881184	20.1	GM3 d40:0_20.1	GM3	d	40	0	[M-H]	8881184	44506446	359.187	573	0.626853	1.19351	0.524624	0.0687062	GM3 40:0;O2	GM3 40:0;O2_RT 20.1		CHONDRO-ADIPO; MSC-CHONDRO; OSTEO-CHONDRO	CHONDRO
Sample_CHONDRO_d5_MS3ITfinal_neg_2	Sample	CHONDRO	neg	2	GM3 d40:0	20.14	GM3	20.17	1237.82	1237.82	0.1	C63H117N2O21	20828708	20.1	GM3 d40:0_20.1	GM3	d	40	0	[M-H]	20828708	40078241	935.462	601.6	1.55496	1.19351	0.524624	0.0687062	GM3 40:0;O2	GM3 40:0;O2_RT 20.1		CHONDRO-ADIPO; MSC-CHONDRO; OSTEO-CHONDRO	CHONDRO
Sample_CHONDRO_d5_MS3ITfinal_neg_3	Sample	CHONDRO	neg	3	GM3 d40:0	20.14	GM3	20.19	1237.82	1237.82	0.1	C63H117N2O21	10950447	20.1	GM3 d40:0_20.1	GM3	d	40	0	[M-H]	10950447	54560086	361.268	496.7	0.727336	1.19351	0.524624	0.0687062	GM3 40:0;O2	GM3 40:0;O2_RT 20.1		CHONDRO-ADIPO; MSC-CHONDRO; OSTEO-CHONDRO	CHONDRO
Sample_CHONDRO_d5_MS3ITfinal_neg_4	Sample	CHONDRO	neg	4	GM3 d40:0	20.14	GM3	20.17	1237.82	1237.82	0.1	C63H117N2O21	16366747	20.1	GM3 d40:0_20.1	GM3	d	40	0	[M-H]	16366747	30306448	972.075	525.3	1.85051	1.19351	0.524624	0.0687062	GM3 40:0;O2	GM3 40:0;O2_RT 20.1		CHONDRO-ADIPO; MSC-CHONDRO; OSTEO-CHONDRO	CHONDRO
Sample_CHONDRO_d5_MS3ITfinal_neg_5	Sample	CHONDRO	neg	5	GM3 d40:0	20.14	GM3	20.14	1237.82	1237.82	0.1	C63H117N2O21	12581704	20.1	GM3 d40:0_20.1	GM3	d	40	0	[M-H]	12581704	36520511	620.119	513.4	1.20787	1.19351	0.524624	0.0687062	GM3 40:0;O2	GM3 40:0;O2_RT 20.1		CHONDRO-ADIPO; MSC-CHONDRO; OSTEO-CHONDRO	CHONDRO
Sample_MSC_d5_MS3ITfinal_neg_1	Sample	MSC	neg	1	GM3 d40:0	20.14	GM3	20.12	1237.82	1237.82	0.1	C63H117N2O21	238516	20.1	GM3 d40:0_20.1	GM3	d	40	0	[M-H]	238516	25034098	17.1498	48.5	0.353603	0.626487	0.205898	0.0433452	GM3 40:0;O2	GM3 40:0;O2_RT 20.1		CHONDRO-ADIPO; MSC-CHONDRO; OSTEO-CHONDRO	CHONDRO
Sample_MSC_d5_MS3ITfinal_neg_2	Sample	MSC	neg	2	GM3 d40:0	20.14	GM3	20.14	1237.82	1237.82	0.1	C63H117N2O21	1.05989e+06	20.1	GM3 d40:0_20.1	GM3	d	40	0	[M-H]	1.05989e+06	65600749	29.0821	31.8	0.914533	0.626487	0.205898	0.0433452	GM3 40:0;O2	GM3 40:0;O2_RT 20.1		CHONDRO-ADIPO; MSC-CHONDRO; OSTEO-CHONDRO	CHONDRO
Sample_MSC_d5_MS3ITfinal_neg_3	Sample	MSC	neg	3	GM3 d40:0	20.14	GM3	20.17	1237.82	1237.82	0.1	C63H117N2O21	1.14957e+06	20.1	GM3 d40:0_20.1	GM3	d	40	0	[M-H]	1.14957e+06	58984872	35.0807	50.9	0.689208	0.626487	0.205898	0.0433452	GM3 40:0;O2	GM3 40:0;O2_RT 20.1		CHONDRO-ADIPO; MSC-CHONDRO; OSTEO-CHONDRO	CHONDRO
Sample_MSC_d5_MS3ITfinal_neg_4	Sample	MSC	neg	4	GM3 d40:0	20.14	GM3	20.17	1237.82	1237.82	0.1	C63H117N2O21	1.23476e+06	20.1	GM3 d40:0_20.1	GM3	d	40	0	[M-H]	1.23476e+06	77843449	28.5517	53.2	0.536685	0.626487	0.205898	0.0433452	GM3 40:0;O2	GM3 40:0;O2_RT 20.1		CHONDRO-ADIPO; MSC-CHONDRO; OSTEO-CHONDRO	CHONDRO
Sample_MSC_d5_MS3ITfinal_neg_5	Sample	MSC	neg	5	GM3 d40:0	20.14	GM3	20.14	1237.82	1237.82	2.5	C63H117N2O21	1.20158e+06	20.1	GM3 d40:0_20.1	GM3	d	40	0	[M-H]	1.20158e+06	53947297	40.0918	62.8	0.638405	0.626487	0.205898	0.0433452	GM3 40:0;O2	GM3 40:0;O2_RT 20.1		CHONDRO-ADIPO; MSC-CHONDRO; OSTEO-CHONDRO	CHONDRO
Sample_OSTEO_d5_MS3ITfinal_neg_1	Sample	OSTEO	neg	1	GM3 d40:0	20.14	GM3	20.19	1237.82	1237.82	0.1	C63H117N2O21	4.94267e+06	20.1	GM3 d40:0_20.1	GM3	d	40	0	[M-H]	4.94267e+06	40634581	218.947	538.9	0.406284	0.314599	0.0766547	0.012484	GM3 40:0;O2	GM3 40:0;O2_RT 20.1		CHONDRO-ADIPO; MSC-CHONDRO; OSTEO-CHONDRO	CHONDRO
Sample_OSTEO_d5_MS3ITfinal_neg_2	Sample	OSTEO	neg	2	GM3 d40:0	20.14	GM3	20.17	1237.82	1237.82	0.1	C63H117N2O21	5543667	20.1	GM3 d40:0_20.1	GM3	d	40	0	[M-H]	5543667	46277275	215.626	650.9	0.331274	0.314599	0.0766547	0.012484	GM3 40:0;O2	GM3 40:0;O2_RT 20.1		CHONDRO-ADIPO; MSC-CHONDRO; OSTEO-CHONDRO	CHONDRO
Sample_OSTEO_d5_MS3ITfinal_neg_3	Sample	OSTEO	neg	3	GM3 d40:0	20.14	GM3	20.19	1237.82	1237.82	0.1	C63H117N2O21	6.04437e+06	20.1	GM3 d40:0_20.1	GM3	d	40	0	[M-H]	6.04437e+06	48054096	226.409	634.2	0.356999	0.314599	0.0766547	0.012484	GM3 40:0;O2	GM3 40:0;O2_RT 20.1		CHONDRO-ADIPO; MSC-CHONDRO; OSTEO-CHONDRO	CHONDRO
Sample_OSTEO_d5_MS3ITfinal_neg_4	Sample	OSTEO	neg	4	GM3 d40:0	20.14	GM3	20.19	1237.82	1237.82	0.1	C63H117N2O21	4.26763e+06	20.1	GM3 d40:0_20.1	GM3	d	40	0	[M-H]	4.26763e+06	48083108	159.76	596.1	0.268008	0.314599	0.0766547	0.012484	GM3 40:0;O2	GM3 40:0;O2_RT 20.1		CHONDRO-ADIPO; MSC-CHONDRO; OSTEO-CHONDRO	CHONDRO
Sample_OSTEO_d5_MS3ITfinal_neg_5	Sample	OSTEO	neg	5	GM3 d40:0	20.14	GM3	20.17	1237.82	1237.82	0.1	C63H117N2O21	5.12256e+06	20.1	GM3 d40:0_20.1	GM3	d	40	0	[M-H]	5.12256e+06	62507628	147.512	701	0.210431	0.314599	0.0766547	0.012484	GM3 40:0;O2	GM3 40:0;O2_RT 20.1		CHONDRO-ADIPO; MSC-CHONDRO; OSTEO-CHONDRO	CHONDRO
Sample_ADIPO_d5_MS3ITfinal_neg_1	Sample	ADIPO	neg	1	GM3 d40:2	16.71	GM3	16.73	1233.78	1233.78	-0.8	C63H113N2O21	2.81785e+06	16.7	GM3 d40:2_16.7	GM3	d	40	2	[M-H]	2.81785e+06	55859734	90.8012	57.2	1.58743	1.46894	0.1848	0.0517786	GM3 40:2;O2	GM3 40:2;O2_RT 16.7	GM3 16:1;O2/24:1*	CHONDRO-ADIPO; MSC-CHONDRO; OSTEO-CHONDRO		CHONDRO
Sample_ADIPO_d5_MS3ITfinal_neg_2	Sample	ADIPO	neg	2	GM3 d40:2	16.71	GM3	16.69	1233.78	1233.78	-0.8	C63H113N2O21	3.21996e+06	16.7	GM3 d40:2_16.7	GM3	d	40	2	[M-H]	3.21996e+06	61250750	94.6261	62	1.52623	1.46894	0.1848	0.0517786	GM3 40:2;O2	GM3 40:2;O2_RT 16.7	GM3 16:1;O2/24:1*	CHONDRO-ADIPO; MSC-CHONDRO; OSTEO-CHONDRO		CHONDRO
Sample_ADIPO_d5_MS3ITfinal_neg_3	Sample	ADIPO	neg	3	GM3 d40:2	16.71	GM3	16.73	1233.78	1233.78	-0.8	C63H113N2O21	3.24265e+06	16.7	GM3 d40:2_16.7	GM3	d	40	2	[M-H]	3.24265e+06	67143542	86.9297	52.5	1.6558	1.46894	0.1848	0.0517786	GM3 40:2;O2	GM3 40:2;O2_RT 16.7	GM3 16:1;O2/24:1*	CHONDRO-ADIPO; MSC-CHONDRO; OSTEO-CHONDRO		CHONDRO
Sample_ADIPO_d5_MS3ITfinal_neg_4	Sample	ADIPO	neg	4	GM3 d40:2	16.71	GM3	16.71	1233.78	1233.78	-0.8	C63H113N2O21	2.51687e+06	16.7	GM3 d40:2_16.7	GM3	d	40	2	[M-H]	2.51687e+06	59057876	76.7107	64.4	1.19116	1.46894	0.1848	0.0517786	GM3 40:2;O2	GM3 40:2;O2_RT 16.7	GM3 16:1;O2/24:1*	CHONDRO-ADIPO; MSC-CHONDRO; OSTEO-CHONDRO		CHONDRO
Sample_ADIPO_d5_MS3ITfinal_neg_5	Sample	ADIPO	neg	5	GM3 d40:2	16.71	GM3	16.75	1233.78	1233.78	-0.8	C63H113N2O21	2.81049e+06	16.7	GM3 d40:2_16.7	GM3	d	40	2	[M-H]	2.81049e+06	49459406	102.283	73.9	1.38408	1.46894	0.1848	0.0517786	GM3 40:2;O2	GM3 40:2;O2_RT 16.7	GM3 16:1;O2/24:1*	CHONDRO-ADIPO; MSC-CHONDRO; OSTEO-CHONDRO		CHONDRO
Sample_CHONDRO_d5_MS3ITfinal_neg_1	Sample	CHONDRO	neg	1	GM3 d40:2	16.71	GM3	16.76	1233.78	1233.78	-0.8	C63H113N2O21	5.47327e+06	16.7	GM3 d40:2_16.7	GM3	d	40	2	[M-H]	5.47327e+06	44506446	221.359	573	0.386315	0.401941	0.113124	0.0192079	GM3 40:2;O2	GM3 40:2;O2_RT 16.7	GM3 16:1;O2/24:1*	CHONDRO-ADIPO; MSC-CHONDRO; OSTEO-CHONDRO		CHONDRO
Sample_CHONDRO_d5_MS3ITfinal_neg_2	Sample	CHONDRO	neg	2	GM3 d40:2	16.71	GM3	16.73	1233.78	1233.78	-0.8	C63H113N2O21	7686219	16.7	GM3 d40:2_16.7	GM3	d	40	2	[M-H]	7686219	40078241	345.205	601.6	0.573811	0.401941	0.113124	0.0192079	GM3 40:2;O2	GM3 40:2;O2_RT 16.7	GM3 16:1;O2/24:1*	CHONDRO-ADIPO; MSC-CHONDRO; OSTEO-CHONDRO		CHONDRO
Sample_CHONDRO_d5_MS3ITfinal_neg_3	Sample	CHONDRO	neg	3	GM3 d40:2	16.71	GM3	16.76	1233.78	1233.78	-0.8	C63H113N2O21	5326416	16.7	GM3 d40:2_16.7	GM3	d	40	2	[M-H]	5326416	54560086	175.725	496.7	0.353784	0.401941	0.113124	0.0192079	GM3 40:2;O2	GM3 40:2;O2_RT 16.7	GM3 16:1;O2/24:1*	CHONDRO-ADIPO; MSC-CHONDRO; OSTEO-CHONDRO		CHONDRO
Sample_CHONDRO_d5_MS3ITfinal_neg_4	Sample	CHONDRO	neg	4	GM3 d40:2	16.71	GM3	16.73	1233.78	1233.78	-0.8	C63H113N2O21	2.35722e+06	16.7	GM3 d40:2_16.7	GM3	d	40	2	[M-H]	2.35722e+06	30306448	140.003	525.3	0.266521	0.401941	0.113124	0.0192079	GM3 40:2;O2	GM3 40:2;O2_RT 16.7	GM3 16:1;O2/24:1*	CHONDRO-ADIPO; MSC-CHONDRO; OSTEO-CHONDRO		CHONDRO
Sample_CHONDRO_d5_MS3ITfinal_neg_5	Sample	CHONDRO	neg	5	GM3 d40:2	16.71	GM3	16.71	1233.78	1233.78	-0.8	C63H113N2O21	4.4715e+06	16.7	GM3 d40:2_16.7	GM3	d	40	2	[M-H]	4.4715e+06	36520511	220.388	513.4	0.429272	0.401941	0.113124	0.0192079	GM3 40:2;O2	GM3 40:2;O2_RT 16.7	GM3 16:1;O2/24:1*	CHONDRO-ADIPO; MSC-CHONDRO; OSTEO-CHONDRO		CHONDRO
Sample_MSC_d5_MS3ITfinal_neg_1	Sample	MSC	neg	1	GM3 d40:2	16.71	GM3	16.66	1233.78	1233.78	0.1	C63H113N2O21	980984	16.7	GM3 d40:2_16.7	GM3	d	40	2	[M-H]	980984	25034098	70.5347	48.5	1.45432	1.5961	0.343165	0.0797915	GM3 40:2;O2	GM3 40:2;O2_RT 16.7	GM3 16:1;O2/24:1*	CHONDRO-ADIPO; MSC-CHONDRO; OSTEO-CHONDRO		CHONDRO
Sample_MSC_d5_MS3ITfinal_neg_2	Sample	MSC	neg	2	GM3 d40:2	16.71	GM3	16.67	1233.78	1233.78	-0.8	C63H113N2O21	2.52997e+06	16.7	GM3 d40:2_16.7	GM3	d	40	2	[M-H]	2.52997e+06	65600749	69.4191	31.8	2.18299	1.5961	0.343165	0.0797915	GM3 40:2;O2	GM3 40:2;O2_RT 16.7	GM3 16:1;O2/24:1*	CHONDRO-ADIPO; MSC-CHONDRO; OSTEO-CHONDRO		CHONDRO
Sample_MSC_d5_MS3ITfinal_neg_3	Sample	MSC	neg	3	GM3 d40:2	16.71	GM3	16.71	1233.78	1233.78	-0.8	C63H113N2O21	2.65431e+06	16.7	GM3 d40:2_16.7	GM3	d	40	2	[M-H]	2.65431e+06	58984872	80.9998	50.9	1.59135	1.5961	0.343165	0.0797915	GM3 40:2;O2	GM3 40:2;O2_RT 16.7	GM3 16:1;O2/24:1*	CHONDRO-ADIPO; MSC-CHONDRO; OSTEO-CHONDRO		CHONDRO
Sample_MSC_d5_MS3ITfinal_neg_4	Sample	MSC	neg	4	GM3 d40:2	16.71	GM3	16.71	1233.78	1233.78	-0.8	C63H113N2O21	3.00686e+06	16.7	GM3 d40:2_16.7	GM3	d	40	2	[M-H]	3.00686e+06	77843449	69.5287	53.2	1.30693	1.5961	0.343165	0.0797915	GM3 40:2;O2	GM3 40:2;O2_RT 16.7	GM3 16:1;O2/24:1*	CHONDRO-ADIPO; MSC-CHONDRO; OSTEO-CHONDRO		CHONDRO
Sample_MSC_d5_MS3ITfinal_neg_5	Sample	MSC	neg	5	GM3 d40:2	16.71	GM3	16.64	1233.78	1233.78	-0.8	C63H113N2O21	2.7195e+06	16.7	GM3 d40:2_16.7	GM3	d	40	2	[M-H]	2.7195e+06	53947297	90.7386	62.8	1.44488	1.5961	0.343165	0.0797915	GM3 40:2;O2	GM3 40:2;O2_RT 16.7	GM3 16:1;O2/24:1*	CHONDRO-ADIPO; MSC-CHONDRO; OSTEO-CHONDRO		CHONDRO
Sample_OSTEO_d5_MS3ITfinal_neg_1	Sample	OSTEO	neg	1	GM3 d40:2	16.71	GM3	16.75	1233.78	1233.78	-0.8	C63H113N2O21	17566566	16.7	GM3 d40:2_16.7	GM3	d	40	2	[M-H]	17566566	40634581	778.15	538.9	1.44396	1.21035	0.239141	0.0452253	GM3 40:2;O2	GM3 40:2;O2_RT 16.7	GM3 16:1;O2/24:1*	CHONDRO-ADIPO; MSC-CHONDRO; OSTEO-CHONDRO		CHONDRO
Sample_OSTEO_d5_MS3ITfinal_neg_2	Sample	OSTEO	neg	2	GM3 d40:2	16.71	GM3	16.71	1233.78	1233.78	-0.8	C63H113N2O21	16599015	16.7	GM3 d40:2_16.7	GM3	d	40	2	[M-H]	16599015	46277275	645.635	650.9	0.991911	1.21035	0.239141	0.0452253	GM3 40:2;O2	GM3 40:2;O2_RT 16.7	GM3 16:1;O2/24:1*	CHONDRO-ADIPO; MSC-CHONDRO; OSTEO-CHONDRO		CHONDRO
Sample_OSTEO_d5_MS3ITfinal_neg_3	Sample	OSTEO	neg	3	GM3 d40:2	16.71	GM3	16.73	1233.78	1233.78	-0.8	C63H113N2O21	18849576	16.7	GM3 d40:2_16.7	GM3	d	40	2	[M-H]	18849576	48054096	706.063	634.2	1.11331	1.21035	0.239141	0.0452253	GM3 40:2;O2	GM3 40:2;O2_RT 16.7	GM3 16:1;O2/24:1*	CHONDRO-ADIPO; MSC-CHONDRO; OSTEO-CHONDRO		CHONDRO
Sample_OSTEO_d5_MS3ITfinal_neg_4	Sample	OSTEO	neg	4	GM3 d40:2	16.71	GM3	16.75	1233.78	1233.78	-0.8	C63H113N2O21	23721582	16.7	GM3 d40:2_16.7	GM3	d	40	2	[M-H]	23721582	48083108	888.022	596.1	1.48972	1.21035	0.239141	0.0452253	GM3 40:2;O2	GM3 40:2;O2_RT 16.7	GM3 16:1;O2/24:1*	CHONDRO-ADIPO; MSC-CHONDRO; OSTEO-CHONDRO		CHONDRO
Sample_OSTEO_d5_MS3ITfinal_neg_5	Sample	OSTEO	neg	5	GM3 d40:2	16.71	GM3	16.73	1233.78	1233.78	-0.8	C63H113N2O21	24656438	16.7	GM3 d40:2_16.7	GM3	d	40	2	[M-H]	24656438	62507628	710.019	701	1.01287	1.21035	0.239141	0.0452253	GM3 40:2;O2	GM3 40:2;O2_RT 16.7	GM3 16:1;O2/24:1*	CHONDRO-ADIPO; MSC-CHONDRO; OSTEO-CHONDRO		CHONDRO
Sample_ADIPO_d5_MS3ITfinal_neg_1	Sample	ADIPO	neg	1	GM3 d40:2	17.28	GM3	17.26	1233.78	1233.78	-0.8	C63H113N2O21	2.18998e+06	17.3	GM3 d40:2_17.3	GM3	d	40	2	[M-H]	2.18998e+06	55859734	70.5688	57.2	1.23372	1.18327	0.138894	0.0404563	GM3 40:2;O2	GM3 40:2;O2_RT 17.3	GM3 18:2;O2/22:0*	CHONDRO-ADIPO; MSC-ADIPO; OSTEO-CHONDRO; OSTEO-MSC
Sample_ADIPO_d5_MS3ITfinal_neg_2	Sample	ADIPO	neg	2	GM3 d40:2	17.28	GM3	17.23	1233.78	1233.78	-0.8	C63H113N2O21	2.74234e+06	17.3	GM3 d40:2_17.3	GM3	d	40	2	[M-H]	2.74234e+06	61250750	80.5903	62	1.29984	1.18327	0.138894	0.0404563	GM3 40:2;O2	GM3 40:2;O2_RT 17.3	GM3 18:2;O2/22:0*	CHONDRO-ADIPO; MSC-ADIPO; OSTEO-CHONDRO; OSTEO-MSC
Sample_ADIPO_d5_MS3ITfinal_neg_3	Sample	ADIPO	neg	3	GM3 d40:2	17.28	GM3	17.26	1233.78	1233.78	-0.8	C63H113N2O21	2.5717e+06	17.3	GM3 d40:2_17.3	GM3	d	40	2	[M-H]	2.5717e+06	67143542	68.9428	52.5	1.3132	1.18327	0.138894	0.0404563	GM3 40:2;O2	GM3 40:2;O2_RT 17.3	GM3 18:2;O2/22:0*	CHONDRO-ADIPO; MSC-ADIPO; OSTEO-CHONDRO; OSTEO-MSC
Sample_ADIPO_d5_MS3ITfinal_neg_4	Sample	ADIPO	neg	4	GM3 d40:2	17.28	GM3	17.26	1233.78	1233.78	-0.8	C63H113N2O21	2.17463e+06	17.3	GM3 d40:2_17.3	GM3	d	40	2	[M-H]	2.17463e+06	59057876	66.2795	64.4	1.02918	1.18327	0.138894	0.0404563	GM3 40:2;O2	GM3 40:2;O2_RT 17.3	GM3 18:2;O2/22:0*	CHONDRO-ADIPO; MSC-ADIPO; OSTEO-CHONDRO; OSTEO-MSC
Sample_ADIPO_d5_MS3ITfinal_neg_5	Sample	ADIPO	neg	5	GM3 d40:2	17.28	GM3	17.28	1233.78	1233.78	0.1	C63H113N2O21	2.11264e+06	17.3	GM3 d40:2_17.3	GM3	d	40	2	[M-H]	2.11264e+06	49459406	76.8864	73.9	1.04041	1.18327	0.138894	0.0404563	GM3 40:2;O2	GM3 40:2;O2_RT 17.3	GM3 18:2;O2/22:0*	CHONDRO-ADIPO; MSC-ADIPO; OSTEO-CHONDRO; OSTEO-MSC
Sample_CHONDRO_d5_MS3ITfinal_neg_1	Sample	CHONDRO	neg	1	GM3 d40:2	17.28	GM3	17.3	1233.78	1233.78	-0.8	C63H113N2O21	5.15778e+06	17.3	GM3 d40:2_17.3	GM3	d	40	2	[M-H]	5.15778e+06	44506446	208.599	573	0.364047	0.400213	0.123905	0.034736	GM3 40:2;O2	GM3 40:2;O2_RT 17.3	GM3 18:2;O2/22:0*	CHONDRO-ADIPO; MSC-ADIPO; OSTEO-CHONDRO; OSTEO-MSC
Sample_CHONDRO_d5_MS3ITfinal_neg_2	Sample	CHONDRO	neg	2	GM3 d40:2	17.28	GM3	17.28	1233.78	1233.78	0.1	C63H113N2O21	4078673	17.3	GM3 d40:2_17.3	GM3	d	40	2	[M-H]	4078673	40078241	183.182	601.6	0.304491	0.400213	0.123905	0.034736	GM3 40:2;O2	GM3 40:2;O2_RT 17.3	GM3 18:2;O2/22:0*	CHONDRO-ADIPO; MSC-ADIPO; OSTEO-CHONDRO; OSTEO-MSC
Sample_CHONDRO_d5_MS3ITfinal_neg_3	Sample	CHONDRO	neg	3	GM3 d40:2	17.28	GM3	17.32	1233.78	1233.78	-0.8	C63H113N2O21	9128282	17.3	GM3 d40:2_17.3	GM3	d	40	2	[M-H]	9128282	54560086	301.153	496.7	0.606307	0.400213	0.123905	0.034736	GM3 40:2;O2	GM3 40:2;O2_RT 17.3	GM3 18:2;O2/22:0*	CHONDRO-ADIPO; MSC-ADIPO; OSTEO-CHONDRO; OSTEO-MSC
Sample_CHONDRO_d5_MS3ITfinal_neg_4	Sample	CHONDRO	neg	4	GM3 d40:2	17.28	GM3	17.28	1233.78	1233.78	0.1	C63H113N2O21	2.73887e+06	17.3	GM3 d40:2_17.3	GM3	d	40	2	[M-H]	2.73887e+06	30306448	162.67	525.3	0.309672	0.400213	0.123905	0.034736	GM3 40:2;O2	GM3 40:2;O2_RT 17.3	GM3 18:2;O2/22:0*	CHONDRO-ADIPO; MSC-ADIPO; OSTEO-CHONDRO; OSTEO-MSC
Sample_CHONDRO_d5_MS3ITfinal_neg_5	Sample	CHONDRO	neg	5	GM3 d40:2	17.28	GM3	17.26	1233.78	1233.78	0.1	C63H113N2O21	4.33896e+06	17.3	GM3 d40:2_17.3	GM3	d	40	2	[M-H]	4.33896e+06	36520511	213.856	513.4	0.416548	0.400213	0.123905	0.034736	GM3 40:2;O2	GM3 40:2;O2_RT 17.3	GM3 18:2;O2/22:0*	CHONDRO-ADIPO; MSC-ADIPO; OSTEO-CHONDRO; OSTEO-MSC
Sample_MSC_d5_MS3ITfinal_neg_1	Sample	MSC	neg	1	GM3 d40:2	17.28	GM3	17.21	1233.78	1233.78	0.1	C63H113N2O21	291658	17.3	GM3 d40:2_17.3	GM3	d	40	2	[M-H]	291658	25034098	20.9707	48.5	0.432386	0.315267	0.0851202	0.0191122	GM3 40:2;O2	GM3 40:2;O2_RT 17.3	GM3 18:2;O2/22:0*	CHONDRO-ADIPO; MSC-ADIPO; OSTEO-CHONDRO; OSTEO-MSC
Sample_MSC_d5_MS3ITfinal_neg_3	Sample	MSC	neg	3	GM3 d40:2	17.28	GM3	17.26	1233.78	1233.78	-0.8	C63H113N2O21	540634	17.3	GM3 d40:2_17.3	GM3	d	40	2	[M-H]	540634	58984872	16.4982	50.9	0.324129	0.315267	0.0851202	0.0191122	GM3 40:2;O2	GM3 40:2;O2_RT 17.3	GM3 18:2;O2/22:0*	CHONDRO-ADIPO; MSC-ADIPO; OSTEO-CHONDRO; OSTEO-MSC
Sample_MSC_d5_MS3ITfinal_neg_4	Sample	MSC	neg	4	GM3 d40:2	17.28	GM3	17.25	1233.78	1233.78	-0.8	C63H113N2O21	584172	17.3	GM3 d40:2_17.3	GM3	d	40	2	[M-H]	584172	77843449	13.508	53.2	0.25391	0.315267	0.0851202	0.0191122	GM3 40:2;O2	GM3 40:2;O2_RT 17.3	GM3 18:2;O2/22:0*	CHONDRO-ADIPO; MSC-ADIPO; OSTEO-CHONDRO; OSTEO-MSC
Sample_MSC_d5_MS3ITfinal_neg_5	Sample	MSC	neg	5	GM3 d40:2	17.28	GM3	17.19	1233.78	1233.78	-0.8	C63H113N2O21	471752	17.3	GM3 d40:2_17.3	GM3	d	40	2	[M-H]	471752	53947297	15.7404	62.8	0.250644	0.315267	0.0851202	0.0191122	GM3 40:2;O2	GM3 40:2;O2_RT 17.3	GM3 18:2;O2/22:0*	CHONDRO-ADIPO; MSC-ADIPO; OSTEO-CHONDRO; OSTEO-MSC
Sample_OSTEO_d5_MS3ITfinal_neg_1	Sample	OSTEO	neg	1	GM3 d40:2	17.28	GM3	17.3	1233.78	1233.78	-0.8	C63H113N2O21	22829394	17.3	GM3 d40:2_17.3	GM3	d	40	2	[M-H]	22829394	40634581	1011.28	538.9	1.87656	1.6698	0.496221	0.0945497	GM3 40:2;O2	GM3 40:2;O2_RT 17.3	GM3 18:2;O2/22:0*	CHONDRO-ADIPO; MSC-ADIPO; OSTEO-CHONDRO; OSTEO-MSC
Sample_OSTEO_d5_MS3ITfinal_neg_2	Sample	OSTEO	neg	2	GM3 d40:2	17.28	GM3	17.28	1233.78	1233.78	-0.8	C63H113N2O21	37672064	17.3	GM3 d40:2_17.3	GM3	d	40	2	[M-H]	37672064	46277275	1465.29	650.9	2.25118	1.6698	0.496221	0.0945497	GM3 40:2;O2	GM3 40:2;O2_RT 17.3	GM3 18:2;O2/22:0*	CHONDRO-ADIPO; MSC-ADIPO; OSTEO-CHONDRO; OSTEO-MSC
Sample_OSTEO_d5_MS3ITfinal_neg_3	Sample	OSTEO	neg	3	GM3 d40:2	17.28	GM3	17.28	1233.78	1233.78	-0.8	C63H113N2O21	19025938	17.3	GM3 d40:2_17.3	GM3	d	40	2	[M-H]	19025938	48054096	712.669	634.2	1.12373	1.6698	0.496221	0.0945497	GM3 40:2;O2	GM3 40:2;O2_RT 17.3	GM3 18:2;O2/22:0*	CHONDRO-ADIPO; MSC-ADIPO; OSTEO-CHONDRO; OSTEO-MSC
Sample_OSTEO_d5_MS3ITfinal_neg_4	Sample	OSTEO	neg	4	GM3 d40:2	17.28	GM3	17.3	1233.78	1233.78	0.1	C63H113N2O21	30584810	17.3	GM3 d40:2_17.3	GM3	d	40	2	[M-H]	30584810	48083108	1144.95	596.1	1.92073	1.6698	0.496221	0.0945497	GM3 40:2;O2	GM3 40:2;O2_RT 17.3	GM3 18:2;O2/22:0*	CHONDRO-ADIPO; MSC-ADIPO; OSTEO-CHONDRO; OSTEO-MSC
Sample_OSTEO_d5_MS3ITfinal_neg_5	Sample	OSTEO	neg	5	GM3 d40:2	17.28	GM3	17.3	1233.78	1233.78	-0.8	C63H113N2O21	28647566	17.3	GM3 d40:2_17.3	GM3	d	40	2	[M-H]	28647566	62507628	824.949	701	1.17682	1.6698	0.496221	0.0945497	GM3 40:2;O2	GM3 40:2;O2_RT 17.3	GM3 18:2;O2/22:0*	CHONDRO-ADIPO; MSC-ADIPO; OSTEO-CHONDRO; OSTEO-MSC
Sample_ADIPO_d5_MS3ITfinal_neg_1	Sample	ADIPO	neg	1	GM3 d41:1	20.41	GM3	20.46	1249.82	1249.82	0.1	C64H117N2O21	22223602	20.4	GM3 d41:1_20.4	GM3	d	41	1	[M-H]	22223602	55859734	716.124	57.2	12.5196	11.0705	1.41975	0.386146	GM3 41:1;O2	GM3 41:1;O2_RT 20.4	GM3 18:1;O2/23:0	CHONDRO-ADIPO; MSC-ADIPO; OSTEO-ADIPO	ADIPO
Sample_ADIPO_d5_MS3ITfinal_neg_2	Sample	ADIPO	neg	2	GM3 d41:1	20.41	GM3	20.44	1249.82	1249.81	-0.8	C64H117N2O21	23837470	20.4	GM3 d41:1_20.4	GM3	d	41	1	[M-H]	23837470	61250750	700.521	62	11.2987	11.0705	1.41975	0.386146	GM3 41:1;O2	GM3 41:1;O2_RT 20.4	GM3 18:1;O2/23:0	CHONDRO-ADIPO; MSC-ADIPO; OSTEO-ADIPO	ADIPO
Sample_ADIPO_d5_MS3ITfinal_neg_3	Sample	ADIPO	neg	3	GM3 d41:1	20.41	GM3	20.44	1249.82	1249.82	0.1	C64H117N2O21	24000444	20.4	GM3 d41:1_20.4	GM3	d	41	1	[M-H]	24000444	67143542	643.41	52.5	12.2554	11.0705	1.41975	0.386146	GM3 41:1;O2	GM3 41:1;O2_RT 20.4	GM3 18:1;O2/23:0	CHONDRO-ADIPO; MSC-ADIPO; OSTEO-ADIPO	ADIPO
Sample_ADIPO_d5_MS3ITfinal_neg_4	Sample	ADIPO	neg	4	GM3 d41:1	20.41	GM3	20.44	1249.82	1249.82	0.1	C64H117N2O21	19410496	20.4	GM3 d41:1_20.4	GM3	d	41	1	[M-H]	19410496	59057876	591.604	64.4	9.1864	11.0705	1.41975	0.386146	GM3 41:1;O2	GM3 41:1;O2_RT 20.4	GM3 18:1;O2/23:0	CHONDRO-ADIPO; MSC-ADIPO; OSTEO-ADIPO	ADIPO
Sample_ADIPO_d5_MS3ITfinal_neg_5	Sample	ADIPO	neg	5	GM3 d41:1	20.41	GM3	20.46	1249.82	1249.82	0.1	C64H117N2O21	20493302	20.4	GM3 d41:1_20.4	GM3	d	41	1	[M-H]	20493302	49459406	745.823	73.9	10.0923	11.0705	1.41975	0.386146	GM3 41:1;O2	GM3 41:1;O2_RT 20.4	GM3 18:1;O2/23:0	CHONDRO-ADIPO; MSC-ADIPO; OSTEO-ADIPO	ADIPO
Sample_CHONDRO_d5_MS3ITfinal_neg_1	Sample	CHONDRO	neg	1	GM3 d41:1	20.41	GM3	20.48	1249.82	1249.81	-0.8	C64H117N2O21	44253836	20.4	GM3 d41:1_20.4	GM3	d	41	1	[M-H]	44253836	44506446	1789.78	573	3.12353	3.77337	0.830509	0.102056	GM3 41:1;O2	GM3 41:1;O2_RT 20.4	GM3 18:1;O2/23:0	CHONDRO-ADIPO; MSC-ADIPO; OSTEO-ADIPO	ADIPO
Sample_CHONDRO_d5_MS3ITfinal_neg_2	Sample	CHONDRO	neg	2	GM3 d41:1	20.41	GM3	20.46	1249.82	1249.82	0.1	C64H117N2O21	44483464	20.4	GM3 d41:1_20.4	GM3	d	41	1	[M-H]	44483464	40078241	1997.85	601.6	3.32089	3.77337	0.830509	0.102056	GM3 41:1;O2	GM3 41:1;O2_RT 20.4	GM3 18:1;O2/23:0	CHONDRO-ADIPO; MSC-ADIPO; OSTEO-ADIPO	ADIPO
Sample_CHONDRO_d5_MS3ITfinal_neg_3	Sample	CHONDRO	neg	3	GM3 d41:1	20.41	GM3	20.48	1249.82	1249.82	0.1	C64H117N2O21	46310916	20.4	GM3 d41:1_20.4	GM3	d	41	1	[M-H]	46310916	54560086	1527.85	496.7	3.076	3.77337	0.830509	0.102056	GM3 41:1;O2	GM3 41:1;O2_RT 20.4	GM3 18:1;O2/23:0	CHONDRO-ADIPO; MSC-ADIPO; OSTEO-ADIPO	ADIPO
Sample_CHONDRO_d5_MS3ITfinal_neg_4	Sample	CHONDRO	neg	4	GM3 d41:1	20.41	GM3	20.48	1249.82	1249.82	0.1	C64H117N2O21	42344540	20.4	GM3 d41:1_20.4	GM3	d	41	1	[M-H]	42344540	30306448	2514.98	525.3	4.78771	3.77337	0.830509	0.102056	GM3 41:1;O2	GM3 41:1;O2_RT 20.4	GM3 18:1;O2/23:0	CHONDRO-ADIPO; MSC-ADIPO; OSTEO-ADIPO	ADIPO
Sample_CHONDRO_d5_MS3ITfinal_neg_5	Sample	CHONDRO	neg	5	GM3 d41:1	20.41	GM3	20.46	1249.82	1249.82	0.2	C64H117N2O21	47485592	20.4	GM3 d41:1_20.4	GM3	d	41	1	[M-H]	47485592	36520511	2340.44	513.4	4.55871	3.77337	0.830509	0.102056	GM3 41:1;O2	GM3 41:1;O2_RT 20.4	GM3 18:1;O2/23:0	CHONDRO-ADIPO; MSC-ADIPO; OSTEO-ADIPO	ADIPO
Sample_MSC_d5_MS3ITfinal_neg_1	Sample	MSC	neg	1	GM3 d41:1	20.41	GM3	20.42	1249.82	1249.82	0.1	C64H117N2O21	1.60269e+06	20.4	GM3 d41:1_20.4	GM3	d	41	1	[M-H]	1.60269e+06	25034098	115.237	48.5	2.37601	2.89543	0.625885	0.136677	GM3 41:1;O2	GM3 41:1;O2_RT 20.4	GM3 18:1;O2/23:0	CHONDRO-ADIPO; MSC-ADIPO; OSTEO-ADIPO	ADIPO
Sample_MSC_d5_MS3ITfinal_neg_2	Sample	MSC	neg	2	GM3 d41:1	20.41	GM3	20.42	1249.82	1249.81	-0.8	C64H117N2O21	4497582	20.4	GM3 d41:1_20.4	GM3	d	41	1	[M-H]	4497582	65600749	123.408	31.8	3.88075	2.89543	0.625885	0.136677	GM3 41:1;O2	GM3 41:1;O2_RT 20.4	GM3 18:1;O2/23:0	CHONDRO-ADIPO; MSC-ADIPO; OSTEO-ADIPO	ADIPO
Sample_MSC_d5_MS3ITfinal_neg_3	Sample	MSC	neg	3	GM3 d41:1	20.41	GM3	20.44	1249.82	1249.82	0.1	C64H117N2O21	5069291	20.4	GM3 d41:1_20.4	GM3	d	41	1	[M-H]	5069291	58984872	154.696	50.9	3.03921	2.89543	0.625885	0.136677	GM3 41:1;O2	GM3 41:1;O2_RT 20.4	GM3 18:1;O2/23:0	CHONDRO-ADIPO; MSC-ADIPO; OSTEO-ADIPO	ADIPO
Sample_MSC_d5_MS3ITfinal_neg_4	Sample	MSC	neg	4	GM3 d41:1	20.41	GM3	20.44	1249.82	1249.82	0.1	C64H117N2O21	5397231	20.4	GM3 d41:1_20.4	GM3	d	41	1	[M-H]	5397231	77843449	124.802	53.2	2.3459	2.89543	0.625885	0.136677	GM3 41:1;O2	GM3 41:1;O2_RT 20.4	GM3 18:1;O2/23:0	CHONDRO-ADIPO; MSC-ADIPO; OSTEO-ADIPO	ADIPO
Sample_MSC_d5_MS3ITfinal_neg_5	Sample	MSC	neg	5	GM3 d41:1	20.41	GM3	20.42	1249.82	1249.82	0.1	C64H117N2O21	5.33642e+06	20.4	GM3 d41:1_20.4	GM3	d	41	1	[M-H]	5.33642e+06	53947297	178.054	62.8	2.83526	2.89543	0.625885	0.136677	GM3 41:1;O2	GM3 41:1;O2_RT 20.4	GM3 18:1;O2/23:0	CHONDRO-ADIPO; MSC-ADIPO; OSTEO-ADIPO	ADIPO
Sample_OSTEO_d5_MS3ITfinal_neg_1	Sample	OSTEO	neg	1	GM3 d41:1	20.41	GM3	20.5	1249.82	1249.81	-0.8	C64H117N2O21	43705564	20.4	GM3 d41:1_20.4	GM3	d	41	1	[M-H]	43705564	40634581	1936.04	538.9	3.59257	2.97847	0.468426	0.0655485	GM3 41:1;O2	GM3 41:1;O2_RT 20.4	GM3 18:1;O2/23:0	CHONDRO-ADIPO; MSC-ADIPO; OSTEO-ADIPO	ADIPO
Sample_OSTEO_d5_MS3ITfinal_neg_2	Sample	OSTEO	neg	2	GM3 d41:1	20.41	GM3	20.48	1249.82	1249.81	-0.8	C64H117N2O21	52937328	20.4	GM3 d41:1_20.4	GM3	d	41	1	[M-H]	52937328	46277275	2059.05	650.9	3.16339	2.97847	0.468426	0.0655485	GM3 41:1;O2	GM3 41:1;O2_RT 20.4	GM3 18:1;O2/23:0	CHONDRO-ADIPO; MSC-ADIPO; OSTEO-ADIPO	ADIPO
Sample_OSTEO_d5_MS3ITfinal_neg_3	Sample	OSTEO	neg	3	GM3 d41:1	20.41	GM3	20.5	1249.82	1249.81	-0.8	C64H117N2O21	46100300	20.4	GM3 d41:1_20.4	GM3	d	41	1	[M-H]	46100300	48054096	1726.82	634.2	2.72282	2.97847	0.468426	0.0655485	GM3 41:1;O2	GM3 41:1;O2_RT 20.4	GM3 18:1;O2/23:0	CHONDRO-ADIPO; MSC-ADIPO; OSTEO-ADIPO	ADIPO
Sample_OSTEO_d5_MS3ITfinal_neg_4	Sample	OSTEO	neg	4	GM3 d41:1	20.41	GM3	20.5	1249.82	1249.81	-0.8	C64H117N2O21	48769152	20.4	GM3 d41:1_20.4	GM3	d	41	1	[M-H]	48769152	48083108	1825.68	596.1	3.06271	2.97847	0.468426	0.0655485	GM3 41:1;O2	GM3 41:1;O2_RT 20.4	GM3 18:1;O2/23:0	CHONDRO-ADIPO; MSC-ADIPO; OSTEO-ADIPO	ADIPO
Sample_OSTEO_d5_MS3ITfinal_neg_5	Sample	OSTEO	neg	5	GM3 d41:1	20.41	GM3	20.48	1249.82	1249.82	0.1	C64H117N2O21	57226968	20.4	GM3 d41:1_20.4	GM3	d	41	1	[M-H]	57226968	62507628	1647.94	701	2.35084	2.97847	0.468426	0.0655485	GM3 41:1;O2	GM3 41:1;O2_RT 20.4	GM3 18:1;O2/23:0	CHONDRO-ADIPO; MSC-ADIPO; OSTEO-ADIPO	ADIPO
Sample_ADIPO_d5_MS3ITfinal_neg_1	Sample	ADIPO	neg	1	GM3 d41:2	18.03	GM3	18.05	1247.8	1247.8	0.1	C64H115N2O21	4.25073e+06	18	GM3 d41:2_18	GM3	d	41	2	[M-H]	4.25073e+06	55859734	136.974	57.2	2.39465	2.21069	0.28651	0.0806965	GM3 41:2;O2	GM3 41:2;O2_RT 18	GM3 18:1;O2/23:1*	CHONDRO-ADIPO; MSC-ADIPO; OSTEO-ADIPO; MSC-CHONDRO; OSTEO-CHONDRO; OSTEO-MSC	ADIPO	MSC
Sample_ADIPO_d5_MS3ITfinal_neg_1	Sample	ADIPO	neg	1	GM3 d41:2	18.03	GM3	18.05	1247.8	1247.8	0.1	C64H115N2O21	4.25073e+06	18	GM3 d41:2_18	GM3	d	41	2	[M-H]	4.25073e+06	55859734	136.974	57.2	2.39465	2.21069	0.28651	0.0806965	GM3 41:2;O2	GM3 41:2;O2_RT 18	GM3 18:1;O2/23:1*	CHONDRO-ADIPO; MSC-ADIPO; OSTEO-ADIPO; MSC-CHONDRO; OSTEO-CHONDRO; OSTEO-MSC	ADIPO	MSC
Sample_ADIPO_d5_MS3ITfinal_neg_1	Sample	ADIPO	neg	1	GM3 d41:2	18.03	GM3	18.05	1247.8	1247.8	0.1	C64H115N2O21	4.25073e+06	18	GM3 d41:2_18	GM3	d	41	2	[M-H]	4.25073e+06	55859734	136.974	57.2	2.39465	2.21069	0.28651	0.0806965	GM3 41:2;O2	GM3 41:2;O2_RT 18	GM3 17:1;O2/24:1*	CHONDRO-ADIPO; MSC-ADIPO; OSTEO-ADIPO; MSC-CHONDRO; OSTEO-CHONDRO; OSTEO-MSC	ADIPO	MSC
Sample_ADIPO_d5_MS3ITfinal_neg_1	Sample	ADIPO	neg	1	GM3 d41:2	18.03	GM3	18.05	1247.8	1247.8	0.1	C64H115N2O21	4.25073e+06	18	GM3 d41:2_18	GM3	d	41	2	[M-H]	4.25073e+06	55859734	136.974	57.2	2.39465	2.21069	0.28651	0.0806965	GM3 41:2;O2	GM3 41:2;O2_RT 18	GM3 17:1;O2/24:1*	CHONDRO-ADIPO; MSC-ADIPO; OSTEO-ADIPO; MSC-CHONDRO; OSTEO-CHONDRO; OSTEO-MSC	ADIPO	MSC
Sample_ADIPO_d5_MS3ITfinal_neg_2	Sample	ADIPO	neg	2	GM3 d41:2	18.03	GM3	18.01	1247.8	1247.8	0.1	C64H115N2O21	4814090	18	GM3 d41:2_18	GM3	d	41	2	[M-H]	4814090	61250750	141.474	62	2.28183	2.21069	0.28651	0.0806965	GM3 41:2;O2	GM3 41:2;O2_RT 18	GM3 18:1;O2/23:1*	CHONDRO-ADIPO; MSC-ADIPO; OSTEO-ADIPO; MSC-CHONDRO; OSTEO-CHONDRO; OSTEO-MSC	ADIPO	MSC
Sample_ADIPO_d5_MS3ITfinal_neg_2	Sample	ADIPO	neg	2	GM3 d41:2	18.03	GM3	18.01	1247.8	1247.8	0.1	C64H115N2O21	4814090	18	GM3 d41:2_18	GM3	d	41	2	[M-H]	4814090	61250750	141.474	62	2.28183	2.21069	0.28651	0.0806965	GM3 41:2;O2	GM3 41:2;O2_RT 18	GM3 18:1;O2/23:1*	CHONDRO-ADIPO; MSC-ADIPO; OSTEO-ADIPO; MSC-CHONDRO; OSTEO-CHONDRO; OSTEO-MSC	ADIPO	MSC
Sample_ADIPO_d5_MS3ITfinal_neg_2	Sample	ADIPO	neg	2	GM3 d41:2	18.03	GM3	18.01	1247.8	1247.8	0.1	C64H115N2O21	4814090	18	GM3 d41:2_18	GM3	d	41	2	[M-H]	4814090	61250750	141.474	62	2.28183	2.21069	0.28651	0.0806965	GM3 41:2;O2	GM3 41:2;O2_RT 18	GM3 17:1;O2/24:1*	CHONDRO-ADIPO; MSC-ADIPO; OSTEO-ADIPO; MSC-CHONDRO; OSTEO-CHONDRO; OSTEO-MSC	ADIPO	MSC
Sample_ADIPO_d5_MS3ITfinal_neg_2	Sample	ADIPO	neg	2	GM3 d41:2	18.03	GM3	18.01	1247.8	1247.8	0.1	C64H115N2O21	4814090	18	GM3 d41:2_18	GM3	d	41	2	[M-H]	4814090	61250750	141.474	62	2.28183	2.21069	0.28651	0.0806965	GM3 41:2;O2	GM3 41:2;O2_RT 18	GM3 17:1;O2/24:1*	CHONDRO-ADIPO; MSC-ADIPO; OSTEO-ADIPO; MSC-CHONDRO; OSTEO-CHONDRO; OSTEO-MSC	ADIPO	MSC
Sample_ADIPO_d5_MS3ITfinal_neg_3	Sample	ADIPO	neg	3	GM3 d41:2	18.03	GM3	18.05	1247.8	1247.8	0.1	C64H115N2O21	4.93636e+06	18	GM3 d41:2_18	GM3	d	41	2	[M-H]	4.93636e+06	67143542	132.335	52.5	2.52067	2.21069	0.28651	0.0806965	GM3 41:2;O2	GM3 41:2;O2_RT 18	GM3 18:1;O2/23:1*	CHONDRO-ADIPO; MSC-ADIPO; OSTEO-ADIPO; MSC-CHONDRO; OSTEO-CHONDRO; OSTEO-MSC	ADIPO	MSC
Sample_ADIPO_d5_MS3ITfinal_neg_3	Sample	ADIPO	neg	3	GM3 d41:2	18.03	GM3	18.05	1247.8	1247.8	0.1	C64H115N2O21	4.93636e+06	18	GM3 d41:2_18	GM3	d	41	2	[M-H]	4.93636e+06	67143542	132.335	52.5	2.52067	2.21069	0.28651	0.0806965	GM3 41:2;O2	GM3 41:2;O2_RT 18	GM3 18:1;O2/23:1*	CHONDRO-ADIPO; MSC-ADIPO; OSTEO-ADIPO; MSC-CHONDRO; OSTEO-CHONDRO; OSTEO-MSC	ADIPO	MSC
Sample_ADIPO_d5_MS3ITfinal_neg_3	Sample	ADIPO	neg	3	GM3 d41:2	18.03	GM3	18.05	1247.8	1247.8	0.1	C64H115N2O21	4.93636e+06	18	GM3 d41:2_18	GM3	d	41	2	[M-H]	4.93636e+06	67143542	132.335	52.5	2.52067	2.21069	0.28651	0.0806965	GM3 41:2;O2	GM3 41:2;O2_RT 18	GM3 17:1;O2/24:1*	CHONDRO-ADIPO; MSC-ADIPO; OSTEO-ADIPO; MSC-CHONDRO; OSTEO-CHONDRO; OSTEO-MSC	ADIPO	MSC
Sample_ADIPO_d5_MS3ITfinal_neg_3	Sample	ADIPO	neg	3	GM3 d41:2	18.03	GM3	18.05	1247.8	1247.8	0.1	C64H115N2O21	4.93636e+06	18	GM3 d41:2_18	GM3	d	41	2	[M-H]	4.93636e+06	67143542	132.335	52.5	2.52067	2.21069	0.28651	0.0806965	GM3 41:2;O2	GM3 41:2;O2_RT 18	GM3 17:1;O2/24:1*	CHONDRO-ADIPO; MSC-ADIPO; OSTEO-ADIPO; MSC-CHONDRO; OSTEO-CHONDRO; OSTEO-MSC	ADIPO	MSC
Sample_ADIPO_d5_MS3ITfinal_neg_4	Sample	ADIPO	neg	4	GM3 d41:2	18.03	GM3	18.03	1247.8	1247.8	0.1	C64H115N2O21	3.79977e+06	18	GM3 d41:2_18	GM3	d	41	2	[M-H]	3.79977e+06	59057876	115.811	64.4	1.79831	2.21069	0.28651	0.0806965	GM3 41:2;O2	GM3 41:2;O2_RT 18	GM3 18:1;O2/23:1*	CHONDRO-ADIPO; MSC-ADIPO; OSTEO-ADIPO; MSC-CHONDRO; OSTEO-CHONDRO; OSTEO-MSC	ADIPO	MSC
Sample_ADIPO_d5_MS3ITfinal_neg_4	Sample	ADIPO	neg	4	GM3 d41:2	18.03	GM3	18.03	1247.8	1247.8	0.1	C64H115N2O21	3.79977e+06	18	GM3 d41:2_18	GM3	d	41	2	[M-H]	3.79977e+06	59057876	115.811	64.4	1.79831	2.21069	0.28651	0.0806965	GM3 41:2;O2	GM3 41:2;O2_RT 18	GM3 18:1;O2/23:1*	CHONDRO-ADIPO; MSC-ADIPO; OSTEO-ADIPO; MSC-CHONDRO; OSTEO-CHONDRO; OSTEO-MSC	ADIPO	MSC
Sample_ADIPO_d5_MS3ITfinal_neg_4	Sample	ADIPO	neg	4	GM3 d41:2	18.03	GM3	18.03	1247.8	1247.8	0.1	C64H115N2O21	3.79977e+06	18	GM3 d41:2_18	GM3	d	41	2	[M-H]	3.79977e+06	59057876	115.811	64.4	1.79831	2.21069	0.28651	0.0806965	GM3 41:2;O2	GM3 41:2;O2_RT 18	GM3 17:1;O2/24:1*	CHONDRO-ADIPO; MSC-ADIPO; OSTEO-ADIPO; MSC-CHONDRO; OSTEO-CHONDRO; OSTEO-MSC	ADIPO	MSC
Sample_ADIPO_d5_MS3ITfinal_neg_4	Sample	ADIPO	neg	4	GM3 d41:2	18.03	GM3	18.03	1247.8	1247.8	0.1	C64H115N2O21	3.79977e+06	18	GM3 d41:2_18	GM3	d	41	2	[M-H]	3.79977e+06	59057876	115.811	64.4	1.79831	2.21069	0.28651	0.0806965	GM3 41:2;O2	GM3 41:2;O2_RT 18	GM3 17:1;O2/24:1*	CHONDRO-ADIPO; MSC-ADIPO; OSTEO-ADIPO; MSC-CHONDRO; OSTEO-CHONDRO; OSTEO-MSC	ADIPO	MSC
Sample_ADIPO_d5_MS3ITfinal_neg_5	Sample	ADIPO	neg	5	GM3 d41:2	18.03	GM3	18.05	1247.8	1247.8	0.1	C64H115N2O21	4178965	18	GM3 d41:2_18	GM3	d	41	2	[M-H]	4178965	49459406	152.087	73.9	2.05801	2.21069	0.28651	0.0806965	GM3 41:2;O2	GM3 41:2;O2_RT 18	GM3 18:1;O2/23:1*	CHONDRO-ADIPO; MSC-ADIPO; OSTEO-ADIPO; MSC-CHONDRO; OSTEO-CHONDRO; OSTEO-MSC	ADIPO	MSC
Sample_ADIPO_d5_MS3ITfinal_neg_5	Sample	ADIPO	neg	5	GM3 d41:2	18.03	GM3	18.05	1247.8	1247.8	0.1	C64H115N2O21	4178965	18	GM3 d41:2_18	GM3	d	41	2	[M-H]	4178965	49459406	152.087	73.9	2.05801	2.21069	0.28651	0.0806965	GM3 41:2;O2	GM3 41:2;O2_RT 18	GM3 18:1;O2/23:1*	CHONDRO-ADIPO; MSC-ADIPO; OSTEO-ADIPO; MSC-CHONDRO; OSTEO-CHONDRO; OSTEO-MSC	ADIPO	MSC
Sample_ADIPO_d5_MS3ITfinal_neg_5	Sample	ADIPO	neg	5	GM3 d41:2	18.03	GM3	18.05	1247.8	1247.8	0.1	C64H115N2O21	4178965	18	GM3 d41:2_18	GM3	d	41	2	[M-H]	4178965	49459406	152.087	73.9	2.05801	2.21069	0.28651	0.0806965	GM3 41:2;O2	GM3 41:2;O2_RT 18	GM3 17:1;O2/24:1*	CHONDRO-ADIPO; MSC-ADIPO; OSTEO-ADIPO; MSC-CHONDRO; OSTEO-CHONDRO; OSTEO-MSC	ADIPO	MSC
Sample_ADIPO_d5_MS3ITfinal_neg_5	Sample	ADIPO	neg	5	GM3 d41:2	18.03	GM3	18.05	1247.8	1247.8	0.1	C64H115N2O21	4178965	18	GM3 d41:2_18	GM3	d	41	2	[M-H]	4178965	49459406	152.087	73.9	2.05801	2.21069	0.28651	0.0806965	GM3 41:2;O2	GM3 41:2;O2_RT 18	GM3 17:1;O2/24:1*	CHONDRO-ADIPO; MSC-ADIPO; OSTEO-ADIPO; MSC-CHONDRO; OSTEO-CHONDRO; OSTEO-MSC	ADIPO	MSC
Sample_CHONDRO_d5_MS3ITfinal_neg_1	Sample	CHONDRO	neg	1	GM3 d41:2	18.03	GM3	18.05	1247.8	1247.8	0.1	C64H115N2O21	10678043	18	GM3 d41:2_18	GM3	d	41	2	[M-H]	10678043	44506446	431.858	573	0.753679	0.84457	0.156708	0.0144339	GM3 41:2;O2	GM3 41:2;O2_RT 18	GM3 18:1;O2/23:1*	CHONDRO-ADIPO; MSC-ADIPO; OSTEO-ADIPO; MSC-CHONDRO; OSTEO-CHONDRO; OSTEO-MSC	ADIPO	MSC
Sample_CHONDRO_d5_MS3ITfinal_neg_1	Sample	CHONDRO	neg	1	GM3 d41:2	18.03	GM3	18.05	1247.8	1247.8	0.1	C64H115N2O21	10678043	18	GM3 d41:2_18	GM3	d	41	2	[M-H]	10678043	44506446	431.858	573	0.753679	0.84457	0.156708	0.0144339	GM3 41:2;O2	GM3 41:2;O2_RT 18	GM3 18:1;O2/23:1*	CHONDRO-ADIPO; MSC-ADIPO; OSTEO-ADIPO; MSC-CHONDRO; OSTEO-CHONDRO; OSTEO-MSC	ADIPO	MSC
Sample_CHONDRO_d5_MS3ITfinal_neg_1	Sample	CHONDRO	neg	1	GM3 d41:2	18.03	GM3	18.05	1247.8	1247.8	0.1	C64H115N2O21	10678043	18	GM3 d41:2_18	GM3	d	41	2	[M-H]	10678043	44506446	431.858	573	0.753679	0.84457	0.156708	0.0144339	GM3 41:2;O2	GM3 41:2;O2_RT 18	GM3 17:1;O2/24:1*	CHONDRO-ADIPO; MSC-ADIPO; OSTEO-ADIPO; MSC-CHONDRO; OSTEO-CHONDRO; OSTEO-MSC	ADIPO	MSC
Sample_CHONDRO_d5_MS3ITfinal_neg_1	Sample	CHONDRO	neg	1	GM3 d41:2	18.03	GM3	18.05	1247.8	1247.8	0.1	C64H115N2O21	10678043	18	GM3 d41:2_18	GM3	d	41	2	[M-H]	10678043	44506446	431.858	573	0.753679	0.84457	0.156708	0.0144339	GM3 41:2;O2	GM3 41:2;O2_RT 18	GM3 17:1;O2/24:1*	CHONDRO-ADIPO; MSC-ADIPO; OSTEO-ADIPO; MSC-CHONDRO; OSTEO-CHONDRO; OSTEO-MSC	ADIPO	MSC
Sample_CHONDRO_d5_MS3ITfinal_neg_2	Sample	CHONDRO	neg	2	GM3 d41:2	18.03	GM3	18.01	1247.8	1247.8	0.1	C64H115N2O21	10849133	18	GM3 d41:2_18	GM3	d	41	2	[M-H]	10849133	40078241	487.258	601.6	0.809937	0.84457	0.156708	0.0144339	GM3 41:2;O2	GM3 41:2;O2_RT 18	GM3 18:1;O2/23:1*	CHONDRO-ADIPO; MSC-ADIPO; OSTEO-ADIPO; MSC-CHONDRO; OSTEO-CHONDRO; OSTEO-MSC	ADIPO	MSC
Sample_CHONDRO_d5_MS3ITfinal_neg_2	Sample	CHONDRO	neg	2	GM3 d41:2	18.03	GM3	18.01	1247.8	1247.8	0.1	C64H115N2O21	10849133	18	GM3 d41:2_18	GM3	d	41	2	[M-H]	10849133	40078241	487.258	601.6	0.809937	0.84457	0.156708	0.0144339	GM3 41:2;O2	GM3 41:2;O2_RT 18	GM3 18:1;O2/23:1*	CHONDRO-ADIPO; MSC-ADIPO; OSTEO-ADIPO; MSC-CHONDRO; OSTEO-CHONDRO; OSTEO-MSC	ADIPO	MSC
Sample_CHONDRO_d5_MS3ITfinal_neg_2	Sample	CHONDRO	neg	2	GM3 d41:2	18.03	GM3	18.01	1247.8	1247.8	0.1	C64H115N2O21	10849133	18	GM3 d41:2_18	GM3	d	41	2	[M-H]	10849133	40078241	487.258	601.6	0.809937	0.84457	0.156708	0.0144339	GM3 41:2;O2	GM3 41:2;O2_RT 18	GM3 17:1;O2/24:1*	CHONDRO-ADIPO; MSC-ADIPO; OSTEO-ADIPO; MSC-CHONDRO; OSTEO-CHONDRO; OSTEO-MSC	ADIPO	MSC
Sample_CHONDRO_d5_MS3ITfinal_neg_2	Sample	CHONDRO	neg	2	GM3 d41:2	18.03	GM3	18.01	1247.8	1247.8	0.1	C64H115N2O21	10849133	18	GM3 d41:2_18	GM3	d	41	2	[M-H]	10849133	40078241	487.258	601.6	0.809937	0.84457	0.156708	0.0144339	GM3 41:2;O2	GM3 41:2;O2_RT 18	GM3 17:1;O2/24:1*	CHONDRO-ADIPO; MSC-ADIPO; OSTEO-ADIPO; MSC-CHONDRO; OSTEO-CHONDRO; OSTEO-MSC	ADIPO	MSC
Sample_CHONDRO_d5_MS3ITfinal_neg_3	Sample	CHONDRO	neg	3	GM3 d41:2	18.03	GM3	18.07	1247.8	1247.8	0.1	C64H115N2O21	9820116	18	GM3 d41:2_18	GM3	d	41	2	[M-H]	9820116	54560086	323.977	496.7	0.652259	0.84457	0.156708	0.0144339	GM3 41:2;O2	GM3 41:2;O2_RT 18	GM3 18:1;O2/23:1*	CHONDRO-ADIPO; MSC-ADIPO; OSTEO-ADIPO; MSC-CHONDRO; OSTEO-CHONDRO; OSTEO-MSC	ADIPO	MSC
Sample_CHONDRO_d5_MS3ITfinal_neg_3	Sample	CHONDRO	neg	3	GM3 d41:2	18.03	GM3	18.07	1247.8	1247.8	0.1	C64H115N2O21	9820116	18	GM3 d41:2_18	GM3	d	41	2	[M-H]	9820116	54560086	323.977	496.7	0.652259	0.84457	0.156708	0.0144339	GM3 41:2;O2	GM3 41:2;O2_RT 18	GM3 18:1;O2/23:1*	CHONDRO-ADIPO; MSC-ADIPO; OSTEO-ADIPO; MSC-CHONDRO; OSTEO-CHONDRO; OSTEO-MSC	ADIPO	MSC
Sample_CHONDRO_d5_MS3ITfinal_neg_3	Sample	CHONDRO	neg	3	GM3 d41:2	18.03	GM3	18.07	1247.8	1247.8	0.1	C64H115N2O21	9820116	18	GM3 d41:2_18	GM3	d	41	2	[M-H]	9820116	54560086	323.977	496.7	0.652259	0.84457	0.156708	0.0144339	GM3 41:2;O2	GM3 41:2;O2_RT 18	GM3 17:1;O2/24:1*	CHONDRO-ADIPO; MSC-ADIPO; OSTEO-ADIPO; MSC-CHONDRO; OSTEO-CHONDRO; OSTEO-MSC	ADIPO	MSC
Sample_CHONDRO_d5_MS3ITfinal_neg_3	Sample	CHONDRO	neg	3	GM3 d41:2	18.03	GM3	18.07	1247.8	1247.8	0.1	C64H115N2O21	9820116	18	GM3 d41:2_18	GM3	d	41	2	[M-H]	9820116	54560086	323.977	496.7	0.652259	0.84457	0.156708	0.0144339	GM3 41:2;O2	GM3 41:2;O2_RT 18	GM3 17:1;O2/24:1*	CHONDRO-ADIPO; MSC-ADIPO; OSTEO-ADIPO; MSC-CHONDRO; OSTEO-CHONDRO; OSTEO-MSC	ADIPO	MSC
Sample_CHONDRO_d5_MS3ITfinal_neg_4	Sample	CHONDRO	neg	4	GM3 d41:2	18.03	GM3	18.05	1247.8	1247.8	0.1	C64H115N2O21	9098723	18	GM3 d41:2_18	GM3	d	41	2	[M-H]	9098723	30306448	540.403	525.3	1.02875	0.84457	0.156708	0.0144339	GM3 41:2;O2	GM3 41:2;O2_RT 18	GM3 18:1;O2/23:1*	CHONDRO-ADIPO; MSC-ADIPO; OSTEO-ADIPO; MSC-CHONDRO; OSTEO-CHONDRO; OSTEO-MSC	ADIPO	MSC
Sample_CHONDRO_d5_MS3ITfinal_neg_4	Sample	CHONDRO	neg	4	GM3 d41:2	18.03	GM3	18.05	1247.8	1247.8	0.1	C64H115N2O21	9098723	18	GM3 d41:2_18	GM3	d	41	2	[M-H]	9098723	30306448	540.403	525.3	1.02875	0.84457	0.156708	0.0144339	GM3 41:2;O2	GM3 41:2;O2_RT 18	GM3 18:1;O2/23:1*	CHONDRO-ADIPO; MSC-ADIPO; OSTEO-ADIPO; MSC-CHONDRO; OSTEO-CHONDRO; OSTEO-MSC	ADIPO	MSC
Sample_CHONDRO_d5_MS3ITfinal_neg_4	Sample	CHONDRO	neg	4	GM3 d41:2	18.03	GM3	18.05	1247.8	1247.8	0.1	C64H115N2O21	9098723	18	GM3 d41:2_18	GM3	d	41	2	[M-H]	9098723	30306448	540.403	525.3	1.02875	0.84457	0.156708	0.0144339	GM3 41:2;O2	GM3 41:2;O2_RT 18	GM3 17:1;O2/24:1*	CHONDRO-ADIPO; MSC-ADIPO; OSTEO-ADIPO; MSC-CHONDRO; OSTEO-CHONDRO; OSTEO-MSC	ADIPO	MSC
Sample_CHONDRO_d5_MS3ITfinal_neg_4	Sample	CHONDRO	neg	4	GM3 d41:2	18.03	GM3	18.05	1247.8	1247.8	0.1	C64H115N2O21	9098723	18	GM3 d41:2_18	GM3	d	41	2	[M-H]	9098723	30306448	540.403	525.3	1.02875	0.84457	0.156708	0.0144339	GM3 41:2;O2	GM3 41:2;O2_RT 18	GM3 17:1;O2/24:1*	CHONDRO-ADIPO; MSC-ADIPO; OSTEO-ADIPO; MSC-CHONDRO; OSTEO-CHONDRO; OSTEO-MSC	ADIPO	MSC
Sample_CHONDRO_d5_MS3ITfinal_neg_5	Sample	CHONDRO	neg	5	GM3 d41:2	18.03	GM3	18.01	1247.8	1247.8	-0.8	C64H115N2O21	10189614	18	GM3 d41:2_18	GM3	d	41	2	[M-H]	10189614	36520511	502.219	513.4	0.978222	0.84457	0.156708	0.0144339	GM3 41:2;O2	GM3 41:2;O2_RT 18	GM3 18:1;O2/23:1*	CHONDRO-ADIPO; MSC-ADIPO; OSTEO-ADIPO; MSC-CHONDRO; OSTEO-CHONDRO; OSTEO-MSC	ADIPO	MSC
Sample_CHONDRO_d5_MS3ITfinal_neg_5	Sample	CHONDRO	neg	5	GM3 d41:2	18.03	GM3	18.01	1247.8	1247.8	-0.8	C64H115N2O21	10189614	18	GM3 d41:2_18	GM3	d	41	2	[M-H]	10189614	36520511	502.219	513.4	0.978222	0.84457	0.156708	0.0144339	GM3 41:2;O2	GM3 41:2;O2_RT 18	GM3 18:1;O2/23:1*	CHONDRO-ADIPO; MSC-ADIPO; OSTEO-ADIPO; MSC-CHONDRO; OSTEO-CHONDRO; OSTEO-MSC	ADIPO	MSC
Sample_CHONDRO_d5_MS3ITfinal_neg_5	Sample	CHONDRO	neg	5	GM3 d41:2	18.03	GM3	18.01	1247.8	1247.8	-0.8	C64H115N2O21	10189614	18	GM3 d41:2_18	GM3	d	41	2	[M-H]	10189614	36520511	502.219	513.4	0.978222	0.84457	0.156708	0.0144339	GM3 41:2;O2	GM3 41:2;O2_RT 18	GM3 17:1;O2/24:1*	CHONDRO-ADIPO; MSC-ADIPO; OSTEO-ADIPO; MSC-CHONDRO; OSTEO-CHONDRO; OSTEO-MSC	ADIPO	MSC
Sample_CHONDRO_d5_MS3ITfinal_neg_5	Sample	CHONDRO	neg	5	GM3 d41:2	18.03	GM3	18.01	1247.8	1247.8	-0.8	C64H115N2O21	10189614	18	GM3 d41:2_18	GM3	d	41	2	[M-H]	10189614	36520511	502.219	513.4	0.978222	0.84457	0.156708	0.0144339	GM3 41:2;O2	GM3 41:2;O2_RT 18	GM3 17:1;O2/24:1*	CHONDRO-ADIPO; MSC-ADIPO; OSTEO-ADIPO; MSC-CHONDRO; OSTEO-CHONDRO; OSTEO-MSC	ADIPO	MSC
Sample_MSC_d5_MS3ITfinal_neg_1	Sample	MSC	neg	1	GM3 d41:2	18.03	GM3	18	1247.8	1247.8	0.1	C64H115N2O21	63272.4	18	GM3 d41:2_18	GM3	d	41	2	[M-H]	63272.4	25034098	4.54941	48.5	0.0938022	0.151874	0.0481158	0.0107965	GM3 41:2;O2	GM3 41:2;O2_RT 18	GM3 18:1;O2/23:1*	CHONDRO-ADIPO; MSC-ADIPO; OSTEO-ADIPO; MSC-CHONDRO; OSTEO-CHONDRO; OSTEO-MSC	ADIPO	MSC
Sample_MSC_d5_MS3ITfinal_neg_1	Sample	MSC	neg	1	GM3 d41:2	18.03	GM3	18	1247.8	1247.8	0.1	C64H115N2O21	63272.4	18	GM3 d41:2_18	GM3	d	41	2	[M-H]	63272.4	25034098	4.54941	48.5	0.0938022	0.151874	0.0481158	0.0107965	GM3 41:2;O2	GM3 41:2;O2_RT 18	GM3 18:1;O2/23:1*	CHONDRO-ADIPO; MSC-ADIPO; OSTEO-ADIPO; MSC-CHONDRO; OSTEO-CHONDRO; OSTEO-MSC	ADIPO	MSC
Sample_MSC_d5_MS3ITfinal_neg_1	Sample	MSC	neg	1	GM3 d41:2	18.03	GM3	18	1247.8	1247.8	0.1	C64H115N2O21	63272.4	18	GM3 d41:2_18	GM3	d	41	2	[M-H]	63272.4	25034098	4.54941	48.5	0.0938022	0.151874	0.0481158	0.0107965	GM3 41:2;O2	GM3 41:2;O2_RT 18	GM3 17:1;O2/24:1*	CHONDRO-ADIPO; MSC-ADIPO; OSTEO-ADIPO; MSC-CHONDRO; OSTEO-CHONDRO; OSTEO-MSC	ADIPO	MSC
Sample_MSC_d5_MS3ITfinal_neg_1	Sample	MSC	neg	1	GM3 d41:2	18.03	GM3	18	1247.8	1247.8	0.1	C64H115N2O21	63272.4	18	GM3 d41:2_18	GM3	d	41	2	[M-H]	63272.4	25034098	4.54941	48.5	0.0938022	0.151874	0.0481158	0.0107965	GM3 41:2;O2	GM3 41:2;O2_RT 18	GM3 17:1;O2/24:1*	CHONDRO-ADIPO; MSC-ADIPO; OSTEO-ADIPO; MSC-CHONDRO; OSTEO-CHONDRO; OSTEO-MSC	ADIPO	MSC
Sample_MSC_d5_MS3ITfinal_neg_2	Sample	MSC	neg	2	GM3 d41:2	18.03	GM3	18.01	1247.8	1247.8	0.1	C64H115N2O21	261169	18	GM3 d41:2_18	GM3	d	41	2	[M-H]	261169	65600749	7.16615	31.8	0.225351	0.151874	0.0481158	0.0107965	GM3 41:2;O2	GM3 41:2;O2_RT 18	GM3 18:1;O2/23:1*	CHONDRO-ADIPO; MSC-ADIPO; OSTEO-ADIPO; MSC-CHONDRO; OSTEO-CHONDRO; OSTEO-MSC	ADIPO	MSC
Sample_MSC_d5_MS3ITfinal_neg_2	Sample	MSC	neg	2	GM3 d41:2	18.03	GM3	18.01	1247.8	1247.8	0.1	C64H115N2O21	261169	18	GM3 d41:2_18	GM3	d	41	2	[M-H]	261169	65600749	7.16615	31.8	0.225351	0.151874	0.0481158	0.0107965	GM3 41:2;O2	GM3 41:2;O2_RT 18	GM3 18:1;O2/23:1*	CHONDRO-ADIPO; MSC-ADIPO; OSTEO-ADIPO; MSC-CHONDRO; OSTEO-CHONDRO; OSTEO-MSC	ADIPO	MSC
Sample_MSC_d5_MS3ITfinal_neg_2	Sample	MSC	neg	2	GM3 d41:2	18.03	GM3	18.01	1247.8	1247.8	0.1	C64H115N2O21	261169	18	GM3 d41:2_18	GM3	d	41	2	[M-H]	261169	65600749	7.16615	31.8	0.225351	0.151874	0.0481158	0.0107965	GM3 41:2;O2	GM3 41:2;O2_RT 18	GM3 17:1;O2/24:1*	CHONDRO-ADIPO; MSC-ADIPO; OSTEO-ADIPO; MSC-CHONDRO; OSTEO-CHONDRO; OSTEO-MSC	ADIPO	MSC
Sample_MSC_d5_MS3ITfinal_neg_2	Sample	MSC	neg	2	GM3 d41:2	18.03	GM3	18.01	1247.8	1247.8	0.1	C64H115N2O21	261169	18	GM3 d41:2_18	GM3	d	41	2	[M-H]	261169	65600749	7.16615	31.8	0.225351	0.151874	0.0481158	0.0107965	GM3 41:2;O2	GM3 41:2;O2_RT 18	GM3 17:1;O2/24:1*	CHONDRO-ADIPO; MSC-ADIPO; OSTEO-ADIPO; MSC-CHONDRO; OSTEO-CHONDRO; OSTEO-MSC	ADIPO	MSC
Sample_MSC_d5_MS3ITfinal_neg_3	Sample	MSC	neg	3	GM3 d41:2	18.03	GM3	18.05	1247.8	1247.8	0.1	C64H115N2O21	272178	18	GM3 d41:2_18	GM3	d	41	2	[M-H]	272178	58984872	8.30586	50.9	0.16318	0.151874	0.0481158	0.0107965	GM3 41:2;O2	GM3 41:2;O2_RT 18	GM3 18:1;O2/23:1*	CHONDRO-ADIPO; MSC-ADIPO; OSTEO-ADIPO; MSC-CHONDRO; OSTEO-CHONDRO; OSTEO-MSC	ADIPO	MSC
Sample_MSC_d5_MS3ITfinal_neg_3	Sample	MSC	neg	3	GM3 d41:2	18.03	GM3	18.05	1247.8	1247.8	0.1	C64H115N2O21	272178	18	GM3 d41:2_18	GM3	d	41	2	[M-H]	272178	58984872	8.30586	50.9	0.16318	0.151874	0.0481158	0.0107965	GM3 41:2;O2	GM3 41:2;O2_RT 18	GM3 18:1;O2/23:1*	CHONDRO-ADIPO; MSC-ADIPO; OSTEO-ADIPO; MSC-CHONDRO; OSTEO-CHONDRO; OSTEO-MSC	ADIPO	MSC
Sample_MSC_d5_MS3ITfinal_neg_3	Sample	MSC	neg	3	GM3 d41:2	18.03	GM3	18.05	1247.8	1247.8	0.1	C64H115N2O21	272178	18	GM3 d41:2_18	GM3	d	41	2	[M-H]	272178	58984872	8.30586	50.9	0.16318	0.151874	0.0481158	0.0107965	GM3 41:2;O2	GM3 41:2;O2_RT 18	GM3 17:1;O2/24:1*	CHONDRO-ADIPO; MSC-ADIPO; OSTEO-ADIPO; MSC-CHONDRO; OSTEO-CHONDRO; OSTEO-MSC	ADIPO	MSC
Sample_MSC_d5_MS3ITfinal_neg_3	Sample	MSC	neg	3	GM3 d41:2	18.03	GM3	18.05	1247.8	1247.8	0.1	C64H115N2O21	272178	18	GM3 d41:2_18	GM3	d	41	2	[M-H]	272178	58984872	8.30586	50.9	0.16318	0.151874	0.0481158	0.0107965	GM3 41:2;O2	GM3 41:2;O2_RT 18	GM3 17:1;O2/24:1*	CHONDRO-ADIPO; MSC-ADIPO; OSTEO-ADIPO; MSC-CHONDRO; OSTEO-CHONDRO; OSTEO-MSC	ADIPO	MSC
Sample_MSC_d5_MS3ITfinal_neg_4	Sample	MSC	neg	4	GM3 d41:2	18.03	GM3	18.05	1247.8	1247.8	0.1	C64H115N2O21	322260	18	GM3 d41:2_18	GM3	d	41	2	[M-H]	322260	77843449	7.45174	53.2	0.14007	0.151874	0.0481158	0.0107965	GM3 41:2;O2	GM3 41:2;O2_RT 18	GM3 18:1;O2/23:1*	CHONDRO-ADIPO; MSC-ADIPO; OSTEO-ADIPO; MSC-CHONDRO; OSTEO-CHONDRO; OSTEO-MSC	ADIPO	MSC
Sample_MSC_d5_MS3ITfinal_neg_4	Sample	MSC	neg	4	GM3 d41:2	18.03	GM3	18.05	1247.8	1247.8	0.1	C64H115N2O21	322260	18	GM3 d41:2_18	GM3	d	41	2	[M-H]	322260	77843449	7.45174	53.2	0.14007	0.151874	0.0481158	0.0107965	GM3 41:2;O2	GM3 41:2;O2_RT 18	GM3 18:1;O2/23:1*	CHONDRO-ADIPO; MSC-ADIPO; OSTEO-ADIPO; MSC-CHONDRO; OSTEO-CHONDRO; OSTEO-MSC	ADIPO	MSC
Sample_MSC_d5_MS3ITfinal_neg_4	Sample	MSC	neg	4	GM3 d41:2	18.03	GM3	18.05	1247.8	1247.8	0.1	C64H115N2O21	322260	18	GM3 d41:2_18	GM3	d	41	2	[M-H]	322260	77843449	7.45174	53.2	0.14007	0.151874	0.0481158	0.0107965	GM3 41:2;O2	GM3 41:2;O2_RT 18	GM3 17:1;O2/24:1*	CHONDRO-ADIPO; MSC-ADIPO; OSTEO-ADIPO; MSC-CHONDRO; OSTEO-CHONDRO; OSTEO-MSC	ADIPO	MSC
Sample_MSC_d5_MS3ITfinal_neg_4	Sample	MSC	neg	4	GM3 d41:2	18.03	GM3	18.05	1247.8	1247.8	0.1	C64H115N2O21	322260	18	GM3 d41:2_18	GM3	d	41	2	[M-H]	322260	77843449	7.45174	53.2	0.14007	0.151874	0.0481158	0.0107965	GM3 41:2;O2	GM3 41:2;O2_RT 18	GM3 17:1;O2/24:1*	CHONDRO-ADIPO; MSC-ADIPO; OSTEO-ADIPO; MSC-CHONDRO; OSTEO-CHONDRO; OSTEO-MSC	ADIPO	MSC
Sample_MSC_d5_MS3ITfinal_neg_5	Sample	MSC	neg	5	GM3 d41:2	18.03	GM3	18	1247.8	1247.8	0.1	C64H115N2O21	257795	18	GM3 d41:2_18	GM3	d	41	2	[M-H]	257795	53947297	8.60158	62.8	0.136968	0.151874	0.0481158	0.0107965	GM3 41:2;O2	GM3 41:2;O2_RT 18	GM3 18:1;O2/23:1*	CHONDRO-ADIPO; MSC-ADIPO; OSTEO-ADIPO; MSC-CHONDRO; OSTEO-CHONDRO; OSTEO-MSC	ADIPO	MSC
Sample_MSC_d5_MS3ITfinal_neg_5	Sample	MSC	neg	5	GM3 d41:2	18.03	GM3	18	1247.8	1247.8	0.1	C64H115N2O21	257795	18	GM3 d41:2_18	GM3	d	41	2	[M-H]	257795	53947297	8.60158	62.8	0.136968	0.151874	0.0481158	0.0107965	GM3 41:2;O2	GM3 41:2;O2_RT 18	GM3 18:1;O2/23:1*	CHONDRO-ADIPO; MSC-ADIPO; OSTEO-ADIPO; MSC-CHONDRO; OSTEO-CHONDRO; OSTEO-MSC	ADIPO	MSC
Sample_MSC_d5_MS3ITfinal_neg_5	Sample	MSC	neg	5	GM3 d41:2	18.03	GM3	18	1247.8	1247.8	0.1	C64H115N2O21	257795	18	GM3 d41:2_18	GM3	d	41	2	[M-H]	257795	53947297	8.60158	62.8	0.136968	0.151874	0.0481158	0.0107965	GM3 41:2;O2	GM3 41:2;O2_RT 18	GM3 17:1;O2/24:1*	CHONDRO-ADIPO; MSC-ADIPO; OSTEO-ADIPO; MSC-CHONDRO; OSTEO-CHONDRO; OSTEO-MSC	ADIPO	MSC
Sample_MSC_d5_MS3ITfinal_neg_5	Sample	MSC	neg	5	GM3 d41:2	18.03	GM3	18	1247.8	1247.8	0.1	C64H115N2O21	257795	18	GM3 d41:2_18	GM3	d	41	2	[M-H]	257795	53947297	8.60158	62.8	0.136968	0.151874	0.0481158	0.0107965	GM3 41:2;O2	GM3 41:2;O2_RT 18	GM3 17:1;O2/24:1*	CHONDRO-ADIPO; MSC-ADIPO; OSTEO-ADIPO; MSC-CHONDRO; OSTEO-CHONDRO; OSTEO-MSC	ADIPO	MSC
Sample_OSTEO_d5_MS3ITfinal_neg_1	Sample	OSTEO	neg	1	GM3 d41:2	18.03	GM3	18.07	1247.8	1247.8	0.1	C64H115N2O21	23754242	18	GM3 d41:2_18	GM3	d	41	2	[M-H]	23754242	40634581	1052.25	538.9	1.95258	1.52992	0.251268	0.0319635	GM3 41:2;O2	GM3 41:2;O2_RT 18	GM3 18:1;O2/23:1*	CHONDRO-ADIPO; MSC-ADIPO; OSTEO-ADIPO; MSC-CHONDRO; OSTEO-CHONDRO; OSTEO-MSC	ADIPO	MSC
Sample_OSTEO_d5_MS3ITfinal_neg_1	Sample	OSTEO	neg	1	GM3 d41:2	18.03	GM3	18.07	1247.8	1247.8	0.1	C64H115N2O21	23754242	18	GM3 d41:2_18	GM3	d	41	2	[M-H]	23754242	40634581	1052.25	538.9	1.95258	1.52992	0.251268	0.0319635	GM3 41:2;O2	GM3 41:2;O2_RT 18	GM3 18:1;O2/23:1*	CHONDRO-ADIPO; MSC-ADIPO; OSTEO-ADIPO; MSC-CHONDRO; OSTEO-CHONDRO; OSTEO-MSC	ADIPO	MSC
Sample_OSTEO_d5_MS3ITfinal_neg_1	Sample	OSTEO	neg	1	GM3 d41:2	18.03	GM3	18.07	1247.8	1247.8	0.1	C64H115N2O21	23754242	18	GM3 d41:2_18	GM3	d	41	2	[M-H]	23754242	40634581	1052.25	538.9	1.95258	1.52992	0.251268	0.0319635	GM3 41:2;O2	GM3 41:2;O2_RT 18	GM3 17:1;O2/24:1*	CHONDRO-ADIPO; MSC-ADIPO; OSTEO-ADIPO; MSC-CHONDRO; OSTEO-CHONDRO; OSTEO-MSC	ADIPO	MSC
Sample_OSTEO_d5_MS3ITfinal_neg_1	Sample	OSTEO	neg	1	GM3 d41:2	18.03	GM3	18.07	1247.8	1247.8	0.1	C64H115N2O21	23754242	18	GM3 d41:2_18	GM3	d	41	2	[M-H]	23754242	40634581	1052.25	538.9	1.95258	1.52992	0.251268	0.0319635	GM3 41:2;O2	GM3 41:2;O2_RT 18	GM3 17:1;O2/24:1*	CHONDRO-ADIPO; MSC-ADIPO; OSTEO-ADIPO; MSC-CHONDRO; OSTEO-CHONDRO; OSTEO-MSC	ADIPO	MSC
Sample_OSTEO_d5_MS3ITfinal_neg_2	Sample	OSTEO	neg	2	GM3 d41:2	18.03	GM3	18.07	1247.8	1247.8	0.1	C64H115N2O21	25604174	18	GM3 d41:2_18	GM3	d	41	2	[M-H]	25604174	46277275	995.899	650.9	1.53003	1.52992	0.251268	0.0319635	GM3 41:2;O2	GM3 41:2;O2_RT 18	GM3 18:1;O2/23:1*	CHONDRO-ADIPO; MSC-ADIPO; OSTEO-ADIPO; MSC-CHONDRO; OSTEO-CHONDRO; OSTEO-MSC	ADIPO	MSC
Sample_OSTEO_d5_MS3ITfinal_neg_2	Sample	OSTEO	neg	2	GM3 d41:2	18.03	GM3	18.07	1247.8	1247.8	0.1	C64H115N2O21	25604174	18	GM3 d41:2_18	GM3	d	41	2	[M-H]	25604174	46277275	995.899	650.9	1.53003	1.52992	0.251268	0.0319635	GM3 41:2;O2	GM3 41:2;O2_RT 18	GM3 18:1;O2/23:1*	CHONDRO-ADIPO; MSC-ADIPO; OSTEO-ADIPO; MSC-CHONDRO; OSTEO-CHONDRO; OSTEO-MSC	ADIPO	MSC
Sample_OSTEO_d5_MS3ITfinal_neg_2	Sample	OSTEO	neg	2	GM3 d41:2	18.03	GM3	18.07	1247.8	1247.8	0.1	C64H115N2O21	25604174	18	GM3 d41:2_18	GM3	d	41	2	[M-H]	25604174	46277275	995.899	650.9	1.53003	1.52992	0.251268	0.0319635	GM3 41:2;O2	GM3 41:2;O2_RT 18	GM3 17:1;O2/24:1*	CHONDRO-ADIPO; MSC-ADIPO; OSTEO-ADIPO; MSC-CHONDRO; OSTEO-CHONDRO; OSTEO-MSC	ADIPO	MSC
Sample_OSTEO_d5_MS3ITfinal_neg_2	Sample	OSTEO	neg	2	GM3 d41:2	18.03	GM3	18.07	1247.8	1247.8	0.1	C64H115N2O21	25604174	18	GM3 d41:2_18	GM3	d	41	2	[M-H]	25604174	46277275	995.899	650.9	1.53003	1.52992	0.251268	0.0319635	GM3 41:2;O2	GM3 41:2;O2_RT 18	GM3 17:1;O2/24:1*	CHONDRO-ADIPO; MSC-ADIPO; OSTEO-ADIPO; MSC-CHONDRO; OSTEO-CHONDRO; OSTEO-MSC	ADIPO	MSC
Sample_OSTEO_d5_MS3ITfinal_neg_3	Sample	OSTEO	neg	3	GM3 d41:2	18.03	GM3	18.07	1247.8	1247.8	0.1	C64H115N2O21	24862698	18	GM3 d41:2_18	GM3	d	41	2	[M-H]	24862698	48054096	931.302	634.2	1.46847	1.52992	0.251268	0.0319635	GM3 41:2;O2	GM3 41:2;O2_RT 18	GM3 18:1;O2/23:1*	CHONDRO-ADIPO; MSC-ADIPO; OSTEO-ADIPO; MSC-CHONDRO; OSTEO-CHONDRO; OSTEO-MSC	ADIPO	MSC
Sample_OSTEO_d5_MS3ITfinal_neg_3	Sample	OSTEO	neg	3	GM3 d41:2	18.03	GM3	18.07	1247.8	1247.8	0.1	C64H115N2O21	24862698	18	GM3 d41:2_18	GM3	d	41	2	[M-H]	24862698	48054096	931.302	634.2	1.46847	1.52992	0.251268	0.0319635	GM3 41:2;O2	GM3 41:2;O2_RT 18	GM3 18:1;O2/23:1*	CHONDRO-ADIPO; MSC-ADIPO; OSTEO-ADIPO; MSC-CHONDRO; OSTEO-CHONDRO; OSTEO-MSC	ADIPO	MSC
Sample_OSTEO_d5_MS3ITfinal_neg_3	Sample	OSTEO	neg	3	GM3 d41:2	18.03	GM3	18.07	1247.8	1247.8	0.1	C64H115N2O21	24862698	18	GM3 d41:2_18	GM3	d	41	2	[M-H]	24862698	48054096	931.302	634.2	1.46847	1.52992	0.251268	0.0319635	GM3 41:2;O2	GM3 41:2;O2_RT 18	GM3 17:1;O2/24:1*	CHONDRO-ADIPO; MSC-ADIPO; OSTEO-ADIPO; MSC-CHONDRO; OSTEO-CHONDRO; OSTEO-MSC	ADIPO	MSC
Sample_OSTEO_d5_MS3ITfinal_neg_3	Sample	OSTEO	neg	3	GM3 d41:2	18.03	GM3	18.07	1247.8	1247.8	0.1	C64H115N2O21	24862698	18	GM3 d41:2_18	GM3	d	41	2	[M-H]	24862698	48054096	931.302	634.2	1.46847	1.52992	0.251268	0.0319635	GM3 41:2;O2	GM3 41:2;O2_RT 18	GM3 17:1;O2/24:1*	CHONDRO-ADIPO; MSC-ADIPO; OSTEO-ADIPO; MSC-CHONDRO; OSTEO-CHONDRO; OSTEO-MSC	ADIPO	MSC
Sample_OSTEO_d5_MS3ITfinal_neg_4	Sample	OSTEO	neg	4	GM3 d41:2	18.03	GM3	18.08	1247.8	1247.8	0.1	C64H115N2O21	22267878	18	GM3 d41:2_18	GM3	d	41	2	[M-H]	22267878	48083108	833.602	596.1	1.39843	1.52992	0.251268	0.0319635	GM3 41:2;O2	GM3 41:2;O2_RT 18	GM3 18:1;O2/23:1*	CHONDRO-ADIPO; MSC-ADIPO; OSTEO-ADIPO; MSC-CHONDRO; OSTEO-CHONDRO; OSTEO-MSC	ADIPO	MSC
Sample_OSTEO_d5_MS3ITfinal_neg_4	Sample	OSTEO	neg	4	GM3 d41:2	18.03	GM3	18.08	1247.8	1247.8	0.1	C64H115N2O21	22267878	18	GM3 d41:2_18	GM3	d	41	2	[M-H]	22267878	48083108	833.602	596.1	1.39843	1.52992	0.251268	0.0319635	GM3 41:2;O2	GM3 41:2;O2_RT 18	GM3 18:1;O2/23:1*	CHONDRO-ADIPO; MSC-ADIPO; OSTEO-ADIPO; MSC-CHONDRO; OSTEO-CHONDRO; OSTEO-MSC	ADIPO	MSC
Sample_OSTEO_d5_MS3ITfinal_neg_4	Sample	OSTEO	neg	4	GM3 d41:2	18.03	GM3	18.08	1247.8	1247.8	0.1	C64H115N2O21	22267878	18	GM3 d41:2_18	GM3	d	41	2	[M-H]	22267878	48083108	833.602	596.1	1.39843	1.52992	0.251268	0.0319635	GM3 41:2;O2	GM3 41:2;O2_RT 18	GM3 17:1;O2/24:1*	CHONDRO-ADIPO; MSC-ADIPO; OSTEO-ADIPO; MSC-CHONDRO; OSTEO-CHONDRO; OSTEO-MSC	ADIPO	MSC
Sample_OSTEO_d5_MS3ITfinal_neg_4	Sample	OSTEO	neg	4	GM3 d41:2	18.03	GM3	18.08	1247.8	1247.8	0.1	C64H115N2O21	22267878	18	GM3 d41:2_18	GM3	d	41	2	[M-H]	22267878	48083108	833.602	596.1	1.39843	1.52992	0.251268	0.0319635	GM3 41:2;O2	GM3 41:2;O2_RT 18	GM3 17:1;O2/24:1*	CHONDRO-ADIPO; MSC-ADIPO; OSTEO-ADIPO; MSC-CHONDRO; OSTEO-CHONDRO; OSTEO-MSC	ADIPO	MSC
Sample_OSTEO_d5_MS3ITfinal_neg_5	Sample	OSTEO	neg	5	GM3 d41:2	18.03	GM3	18.05	1247.8	1247.8	0.1	C64H115N2O21	31647942	18	GM3 d41:2_18	GM3	d	41	2	[M-H]	31647942	62507628	911.35	701	1.30007	1.52992	0.251268	0.0319635	GM3 41:2;O2	GM3 41:2;O2_RT 18	GM3 18:1;O2/23:1*	CHONDRO-ADIPO; MSC-ADIPO; OSTEO-ADIPO; MSC-CHONDRO; OSTEO-CHONDRO; OSTEO-MSC	ADIPO	MSC
Sample_OSTEO_d5_MS3ITfinal_neg_5	Sample	OSTEO	neg	5	GM3 d41:2	18.03	GM3	18.05	1247.8	1247.8	0.1	C64H115N2O21	31647942	18	GM3 d41:2_18	GM3	d	41	2	[M-H]	31647942	62507628	911.35	701	1.30007	1.52992	0.251268	0.0319635	GM3 41:2;O2	GM3 41:2;O2_RT 18	GM3 18:1;O2/23:1*	CHONDRO-ADIPO; MSC-ADIPO; OSTEO-ADIPO; MSC-CHONDRO; OSTEO-CHONDRO; OSTEO-MSC	ADIPO	MSC
Sample_OSTEO_d5_MS3ITfinal_neg_5	Sample	OSTEO	neg	5	GM3 d41:2	18.03	GM3	18.05	1247.8	1247.8	0.1	C64H115N2O21	31647942	18	GM3 d41:2_18	GM3	d	41	2	[M-H]	31647942	62507628	911.35	701	1.30007	1.52992	0.251268	0.0319635	GM3 41:2;O2	GM3 41:2;O2_RT 18	GM3 17:1;O2/24:1*	CHONDRO-ADIPO; MSC-ADIPO; OSTEO-ADIPO; MSC-CHONDRO; OSTEO-CHONDRO; OSTEO-MSC	ADIPO	MSC
Sample_OSTEO_d5_MS3ITfinal_neg_5	Sample	OSTEO	neg	5	GM3 d41:2	18.03	GM3	18.05	1247.8	1247.8	0.1	C64H115N2O21	31647942	18	GM3 d41:2_18	GM3	d	41	2	[M-H]	31647942	62507628	911.35	701	1.30007	1.52992	0.251268	0.0319635	GM3 41:2;O2	GM3 41:2;O2_RT 18	GM3 17:1;O2/24:1*	CHONDRO-ADIPO; MSC-ADIPO; OSTEO-ADIPO; MSC-CHONDRO; OSTEO-CHONDRO; OSTEO-MSC	ADIPO	MSC
Sample_ADIPO_d5_MS3ITfinal_neg_3	Sample	ADIPO	neg	3	GM3 d42:1	20.96	GM3	20.69	1309.84	1309.84	0.1	C66H121N2O23	36737.7	21	GM3 d42:1_21	GM3	d	42	1	[M+HCOO]	1.06295e+08	67143542	2849.59	52.5	54.2778	46.9562	7.34631	2.0183	GM3 42:1;O2	GM3 42:1;O2_RT 21	GM3 18:1;O2/24:0	MSC-ADIPO; MSC-CHONDRO; OSTEO-MSC		MSC
Sample_ADIPO_d5_MS3ITfinal_neg_4	Sample	ADIPO	neg	4	GM3 d42:1	20.96	GM3	20.69	1309.84	1309.84	0.8	C66H121N2O23	36975.8	21	GM3 d42:1_21	GM3	d	42	1	[M+HCOO]	8.01728e+07	59057876	2443.55	64.4	37.9434	46.9562	7.34631	2.0183	GM3 42:1;O2	GM3 42:1;O2_RT 21	GM3 18:1;O2/24:0	MSC-ADIPO; MSC-CHONDRO; OSTEO-MSC		MSC
Sample_ADIPO_d5_MS3ITfinal_neg_1	Sample	ADIPO	neg	1	GM3 d42:1	20.96	GM3	21	1263.83	1263.83	-0.8	C65H119N2O21	93306296	21	GM3 d42:1_21	GM3	d	42	1	[M-H]	93306296	55859734	3006.66	57.2	52.564	46.9562	7.34631	2.0183	GM3 42:1;O2	GM3 42:1;O2_RT 21	GM3 18:1;O2/24:0	MSC-ADIPO; MSC-CHONDRO; OSTEO-MSC		MSC
Sample_ADIPO_d5_MS3ITfinal_neg_2	Sample	ADIPO	neg	2	GM3 d42:1	20.96	GM3	20.98	1263.83	1263.83	-0.8	C65H119N2O21	103424784	21	GM3 d42:1_21	GM3	d	42	1	[M-H]	103424784	61250750	3039.39	62	49.0223	46.9562	7.34631	2.0183	GM3 42:1;O2	GM3 42:1;O2_RT 21	GM3 18:1;O2/24:0	MSC-ADIPO; MSC-CHONDRO; OSTEO-MSC		MSC
Sample_ADIPO_d5_MS3ITfinal_neg_3	Sample	ADIPO	neg	3	GM3 d42:1	20.96	GM3	21.01	1263.83	1263.83	-0.8	C65H119N2O21	106258408	21	GM3 d42:1_21	GM3	d	42	1	[M-H]	1.06295e+08	67143542	2849.59	52.5	54.2778	46.9562	7.34631	2.0183	GM3 42:1;O2	GM3 42:1;O2_RT 21	GM3 18:1;O2/24:0	MSC-ADIPO; MSC-CHONDRO; OSTEO-MSC		MSC
Sample_ADIPO_d5_MS3ITfinal_neg_4	Sample	ADIPO	neg	4	GM3 d42:1	20.96	GM3	20.98	1263.83	1263.83	-0.8	C65H119N2O21	80135824	21	GM3 d42:1_21	GM3	d	42	1	[M-H]	8.01728e+07	59057876	2443.55	64.4	37.9434	46.9562	7.34631	2.0183	GM3 42:1;O2	GM3 42:1;O2_RT 21	GM3 18:1;O2/24:0	MSC-ADIPO; MSC-CHONDRO; OSTEO-MSC		MSC
Sample_ADIPO_d5_MS3ITfinal_neg_5	Sample	ADIPO	neg	5	GM3 d42:1	20.96	GM3	21.01	1263.83	1263.83	-0.8	C65H119N2O21	86633912	21	GM3 d42:1_21	GM3	d	42	1	[M-H]	86633912	49459406	3152.91	73.9	42.6645	46.9562	7.34631	2.0183	GM3 42:1;O2	GM3 42:1;O2_RT 21	GM3 18:1;O2/24:0	MSC-ADIPO; MSC-CHONDRO; OSTEO-MSC		MSC
Sample_CHONDRO_d5_MS3ITfinal_neg_1	Sample	CHONDRO	neg	1	GM3 d42:1	20.96	GM3	20.73	1309.84	1309.84	1.6	C66H121N2O23	677314	21	GM3 d42:1_21	GM3	d	42	1	[M+HCOO]	4.32582e+08	44506446	17495.2	573	30.5326	40.5835	10.1726	1.31104	GM3 42:1;O2	GM3 42:1;O2_RT 21	GM3 18:1;O2/24:0	MSC-ADIPO; MSC-CHONDRO; OSTEO-MSC		MSC
Sample_CHONDRO_d5_MS3ITfinal_neg_2	Sample	CHONDRO	neg	2	GM3 d42:1	20.96	GM3	20.71	1309.84	1309.84	2.3	C66H121N2O23	637054	21	GM3 d42:1_21	GM3	d	42	1	[M+HCOO]	4.71969e+08	40078241	21197.2	601.6	35.2346	40.5835	10.1726	1.31104	GM3 42:1;O2	GM3 42:1;O2_RT 21	GM3 18:1;O2/24:0	MSC-ADIPO; MSC-CHONDRO; OSTEO-MSC		MSC
Sample_CHONDRO_d5_MS3ITfinal_neg_3	Sample	CHONDRO	neg	3	GM3 d42:1	20.96	GM3	20.73	1309.84	1309.84	1.6	C66H121N2O23	949937	21	GM3 d42:1_21	GM3	d	42	1	[M+HCOO]	4.93963e+08	54560086	16296.4	496.7	32.8094	40.5835	10.1726	1.31104	GM3 42:1;O2	GM3 42:1;O2_RT 21	GM3 18:1;O2/24:0	MSC-ADIPO; MSC-CHONDRO; OSTEO-MSC		MSC
Sample_CHONDRO_d5_MS3ITfinal_neg_4	Sample	CHONDRO	neg	4	GM3 d42:1	20.96	GM3	20.73	1309.84	1309.84	1.6	C66H121N2O23	847494	21	GM3 d42:1_21	GM3	d	42	1	[M+HCOO]	4.78063e+08	30306448	28393.7	525.3	54.0524	40.5835	10.1726	1.31104	GM3 42:1;O2	GM3 42:1;O2_RT 21	GM3 18:1;O2/24:0	MSC-ADIPO; MSC-CHONDRO; OSTEO-MSC		MSC
Sample_CHONDRO_d5_MS3ITfinal_neg_5	Sample	CHONDRO	neg	5	GM3 d42:1	20.96	GM3	20.71	1309.84	1309.84	0.8	C66H121N2O23	790399	21	GM3 d42:1_21	GM3	d	42	1	[M+HCOO]	5.23827e+08	36520511	25818.1	513.4	50.2884	40.5835	10.1726	1.31104	GM3 42:1;O2	GM3 42:1;O2_RT 21	GM3 18:1;O2/24:0	MSC-ADIPO; MSC-CHONDRO; OSTEO-MSC		MSC
Sample_CHONDRO_d5_MS3ITfinal_neg_1	Sample	CHONDRO	neg	1	GM3 d42:1	20.96	GM3	21.01	1263.83	1263.83	0.1	C65H119N2O21	431904576	21	GM3 d42:1_21	GM3	d	42	1	[M-H]	4.32582e+08	44506446	17495.2	573	30.5326	40.5835	10.1726	1.31104	GM3 42:1;O2	GM3 42:1;O2_RT 21	GM3 18:1;O2/24:0	MSC-ADIPO; MSC-CHONDRO; OSTEO-MSC		MSC
Sample_CHONDRO_d5_MS3ITfinal_neg_2	Sample	CHONDRO	neg	2	GM3 d42:1	20.96	GM3	20.98	1263.83	1263.83	-0.8	C65H119N2O21	471332256	21	GM3 d42:1_21	GM3	d	42	1	[M-H]	4.71969e+08	40078241	21197.2	601.6	35.2346	40.5835	10.1726	1.31104	GM3 42:1;O2	GM3 42:1;O2_RT 21	GM3 18:1;O2/24:0	MSC-ADIPO; MSC-CHONDRO; OSTEO-MSC		MSC
Sample_CHONDRO_d5_MS3ITfinal_neg_3	Sample	CHONDRO	neg	3	GM3 d42:1	20.96	GM3	21.01	1263.83	1263.83	-0.8	C65H119N2O21	493012992	21	GM3 d42:1_21	GM3	d	42	1	[M-H]	4.93963e+08	54560086	16296.4	496.7	32.8094	40.5835	10.1726	1.31104	GM3 42:1;O2	GM3 42:1;O2_RT 21	GM3 18:1;O2/24:0	MSC-ADIPO; MSC-CHONDRO; OSTEO-MSC		MSC
Sample_CHONDRO_d5_MS3ITfinal_neg_4	Sample	CHONDRO	neg	4	GM3 d42:1	20.96	GM3	21	1263.83	1263.83	-0.8	C65H119N2O21	477215648	21	GM3 d42:1_21	GM3	d	42	1	[M-H]	4.78063e+08	30306448	28393.7	525.3	54.0524	40.5835	10.1726	1.31104	GM3 42:1;O2	GM3 42:1;O2_RT 21	GM3 18:1;O2/24:0	MSC-ADIPO; MSC-CHONDRO; OSTEO-MSC		MSC
Sample_CHONDRO_d5_MS3ITfinal_neg_5	Sample	CHONDRO	neg	5	GM3 d42:1	20.96	GM3	20.98	1263.83	1263.83	-0.8	C65H119N2O21	523036896	21	GM3 d42:1_21	GM3	d	42	1	[M-H]	5.23827e+08	36520511	25818.1	513.4	50.2884	40.5835	10.1726	1.31104	GM3 42:1;O2	GM3 42:1;O2_RT 21	GM3 18:1;O2/24:0	MSC-ADIPO; MSC-CHONDRO; OSTEO-MSC		MSC
Sample_MSC_d5_MS3ITfinal_neg_1	Sample	MSC	neg	1	GM3 d42:1	20.96	GM3	20.67	1309.84	1309.84	2.3	C66H121N2O23	246979	21	GM3 d42:1_21	GM3	d	42	1	[M+HCOO]	6.74239e+06	25034098	484.791	48.5	9.99569	12.2634	2.6646	0.586355	GM3 42:1;O2	GM3 42:1;O2_RT 21	GM3 18:1;O2/24:0	MSC-ADIPO; MSC-CHONDRO; OSTEO-MSC		MSC
Sample_MSC_d5_MS3ITfinal_neg_2	Sample	MSC	neg	2	GM3 d42:1	20.96	GM3	20.67	1309.84	1309.84	2.3	C66H121N2O23	757120	21	GM3 d42:1_21	GM3	d	42	1	[M+HCOO]	1.93132e+07	65600749	529.928	31.8	16.6644	12.2634	2.6646	0.586355	GM3 42:1;O2	GM3 42:1;O2_RT 21	GM3 18:1;O2/24:0	MSC-ADIPO; MSC-CHONDRO; OSTEO-MSC		MSC
Sample_MSC_d5_MS3ITfinal_neg_3	Sample	MSC	neg	3	GM3 d42:1	20.96	GM3	20.71	1309.84	1309.84	0.1	C66H121N2O23	780636	21	GM3 d42:1_21	GM3	d	42	1	[M+HCOO]	2.215e+07	58984872	675.935	50.9	13.2797	12.2634	2.6646	0.586355	GM3 42:1;O2	GM3 42:1;O2_RT 21	GM3 18:1;O2/24:0	MSC-ADIPO; MSC-CHONDRO; OSTEO-MSC		MSC
Sample_MSC_d5_MS3ITfinal_neg_4	Sample	MSC	neg	4	GM3 d42:1	20.96	GM3	20.71	1309.84	1309.84	1.6	C66H121N2O23	855908	21	GM3 d42:1_21	GM3	d	42	1	[M+HCOO]	2.26348e+07	77843449	523.392	53.2	9.83819	12.2634	2.6646	0.586355	GM3 42:1;O2	GM3 42:1;O2_RT 21	GM3 18:1;O2/24:0	MSC-ADIPO; MSC-CHONDRO; OSTEO-MSC		MSC
Sample_MSC_d5_MS3ITfinal_neg_5	Sample	MSC	neg	5	GM3 d42:1	20.96	GM3	20.69	1309.84	1309.84	1.6	C66H121N2O23	915538	21	GM3 d42:1_21	GM3	d	42	1	[M+HCOO]	2.17187e+07	53947297	724.663	62.8	11.5392	12.2634	2.6646	0.586355	GM3 42:1;O2	GM3 42:1;O2_RT 21	GM3 18:1;O2/24:0	MSC-ADIPO; MSC-CHONDRO; OSTEO-MSC		MSC
Sample_MSC_d5_MS3ITfinal_neg_1	Sample	MSC	neg	1	GM3 d42:1	20.96	GM3	20.98	1263.83	1263.83	-0.8	C65H119N2O21	6.49541e+06	21	GM3 d42:1_21	GM3	d	42	1	[M-H]	6.74239e+06	25034098	484.791	48.5	9.99569	12.2634	2.6646	0.586355	GM3 42:1;O2	GM3 42:1;O2_RT 21	GM3 18:1;O2/24:0	MSC-ADIPO; MSC-CHONDRO; OSTEO-MSC		MSC
Sample_MSC_d5_MS3ITfinal_neg_2	Sample	MSC	neg	2	GM3 d42:1	20.96	GM3	20.98	1263.83	1263.83	0.1	C65H119N2O21	18556046	21	GM3 d42:1_21	GM3	d	42	1	[M-H]	1.93132e+07	65600749	529.928	31.8	16.6644	12.2634	2.6646	0.586355	GM3 42:1;O2	GM3 42:1;O2_RT 21	GM3 18:1;O2/24:0	MSC-ADIPO; MSC-CHONDRO; OSTEO-MSC		MSC
Sample_MSC_d5_MS3ITfinal_neg_3	Sample	MSC	neg	3	GM3 d42:1	20.96	GM3	21	1263.83	1263.83	-0.8	C65H119N2O21	21369326	21	GM3 d42:1_21	GM3	d	42	1	[M-H]	2.215e+07	58984872	675.935	50.9	13.2797	12.2634	2.6646	0.586355	GM3 42:1;O2	GM3 42:1;O2_RT 21	GM3 18:1;O2/24:0	MSC-ADIPO; MSC-CHONDRO; OSTEO-MSC		MSC
Sample_MSC_d5_MS3ITfinal_neg_4	Sample	MSC	neg	4	GM3 d42:1	20.96	GM3	21	1263.83	1263.83	-0.8	C65H119N2O21	21778878	21	GM3 d42:1_21	GM3	d	42	1	[M-H]	2.26348e+07	77843449	523.392	53.2	9.83819	12.2634	2.6646	0.586355	GM3 42:1;O2	GM3 42:1;O2_RT 21	GM3 18:1;O2/24:0	MSC-ADIPO; MSC-CHONDRO; OSTEO-MSC		MSC
Sample_MSC_d5_MS3ITfinal_neg_5	Sample	MSC	neg	5	GM3 d42:1	20.96	GM3	20.98	1263.83	1263.83	-0.8	C65H119N2O21	20803120	21	GM3 d42:1_21	GM3	d	42	1	[M-H]	2.17187e+07	53947297	724.663	62.8	11.5392	12.2634	2.6646	0.586355	GM3 42:1;O2	GM3 42:1;O2_RT 21	GM3 18:1;O2/24:0	MSC-ADIPO; MSC-CHONDRO; OSTEO-MSC		MSC
Sample_OSTEO_d5_MS3ITfinal_neg_1	Sample	OSTEO	neg	1	GM3 d42:1	20.96	GM3	20.73	1309.84	1309.84	2.3	C66H121N2O23	2229722	21	GM3 d42:1_21	GM3	d	42	1	[M+HCOO]	603936152	40634581	26752.7	538.9	49.6432	38.8876	7.64227	1.16697	GM3 42:1;O2	GM3 42:1;O2_RT 21	GM3 18:1;O2/24:0	MSC-ADIPO; MSC-CHONDRO; OSTEO-MSC		MSC
Sample_OSTEO_d5_MS3ITfinal_neg_2	Sample	OSTEO	neg	2	GM3 d42:1	20.96	GM3	20.71	1309.84	1309.84	2.3	C66H121N2O23	2.28012e+06	21	GM3 d42:1_21	GM3	d	42	1	[M+HCOO]	6.98986e+08	46277275	27187.7	650.9	41.7695	38.8876	7.64227	1.16697	GM3 42:1;O2	GM3 42:1;O2_RT 21	GM3 18:1;O2/24:0	MSC-ADIPO; MSC-CHONDRO; OSTEO-MSC		MSC
Sample_OSTEO_d5_MS3ITfinal_neg_3	Sample	OSTEO	neg	3	GM3 d42:1	20.96	GM3	20.73	1309.84	1309.84	2.3	C66H121N2O23	1894843	21	GM3 d42:1_21	GM3	d	42	1	[M+HCOO]	617179773	48054096	23118.2	634.2	36.4525	38.8876	7.64227	1.16697	GM3 42:1;O2	GM3 42:1;O2_RT 21	GM3 18:1;O2/24:0	MSC-ADIPO; MSC-CHONDRO; OSTEO-MSC		MSC
Sample_OSTEO_d5_MS3ITfinal_neg_4	Sample	OSTEO	neg	4	GM3 d42:1	20.96	GM3	20.73	1309.84	1309.84	1.6	C66H121N2O23	2.49563e+06	21	GM3 d42:1_21	GM3	d	42	1	[M+HCOO]	6.24345e+08	48083108	23372.5	596.1	39.209	38.8876	7.64227	1.16697	GM3 42:1;O2	GM3 42:1;O2_RT 21	GM3 18:1;O2/24:0	MSC-ADIPO; MSC-CHONDRO; OSTEO-MSC		MSC
Sample_OSTEO_d5_MS3ITfinal_neg_5	Sample	OSTEO	neg	5	GM3 d42:1	20.96	GM3	20.73	1309.84	1309.84	2.3	C66H121N2O23	1986109	21	GM3 d42:1_21	GM3	d	42	1	[M+HCOO]	666123199	62507628	19182	701	27.3638	38.8876	7.64227	1.16697	GM3 42:1;O2	GM3 42:1;O2_RT 21	GM3 18:1;O2/24:0	MSC-ADIPO; MSC-CHONDRO; OSTEO-MSC		MSC
Sample_OSTEO_d5_MS3ITfinal_neg_1	Sample	OSTEO	neg	1	GM3 d42:1	20.96	GM3	21.01	1263.83	1263.83	-1.5	C65H119N2O21	601706430	21	GM3 d42:1_21	GM3	d	42	1	[M-H]	603936152	40634581	26752.7	538.9	49.6432	38.8876	7.64227	1.16697	GM3 42:1;O2	GM3 42:1;O2_RT 21	GM3 18:1;O2/24:0	MSC-ADIPO; MSC-CHONDRO; OSTEO-MSC		MSC
Sample_OSTEO_d5_MS3ITfinal_neg_2	Sample	OSTEO	neg	2	GM3 d42:1	20.96	GM3	21	1263.83	1263.83	-0.8	C65H119N2O21	696705980	21	GM3 d42:1_21	GM3	d	42	1	[M-H]	6.98986e+08	46277275	27187.7	650.9	41.7695	38.8876	7.64227	1.16697	GM3 42:1;O2	GM3 42:1;O2_RT 21	GM3 18:1;O2/24:0	MSC-ADIPO; MSC-CHONDRO; OSTEO-MSC		MSC
Sample_OSTEO_d5_MS3ITfinal_neg_3	Sample	OSTEO	neg	3	GM3 d42:1	20.96	GM3	21.03	1263.83	1263.83	-0.8	C65H119N2O21	615284930	21	GM3 d42:1_21	GM3	d	42	1	[M-H]	617179773	48054096	23118.2	634.2	36.4525	38.8876	7.64227	1.16697	GM3 42:1;O2	GM3 42:1;O2_RT 21	GM3 18:1;O2/24:0	MSC-ADIPO; MSC-CHONDRO; OSTEO-MSC		MSC
Sample_OSTEO_d5_MS3ITfinal_neg_4	Sample	OSTEO	neg	4	GM3 d42:1	20.96	GM3	21.01	1263.83	1263.83	-0.8	C65H119N2O21	621849660	21	GM3 d42:1_21	GM3	d	42	1	[M-H]	6.24345e+08	48083108	23372.5	596.1	39.209	38.8876	7.64227	1.16697	GM3 42:1;O2	GM3 42:1;O2_RT 21	GM3 18:1;O2/24:0	MSC-ADIPO; MSC-CHONDRO; OSTEO-MSC		MSC
Sample_OSTEO_d5_MS3ITfinal_neg_5	Sample	OSTEO	neg	5	GM3 d42:1	20.96	GM3	21	1263.83	1263.83	-0.8	C65H119N2O21	664137090	21	GM3 d42:1_21	GM3	d	42	1	[M-H]	666123199	62507628	19182	701	27.3638	38.8876	7.64227	1.16697	GM3 42:1;O2	GM3 42:1;O2_RT 21	GM3 18:1;O2/24:0	MSC-ADIPO; MSC-CHONDRO; OSTEO-MSC		MSC
Sample_ADIPO_d5_MS3ITfinal_neg_1	Sample	ADIPO	neg	1	GM3 d42:2	19.42	GM3	19.41	1261.82	1261.82	0.1	C65H117N2O21	148627184	19.4	GM3 d42:2_19.4	GM3	d	42	2	[M-H]	148627184	55859734	4789.3	57.2	83.729	77.507	11.0193	3.01581	GM3 42:2;O2	GM3 42:2;O2_RT 19.4	GM3 18:1;O2/24:1	CHONDRO-ADIPO; MSC-ADIPO; OSTEO-ADIPO; OSTEO-CHONDRO; OSTEO-MSC	ADIPO
Sample_ADIPO_d5_MS3ITfinal_neg_2	Sample	ADIPO	neg	2	GM3 d42:2	19.42	GM3	19.37	1261.82	1261.82	0.1	C65H117N2O21	167588320	19.4	GM3 d42:2_19.4	GM3	d	42	2	[M-H]	167588320	61250750	4924.98	62	79.4352	77.507	11.0193	3.01581	GM3 42:2;O2	GM3 42:2;O2_RT 19.4	GM3 18:1;O2/24:1	CHONDRO-ADIPO; MSC-ADIPO; OSTEO-ADIPO; OSTEO-CHONDRO; OSTEO-MSC	ADIPO
Sample_ADIPO_d5_MS3ITfinal_neg_3	Sample	ADIPO	neg	3	GM3 d42:2	19.42	GM3	19.39	1261.82	1261.82	0.1	C65H117N2O21	175967408	19.4	GM3 d42:2_19.4	GM3	d	42	2	[M-H]	175967408	67143542	4717.38	52.5	89.8548	77.507	11.0193	3.01581	GM3 42:2;O2	GM3 42:2;O2_RT 19.4	GM3 18:1;O2/24:1	CHONDRO-ADIPO; MSC-ADIPO; OSTEO-ADIPO; OSTEO-CHONDRO; OSTEO-MSC	ADIPO
Sample_ADIPO_d5_MS3ITfinal_neg_4	Sample	ADIPO	neg	4	GM3 d42:2	19.42	GM3	19.39	1261.82	1261.82	0.1	C65H117N2O21	128690432	19.4	GM3 d42:2_19.4	GM3	d	42	2	[M-H]	128690432	59057876	3922.3	64.4	60.9053	77.507	11.0193	3.01581	GM3 42:2;O2	GM3 42:2;O2_RT 19.4	GM3 18:1;O2/24:1	CHONDRO-ADIPO; MSC-ADIPO; OSTEO-ADIPO; OSTEO-CHONDRO; OSTEO-MSC	ADIPO
Sample_ADIPO_d5_MS3ITfinal_neg_5	Sample	ADIPO	neg	5	GM3 d42:2	19.42	GM3	19.42	1261.82	1261.82	0.1	C65H117N2O21	149472752	19.4	GM3 d42:2_19.4	GM3	d	42	2	[M-H]	149472752	49459406	5439.83	73.9	73.6107	77.507	11.0193	3.01581	GM3 42:2;O2	GM3 42:2;O2_RT 19.4	GM3 18:1;O2/24:1	CHONDRO-ADIPO; MSC-ADIPO; OSTEO-ADIPO; OSTEO-CHONDRO; OSTEO-MSC	ADIPO
Sample_CHONDRO_d5_MS3ITfinal_neg_1	Sample	CHONDRO	neg	1	GM3 d42:2	19.42	GM3	19.44	1261.82	1261.82	0.1	C65H117N2O21	193596016	19.4	GM3 d42:2_19.4	GM3	d	42	2	[M-H]	193596016	44506446	7829.72	573	13.6644	14.737	2.29316	0.260621	GM3 42:2;O2	GM3 42:2;O2_RT 19.4	GM3 18:1;O2/24:1	CHONDRO-ADIPO; MSC-ADIPO; OSTEO-ADIPO; OSTEO-CHONDRO; OSTEO-MSC	ADIPO
Sample_CHONDRO_d5_MS3ITfinal_neg_2	Sample	CHONDRO	neg	2	GM3 d42:2	19.42	GM3	19.42	1261.82	1261.82	0.1	C65H117N2O21	180408256	19.4	GM3 d42:2_19.4	GM3	d	42	2	[M-H]	180408256	40078241	8102.52	601.6	13.4683	14.737	2.29316	0.260621	GM3 42:2;O2	GM3 42:2;O2_RT 19.4	GM3 18:1;O2/24:1	CHONDRO-ADIPO; MSC-ADIPO; OSTEO-ADIPO; OSTEO-CHONDRO; OSTEO-MSC	ADIPO
Sample_CHONDRO_d5_MS3ITfinal_neg_3	Sample	CHONDRO	neg	3	GM3 d42:2	19.42	GM3	19.44	1261.82	1261.82	0.1	C65H117N2O21	183771984	19.4	GM3 d42:2_19.4	GM3	d	42	2	[M-H]	183771984	54560086	6062.85	496.7	12.2063	14.737	2.29316	0.260621	GM3 42:2;O2	GM3 42:2;O2_RT 19.4	GM3 18:1;O2/24:1	CHONDRO-ADIPO; MSC-ADIPO; OSTEO-ADIPO; OSTEO-CHONDRO; OSTEO-MSC	ADIPO
Sample_CHONDRO_d5_MS3ITfinal_neg_4	Sample	CHONDRO	neg	4	GM3 d42:2	19.42	GM3	19.44	1261.82	1261.82	0.1	C65H117N2O21	152012864	19.4	GM3 d42:2_19.4	GM3	d	42	2	[M-H]	152012864	30306448	9028.55	525.3	17.1874	14.737	2.29316	0.260621	GM3 42:2;O2	GM3 42:2;O2_RT 19.4	GM3 18:1;O2/24:1	CHONDRO-ADIPO; MSC-ADIPO; OSTEO-ADIPO; OSTEO-CHONDRO; OSTEO-MSC	ADIPO
Sample_CHONDRO_d5_MS3ITfinal_neg_5	Sample	CHONDRO	neg	5	GM3 d42:2	19.42	GM3	19.41	1261.82	1261.82	0.1	C65H117N2O21	178734176	19.4	GM3 d42:2_19.4	GM3	d	42	2	[M-H]	178734176	36520511	8809.34	513.4	17.1588	14.737	2.29316	0.260621	GM3 42:2;O2	GM3 42:2;O2_RT 19.4	GM3 18:1;O2/24:1	CHONDRO-ADIPO; MSC-ADIPO; OSTEO-ADIPO; OSTEO-CHONDRO; OSTEO-MSC	ADIPO
Sample_MSC_d5_MS3ITfinal_neg_1	Sample	MSC	neg	1	GM3 d42:2	19.42	GM3	19.35	1261.82	1261.82	0.1	C65H117N2O21	10530748	19.4	GM3 d42:2_19.4	GM3	d	42	2	[M-H]	10530748	25034098	757.181	48.5	15.612	16.9791	3.67232	0.8628	GM3 42:2;O2	GM3 42:2;O2_RT 19.4	GM3 18:1;O2/24:1	CHONDRO-ADIPO; MSC-ADIPO; OSTEO-ADIPO; OSTEO-CHONDRO; OSTEO-MSC	ADIPO
Sample_MSC_d5_MS3ITfinal_neg_2	Sample	MSC	neg	2	GM3 d42:2	19.42	GM3	19.37	1261.82	1261.82	0.1	C65H117N2O21	26877958	19.4	GM3 d42:2_19.4	GM3	d	42	2	[M-H]	26877958	65600749	737.497	31.8	23.1917	16.9791	3.67232	0.8628	GM3 42:2;O2	GM3 42:2;O2_RT 19.4	GM3 18:1;O2/24:1	CHONDRO-ADIPO; MSC-ADIPO; OSTEO-ADIPO; OSTEO-CHONDRO; OSTEO-MSC	ADIPO
Sample_MSC_d5_MS3ITfinal_neg_3	Sample	MSC	neg	3	GM3 d42:2	19.42	GM3	19.41	1261.82	1261.81	-0.8	C65H117N2O21	28732992	19.4	GM3 d42:2_19.4	GM3	d	42	2	[M-H]	28732992	58984872	876.825	50.9	17.2264	16.9791	3.67232	0.8628	GM3 42:2;O2	GM3 42:2;O2_RT 19.4	GM3 18:1;O2/24:1	CHONDRO-ADIPO; MSC-ADIPO; OSTEO-ADIPO; OSTEO-CHONDRO; OSTEO-MSC	ADIPO
Sample_MSC_d5_MS3ITfinal_neg_4	Sample	MSC	neg	4	GM3 d42:2	19.42	GM3	19.42	1261.82	1261.82	0.1	C65H117N2O21	32115426	19.4	GM3 d42:2_19.4	GM3	d	42	2	[M-H]	32115426	77843449	742.616	53.2	13.9589	16.9791	3.67232	0.8628	GM3 42:2;O2	GM3 42:2;O2_RT 19.4	GM3 18:1;O2/24:1	CHONDRO-ADIPO; MSC-ADIPO; OSTEO-ADIPO; OSTEO-CHONDRO; OSTEO-MSC	ADIPO
Sample_MSC_d5_MS3ITfinal_neg_5	Sample	MSC	neg	5	GM3 d42:2	19.42	GM3	19.35	1261.82	1261.81	-0.8	C65H117N2O21	28056486	19.4	GM3 d42:2_19.4	GM3	d	42	2	[M-H]	28056486	53947297	936.13	62.8	14.9065	16.9791	3.67232	0.8628	GM3 42:2;O2	GM3 42:2;O2_RT 19.4	GM3 18:1;O2/24:1	CHONDRO-ADIPO; MSC-ADIPO; OSTEO-ADIPO; OSTEO-CHONDRO; OSTEO-MSC	ADIPO
Sample_OSTEO_d5_MS3ITfinal_neg_1	Sample	OSTEO	neg	1	GM3 d42:2	19.42	GM3	19.44	1261.82	1261.82	0.1	C65H117N2O21	567827970	19.4	GM3 d42:2_19.4	GM3	d	42	2	[M-H]	567827970	40634581	25153.2	538.9	46.6751	36.9013	5.91014	0.776532	GM3 42:2;O2	GM3 42:2;O2_RT 19.4	GM3 18:1;O2/24:1	CHONDRO-ADIPO; MSC-ADIPO; OSTEO-ADIPO; OSTEO-CHONDRO; OSTEO-MSC	ADIPO
Sample_OSTEO_d5_MS3ITfinal_neg_2	Sample	OSTEO	neg	2	GM3 d42:2	19.42	GM3	19.42	1261.82	1261.82	0.1	C65H117N2O21	624819200	19.4	GM3 d42:2_19.4	GM3	d	42	2	[M-H]	624819200	46277275	24303	650.9	37.3375	36.9013	5.91014	0.776532	GM3 42:2;O2	GM3 42:2;O2_RT 19.4	GM3 18:1;O2/24:1	CHONDRO-ADIPO; MSC-ADIPO; OSTEO-ADIPO; OSTEO-CHONDRO; OSTEO-MSC	ADIPO
Sample_OSTEO_d5_MS3ITfinal_neg_3	Sample	OSTEO	neg	3	GM3 d42:2	19.42	GM3	19.44	1261.82	1261.82	0.1	C65H117N2O21	605778300	19.4	GM3 d42:2_19.4	GM3	d	42	2	[M-H]	605778300	48054096	22691.1	634.2	35.7791	36.9013	5.91014	0.776532	GM3 42:2;O2	GM3 42:2;O2_RT 19.4	GM3 18:1;O2/24:1	CHONDRO-ADIPO; MSC-ADIPO; OSTEO-ADIPO; OSTEO-CHONDRO; OSTEO-MSC	ADIPO
Sample_OSTEO_d5_MS3ITfinal_neg_4	Sample	OSTEO	neg	4	GM3 d42:2	19.42	GM3	19.44	1261.82	1261.82	0.1	C65H117N2O21	501695264	19.4	GM3 d42:2_19.4	GM3	d	42	2	[M-H]	501695264	48083108	18781.1	596.1	31.5066	36.9013	5.91014	0.776532	GM3 42:2;O2	GM3 42:2;O2_RT 19.4	GM3 18:1;O2/24:1	CHONDRO-ADIPO; MSC-ADIPO; OSTEO-ADIPO; OSTEO-CHONDRO; OSTEO-MSC	ADIPO
Sample_OSTEO_d5_MS3ITfinal_neg_5	Sample	OSTEO	neg	5	GM3 d42:2	19.42	GM3	19.42	1261.82	1261.82	0.1	C65H117N2O21	808396160	19.4	GM3 d42:2_19.4	GM3	d	42	2	[M-H]	808396160	62507628	23279	701	33.2082	36.9013	5.91014	0.776532	GM3 42:2;O2	GM3 42:2;O2_RT 19.4	GM3 18:1;O2/24:1	CHONDRO-ADIPO; MSC-ADIPO; OSTEO-ADIPO; OSTEO-CHONDRO; OSTEO-MSC	ADIPO
Sample_ADIPO_d5_MS3ITfinal_neg_1	Sample	ADIPO	neg	1	GM3 d42:2	19.98	GM3	19.94	1261.82	1261.81	-0.8	C65H117N2O21	10736549	20	GM3 d42:2_20	GM3	d	42	2	[M-H]	10736549	55859734	345.97	57.2	6.04843	5.41869	1.15213	0.302623	GM3 42:2;O2	GM3 42:2;O2_RT 20	GM3 18:2;O2/24:0*	MSC-ADIPO; OSTEO-ADIPO; MSC-CHONDRO; OSTEO-CHONDRO; OSTEO-MSC	OSTEO	MSC
Sample_ADIPO_d5_MS3ITfinal_neg_3	Sample	ADIPO	neg	3	GM3 d42:2	19.98	GM3	19.94	1261.82	1261.82	0.1	C65H117N2O21	13049147	20	GM3 d42:2_20	GM3	d	42	2	[M-H]	13049147	67143542	349.825	52.5	6.66333	5.41869	1.15213	0.302623	GM3 42:2;O2	GM3 42:2;O2_RT 20	GM3 18:2;O2/24:0*	MSC-ADIPO; OSTEO-ADIPO; MSC-CHONDRO; OSTEO-CHONDRO; OSTEO-MSC	OSTEO	MSC
Sample_ADIPO_d5_MS3ITfinal_neg_4	Sample	ADIPO	neg	4	GM3 d42:2	19.98	GM3	19.92	1261.82	1261.82	0.1	C65H117N2O21	8678796	20	GM3 d42:2_20	GM3	d	42	2	[M-H]	8678796	59057876	264.517	64.4	4.10741	5.41869	1.15213	0.302623	GM3 42:2;O2	GM3 42:2;O2_RT 20	GM3 18:2;O2/24:0*	MSC-ADIPO; OSTEO-ADIPO; MSC-CHONDRO; OSTEO-CHONDRO; OSTEO-MSC	OSTEO	MSC
Sample_ADIPO_d5_MS3ITfinal_neg_5	Sample	ADIPO	neg	5	GM3 d42:2	19.98	GM3	19.96	1261.82	1261.82	0.1	C65H117N2O21	9859718	20	GM3 d42:2_20	GM3	d	42	2	[M-H]	9859718	49459406	358.829	73.9	4.85561	5.41869	1.15213	0.302623	GM3 42:2;O2	GM3 42:2;O2_RT 20	GM3 18:2;O2/24:0*	MSC-ADIPO; OSTEO-ADIPO; MSC-CHONDRO; OSTEO-CHONDRO; OSTEO-MSC	OSTEO	MSC
Sample_CHONDRO_d5_MS3ITfinal_neg_1	Sample	CHONDRO	neg	1	GM3 d42:2	19.98	GM3	19.98	1261.82	1261.82	0.1	C65H117N2O21	47540920	20	GM3 d42:2_20	GM3	d	42	2	[M-H]	47540920	44506446	1922.72	573	3.35554	3.77805	0.904717	0.109301	GM3 42:2;O2	GM3 42:2;O2_RT 20	GM3 18:2;O2/24:0*	MSC-ADIPO; OSTEO-ADIPO; MSC-CHONDRO; OSTEO-CHONDRO; OSTEO-MSC	OSTEO	MSC
Sample_CHONDRO_d5_MS3ITfinal_neg_2	Sample	CHONDRO	neg	2	GM3 d42:2	19.98	GM3	19.94	1261.82	1261.82	0.1	C65H117N2O21	41114664	20	GM3 d42:2_20	GM3	d	42	2	[M-H]	41114664	40078241	1846.55	601.6	3.06939	3.77805	0.904717	0.109301	GM3 42:2;O2	GM3 42:2;O2_RT 20	GM3 18:2;O2/24:0*	MSC-ADIPO; OSTEO-ADIPO; MSC-CHONDRO; OSTEO-CHONDRO; OSTEO-MSC	OSTEO	MSC
Sample_CHONDRO_d5_MS3ITfinal_neg_3	Sample	CHONDRO	neg	3	GM3 d42:2	19.98	GM3	19.96	1261.82	1261.81	-0.8	C65H117N2O21	44545944	20	GM3 d42:2_20	GM3	d	42	2	[M-H]	44545944	54560086	1469.62	496.7	2.95877	3.77805	0.904717	0.109301	GM3 42:2;O2	GM3 42:2;O2_RT 20	GM3 18:2;O2/24:0*	MSC-ADIPO; OSTEO-ADIPO; MSC-CHONDRO; OSTEO-CHONDRO; OSTEO-MSC	OSTEO	MSC
Sample_CHONDRO_d5_MS3ITfinal_neg_4	Sample	CHONDRO	neg	4	GM3 d42:2	19.98	GM3	19.96	1261.82	1261.82	0.1	C65H117N2O21	42925200	20	GM3 d42:2_20	GM3	d	42	2	[M-H]	42925200	30306448	2549.47	525.3	4.85336	3.77805	0.904717	0.109301	GM3 42:2;O2	GM3 42:2;O2_RT 20	GM3 18:2;O2/24:0*	MSC-ADIPO; OSTEO-ADIPO; MSC-CHONDRO; OSTEO-CHONDRO; OSTEO-MSC	OSTEO	MSC
Sample_CHONDRO_d5_MS3ITfinal_neg_5	Sample	CHONDRO	neg	5	GM3 d42:2	19.98	GM3	19.94	1261.82	1261.81	-0.6	C65H117N2O21	48469576	20	GM3 d42:2_20	GM3	d	42	2	[M-H]	48469576	36520511	2388.94	513.4	4.65317	3.77805	0.904717	0.109301	GM3 42:2;O2	GM3 42:2;O2_RT 20	GM3 18:2;O2/24:0*	MSC-ADIPO; OSTEO-ADIPO; MSC-CHONDRO; OSTEO-CHONDRO; OSTEO-MSC	OSTEO	MSC
Sample_MSC_d5_MS3ITfinal_neg_1	Sample	MSC	neg	1	GM3 d42:2	19.98	GM3	19.85	1261.82	1261.82	3.2	C65H117N2O21	503255	20	GM3 d42:2_20	GM3	d	42	2	[M-H]	503255	25034098	36.185	48.5	0.746083	0.746083	NA	NA	GM3 42:2;O2	GM3 42:2;O2_RT 20	GM3 18:2;O2/24:0*	MSC-ADIPO; OSTEO-ADIPO; MSC-CHONDRO; OSTEO-CHONDRO; OSTEO-MSC	OSTEO	MSC
Sample_OSTEO_d5_MS3ITfinal_neg_1	Sample	OSTEO	neg	1	GM3 d42:2	19.98	GM3	20	1261.82	1261.82	0.1	C65H117N2O21	146214624	20	GM3 d42:2_20	GM3	d	42	2	[M-H]	146214624	40634581	6476.91	538.9	12.0188	9.00461	1.82421	0.263427	GM3 42:2;O2	GM3 42:2;O2_RT 20	GM3 18:2;O2/24:0*	MSC-ADIPO; OSTEO-ADIPO; MSC-CHONDRO; OSTEO-CHONDRO; OSTEO-MSC	OSTEO	MSC
Sample_OSTEO_d5_MS3ITfinal_neg_2	Sample	OSTEO	neg	2	GM3 d42:2	19.98	GM3	19.98	1261.82	1261.82	1	C65H117N2O21	157142608	20	GM3 d42:2_20	GM3	d	42	2	[M-H]	157142608	46277275	6112.22	650.9	9.39041	9.00461	1.82421	0.263427	GM3 42:2;O2	GM3 42:2;O2_RT 20	GM3 18:2;O2/24:0*	MSC-ADIPO; OSTEO-ADIPO; MSC-CHONDRO; OSTEO-CHONDRO; OSTEO-MSC	OSTEO	MSC
Sample_OSTEO_d5_MS3ITfinal_neg_3	Sample	OSTEO	neg	3	GM3 d42:2	19.98	GM3	19.98	1261.82	1261.82	0.3	C65H117N2O21	129768224	20	GM3 d42:2_20	GM3	d	42	2	[M-H]	129768224	48054096	4860.83	634.2	7.66451	9.00461	1.82421	0.263427	GM3 42:2;O2	GM3 42:2;O2_RT 20	GM3 18:2;O2/24:0*	MSC-ADIPO; OSTEO-ADIPO; MSC-CHONDRO; OSTEO-CHONDRO; OSTEO-MSC	OSTEO	MSC
Sample_OSTEO_d5_MS3ITfinal_neg_4	Sample	OSTEO	neg	4	GM3 d42:2	19.98	GM3	20	1261.82	1261.81	-0.8	C65H117N2O21	131486184	20	GM3 d42:2_20	GM3	d	42	2	[M-H]	131486184	48083108	4922.21	596.1	8.25736	9.00461	1.82421	0.263427	GM3 42:2;O2	GM3 42:2;O2_RT 20	GM3 18:2;O2/24:0*	MSC-ADIPO; OSTEO-ADIPO; MSC-CHONDRO; OSTEO-CHONDRO; OSTEO-MSC	OSTEO	MSC
Sample_OSTEO_d5_MS3ITfinal_neg_5	Sample	OSTEO	neg	5	GM3 d42:2	19.98	GM3	19.98	1261.82	1261.82	0.1	C65H117N2O21	187249296	20	GM3 d42:2_20	GM3	d	42	2	[M-H]	187249296	62507628	5392.12	701	7.69204	9.00461	1.82421	0.263427	GM3 42:2;O2	GM3 42:2;O2_RT 20	GM3 18:2;O2/24:0*	MSC-ADIPO; OSTEO-ADIPO; MSC-CHONDRO; OSTEO-CHONDRO; OSTEO-MSC	OSTEO	MSC
Sample_ADIPO_d5_MS3ITfinal_neg_1	Sample	ADIPO	neg	1	GM3 d43:1	21.35	GM3	21.37	1277.85	1277.85	0.1	C66H121N2O21	3.24521e+06	21.4	GM3 d43:1_21.4	GM3	d	43	1	[M-H]	3.24521e+06	55859734	104.572	57.2	1.82818	1.68555	0.222153	0.0608989	GM3 43:1;O2	GM3 43:1;O2_RT 21.4	GM3 19:1;O2/24:0*	CHONDRO-ADIPO; MSC-ADIPO; OSTEO-ADIPO; MSC-CHONDRO; OSTEO-CHONDRO; OSTEO-MSC	ADIPO	MSC
Sample_ADIPO_d5_MS3ITfinal_neg_2	Sample	ADIPO	neg	2	GM3 d43:1	21.35	GM3	21.35	1277.85	1277.85	0.1	C66H121N2O21	3.70824e+06	21.4	GM3 d43:1_21.4	GM3	d	43	1	[M-H]	3.70824e+06	61250750	108.975	62	1.75767	1.68555	0.222153	0.0608989	GM3 43:1;O2	GM3 43:1;O2_RT 21.4	GM3 19:1;O2/24:0*	CHONDRO-ADIPO; MSC-ADIPO; OSTEO-ADIPO; MSC-CHONDRO; OSTEO-CHONDRO; OSTEO-MSC	ADIPO	MSC
Sample_ADIPO_d5_MS3ITfinal_neg_3	Sample	ADIPO	neg	3	GM3 d43:1	21.35	GM3	21.37	1277.85	1277.85	0.1	C66H121N2O21	3.72661e+06	21.4	GM3 d43:1_21.4	GM3	d	43	1	[M-H]	3.72661e+06	67143542	99.9038	52.5	1.90293	1.68555	0.222153	0.0608989	GM3 43:1;O2	GM3 43:1;O2_RT 21.4	GM3 19:1;O2/24:0*	CHONDRO-ADIPO; MSC-ADIPO; OSTEO-ADIPO; MSC-CHONDRO; OSTEO-CHONDRO; OSTEO-MSC	ADIPO	MSC
Sample_ADIPO_d5_MS3ITfinal_neg_4	Sample	ADIPO	neg	4	GM3 d43:1	21.35	GM3	21.35	1277.85	1277.85	0.1	C66H121N2O21	2.84089e+06	21.4	GM3 d43:1_21.4	GM3	d	43	1	[M-H]	2.84089e+06	59057876	86.5864	64.4	1.34451	1.68555	0.222153	0.0608989	GM3 43:1;O2	GM3 43:1;O2_RT 21.4	GM3 19:1;O2/24:0*	CHONDRO-ADIPO; MSC-ADIPO; OSTEO-ADIPO; MSC-CHONDRO; OSTEO-CHONDRO; OSTEO-MSC	ADIPO	MSC
Sample_ADIPO_d5_MS3ITfinal_neg_5	Sample	ADIPO	neg	5	GM3 d43:1	21.35	GM3	21.37	1277.85	1277.85	0.1	C66H121N2O21	3.23767e+06	21.4	GM3 d43:1_21.4	GM3	d	43	1	[M-H]	3.23767e+06	49459406	117.83	73.9	1.59445	1.68555	0.222153	0.0608989	GM3 43:1;O2	GM3 43:1;O2_RT 21.4	GM3 19:1;O2/24:0*	CHONDRO-ADIPO; MSC-ADIPO; OSTEO-ADIPO; MSC-CHONDRO; OSTEO-CHONDRO; OSTEO-MSC	ADIPO	MSC
Sample_CHONDRO_d5_MS3ITfinal_neg_1	Sample	CHONDRO	neg	1	GM3 d43:1	21.35	GM3	21.39	1277.85	1277.85	0.1	C66H121N2O21	11948193	21.4	GM3 d43:1_21.4	GM3	d	43	1	[M-H]	11948193	44506446	483.228	573	0.843329	1.16309	0.32692	0.043311	GM3 43:1;O2	GM3 43:1;O2_RT 21.4	GM3 19:1;O2/24:0*	CHONDRO-ADIPO; MSC-ADIPO; OSTEO-ADIPO; MSC-CHONDRO; OSTEO-CHONDRO; OSTEO-MSC	ADIPO	MSC
Sample_CHONDRO_d5_MS3ITfinal_neg_2	Sample	CHONDRO	neg	2	GM3 d43:1	21.35	GM3	21.39	1277.85	1277.85	0.1	C66H121N2O21	13571662	21.4	GM3 d43:1_21.4	GM3	d	43	1	[M-H]	13571662	40078241	609.533	601.6	1.01319	1.16309	0.32692	0.043311	GM3 43:1;O2	GM3 43:1;O2_RT 21.4	GM3 19:1;O2/24:0*	CHONDRO-ADIPO; MSC-ADIPO; OSTEO-ADIPO; MSC-CHONDRO; OSTEO-CHONDRO; OSTEO-MSC	ADIPO	MSC
Sample_CHONDRO_d5_MS3ITfinal_neg_3	Sample	CHONDRO	neg	3	GM3 d43:1	21.35	GM3	21.39	1277.85	1277.85	0.1	C66H121N2O21	13984887	21.4	GM3 d43:1_21.4	GM3	d	43	1	[M-H]	13984887	54560086	461.378	496.7	0.928886	1.16309	0.32692	0.043311	GM3 43:1;O2	GM3 43:1;O2_RT 21.4	GM3 19:1;O2/24:0*	CHONDRO-ADIPO; MSC-ADIPO; OSTEO-ADIPO; MSC-CHONDRO; OSTEO-CHONDRO; OSTEO-MSC	ADIPO	MSC
Sample_CHONDRO_d5_MS3ITfinal_neg_4	Sample	CHONDRO	neg	4	GM3 d43:1	21.35	GM3	21.39	1277.85	1277.84	-3.8	C66H121N2O21	13489901	21.4	GM3 d43:1_21.4	GM3	d	43	1	[M-H]	13489901	30306448	801.21	525.3	1.52524	1.16309	0.32692	0.043311	GM3 43:1;O2	GM3 43:1;O2_RT 21.4	GM3 19:1;O2/24:0*	CHONDRO-ADIPO; MSC-ADIPO; OSTEO-ADIPO; MSC-CHONDRO; OSTEO-CHONDRO; OSTEO-MSC	ADIPO	MSC
Sample_CHONDRO_d5_MS3ITfinal_neg_5	Sample	CHONDRO	neg	5	GM3 d43:1	21.35	GM3	21.37	1277.85	1277.85	0.1	C66H121N2O21	15674968	21.4	GM3 d43:1_21.4	GM3	d	43	1	[M-H]	15674968	36520511	772.578	513.4	1.50483	1.16309	0.32692	0.043311	GM3 43:1;O2	GM3 43:1;O2_RT 21.4	GM3 19:1;O2/24:0*	CHONDRO-ADIPO; MSC-ADIPO; OSTEO-ADIPO; MSC-CHONDRO; OSTEO-CHONDRO; OSTEO-MSC	ADIPO	MSC
Sample_MSC_d5_MS3ITfinal_neg_2	Sample	MSC	neg	2	GM3 d43:1	21.35	GM3	21.25	1323.85	1323.86	3.9	C67H123N2O23	49795.5	21.4	GM3 d43:1_21.4	GM3	d	43	1	[M+HCOO]	491358	65600749	13.4822	31.8	0.423969	0.307959	0.069273	0.0163965	GM3 43:1;O2	GM3 43:1;O2_RT 21.4	GM3 19:1;O2/24:0*	CHONDRO-ADIPO; MSC-ADIPO; OSTEO-ADIPO; MSC-CHONDRO; OSTEO-CHONDRO; OSTEO-MSC	ADIPO	MSC
Sample_MSC_d5_MS3ITfinal_neg_3	Sample	MSC	neg	3	GM3 d43:1	21.35	GM3	21.26	1323.85	1323.85	0.1	C67H123N2O23	99280.1	21.4	GM3 d43:1_21.4	GM3	d	43	1	[M+HCOO]	517294	58984872	15.7859	50.9	0.310135	0.307959	0.069273	0.0163965	GM3 43:1;O2	GM3 43:1;O2_RT 21.4	GM3 19:1;O2/24:0*	CHONDRO-ADIPO; MSC-ADIPO; OSTEO-ADIPO; MSC-CHONDRO; OSTEO-CHONDRO; OSTEO-MSC	ADIPO	MSC
Sample_MSC_d5_MS3ITfinal_neg_4	Sample	MSC	neg	4	GM3 d43:1	21.35	GM3	21.25	1323.85	1323.86	2.3	C67H123N2O23	64488.2	21.4	GM3 d43:1_21.4	GM3	d	43	1	[M+HCOO]	599774	77843449	13.8688	53.2	0.260691	0.307959	0.069273	0.0163965	GM3 43:1;O2	GM3 43:1;O2_RT 21.4	GM3 19:1;O2/24:0*	CHONDRO-ADIPO; MSC-ADIPO; OSTEO-ADIPO; MSC-CHONDRO; OSTEO-CHONDRO; OSTEO-MSC	ADIPO	MSC
Sample_MSC_d5_MS3ITfinal_neg_5	Sample	MSC	neg	5	GM3 d43:1	21.35	GM3	21.23	1323.85	1323.85	0.8	C67H123N2O23	75974.1	21.4	GM3 d43:1_21.4	GM3	d	43	1	[M+HCOO]	503711	53947297	16.8068	62.8	0.267624	0.307959	0.069273	0.0163965	GM3 43:1;O2	GM3 43:1;O2_RT 21.4	GM3 19:1;O2/24:0*	CHONDRO-ADIPO; MSC-ADIPO; OSTEO-ADIPO; MSC-CHONDRO; OSTEO-CHONDRO; OSTEO-MSC	ADIPO	MSC
Sample_MSC_d5_MS3ITfinal_neg_1	Sample	MSC	neg	1	GM3 d43:1	21.35	GM3	21.39	1277.85	1277.85	-0.8	C66H121N2O21	166469	21.4	GM3 d43:1_21.4	GM3	d	43	1	[M-H]	166469	25034098	11.9694	48.5	0.246792	0.307959	0.069273	0.0163965	GM3 43:1;O2	GM3 43:1;O2_RT 21.4	GM3 19:1;O2/24:0*	CHONDRO-ADIPO; MSC-ADIPO; OSTEO-ADIPO; MSC-CHONDRO; OSTEO-CHONDRO; OSTEO-MSC	ADIPO	MSC
Sample_MSC_d5_MS3ITfinal_neg_2	Sample	MSC	neg	2	GM3 d43:1	21.35	GM3	21.39	1277.85	1277.85	0.9	C66H121N2O21	441562	21.4	GM3 d43:1_21.4	GM3	d	43	1	[M-H]	491358	65600749	13.4822	31.8	0.423969	0.307959	0.069273	0.0163965	GM3 43:1;O2	GM3 43:1;O2_RT 21.4	GM3 19:1;O2/24:0*	CHONDRO-ADIPO; MSC-ADIPO; OSTEO-ADIPO; MSC-CHONDRO; OSTEO-CHONDRO; OSTEO-MSC	ADIPO	MSC
Sample_MSC_d5_MS3ITfinal_neg_3	Sample	MSC	neg	3	GM3 d43:1	21.35	GM3	21.42	1277.85	1277.85	0.1	C66H121N2O21	418014	21.4	GM3 d43:1_21.4	GM3	d	43	1	[M-H]	517294	58984872	15.7859	50.9	0.310135	0.307959	0.069273	0.0163965	GM3 43:1;O2	GM3 43:1;O2_RT 21.4	GM3 19:1;O2/24:0*	CHONDRO-ADIPO; MSC-ADIPO; OSTEO-ADIPO; MSC-CHONDRO; OSTEO-CHONDRO; OSTEO-MSC	ADIPO	MSC
Sample_MSC_d5_MS3ITfinal_neg_4	Sample	MSC	neg	4	GM3 d43:1	21.35	GM3	21.41	1277.85	1277.85	0.1	C66H121N2O21	535285	21.4	GM3 d43:1_21.4	GM3	d	43	1	[M-H]	599774	77843449	13.8688	53.2	0.260691	0.307959	0.069273	0.0163965	GM3 43:1;O2	GM3 43:1;O2_RT 21.4	GM3 19:1;O2/24:0*	CHONDRO-ADIPO; MSC-ADIPO; OSTEO-ADIPO; MSC-CHONDRO; OSTEO-CHONDRO; OSTEO-MSC	ADIPO	MSC
Sample_MSC_d5_MS3ITfinal_neg_5	Sample	MSC	neg	5	GM3 d43:1	21.35	GM3	21.39	1277.85	1277.85	0.1	C66H121N2O21	427737	21.4	GM3 d43:1_21.4	GM3	d	43	1	[M-H]	503711	53947297	16.8068	62.8	0.267624	0.307959	0.069273	0.0163965	GM3 43:1;O2	GM3 43:1;O2_RT 21.4	GM3 19:1;O2/24:0*	CHONDRO-ADIPO; MSC-ADIPO; OSTEO-ADIPO; MSC-CHONDRO; OSTEO-CHONDRO; OSTEO-MSC	ADIPO	MSC
Sample_OSTEO_d5_MS3ITfinal_neg_1	Sample	OSTEO	neg	1	GM3 d43:1	21.35	GM3	21.03	1323.85	1323.85	1.6	C67H123N2O23	726042	21.4	GM3 d43:1_21.4	GM3	d	43	1	[M+HCOO]	1.18972e+07	40634581	527.012	538.9	0.97794	0.804033	0.15683	0.0219231	GM3 43:1;O2	GM3 43:1;O2_RT 21.4	GM3 19:1;O2/24:0*	CHONDRO-ADIPO; MSC-ADIPO; OSTEO-ADIPO; MSC-CHONDRO; OSTEO-CHONDRO; OSTEO-MSC	ADIPO	MSC
Sample_OSTEO_d5_MS3ITfinal_neg_1	Sample	OSTEO	neg	1	GM3 d43:1	21.35	GM3	21.39	1277.85	1277.85	0.1	C66H121N2O21	11171126	21.4	GM3 d43:1_21.4	GM3	d	43	1	[M-H]	1.18972e+07	40634581	527.012	538.9	0.97794	0.804033	0.15683	0.0219231	GM3 43:1;O2	GM3 43:1;O2_RT 21.4	GM3 19:1;O2/24:0*	CHONDRO-ADIPO; MSC-ADIPO; OSTEO-ADIPO; MSC-CHONDRO; OSTEO-CHONDRO; OSTEO-MSC	ADIPO	MSC
Sample_OSTEO_d5_MS3ITfinal_neg_2	Sample	OSTEO	neg	2	GM3 d43:1	21.35	GM3	21.39	1277.85	1277.85	0.1	C66H121N2O21	14230860	21.4	GM3 d43:1_21.4	GM3	d	43	1	[M-H]	14230860	46277275	553.523	650.9	0.850397	0.804033	0.15683	0.0219231	GM3 43:1;O2	GM3 43:1;O2_RT 21.4	GM3 19:1;O2/24:0*	CHONDRO-ADIPO; MSC-ADIPO; OSTEO-ADIPO; MSC-CHONDRO; OSTEO-CHONDRO; OSTEO-MSC	ADIPO	MSC
Sample_OSTEO_d5_MS3ITfinal_neg_3	Sample	OSTEO	neg	3	GM3 d43:1	21.35	GM3	21.39	1277.85	1277.85	0.1	C66H121N2O21	11601890	21.4	GM3 d43:1_21.4	GM3	d	43	1	[M-H]	11601890	48054096	434.581	634.2	0.685243	0.804033	0.15683	0.0219231	GM3 43:1;O2	GM3 43:1;O2_RT 21.4	GM3 19:1;O2/24:0*	CHONDRO-ADIPO; MSC-ADIPO; OSTEO-ADIPO; MSC-CHONDRO; OSTEO-CHONDRO; OSTEO-MSC	ADIPO	MSC
Sample_OSTEO_d5_MS3ITfinal_neg_4	Sample	OSTEO	neg	4	GM3 d43:1	21.35	GM3	21.42	1277.85	1277.85	0.1	C66H121N2O21	11636980	21.4	GM3 d43:1_21.4	GM3	d	43	1	[M-H]	11636980	48083108	435.632	596.1	0.730804	0.804033	0.15683	0.0219231	GM3 43:1;O2	GM3 43:1;O2_RT 21.4	GM3 19:1;O2/24:0*	CHONDRO-ADIPO; MSC-ADIPO; OSTEO-ADIPO; MSC-CHONDRO; OSTEO-CHONDRO; OSTEO-MSC	ADIPO	MSC
Sample_OSTEO_d5_MS3ITfinal_neg_5	Sample	OSTEO	neg	5	GM3 d43:1	21.35	GM3	21.39	1277.85	1277.85	0.1	C66H121N2O21	14651546	21.4	GM3 d43:1_21.4	GM3	d	43	1	[M-H]	14651546	62507628	421.913	701	0.601873	0.804033	0.15683	0.0219231	GM3 43:1;O2	GM3 43:1;O2_RT 21.4	GM3 19:1;O2/24:0*	CHONDRO-ADIPO; MSC-ADIPO; OSTEO-ADIPO; MSC-CHONDRO; OSTEO-CHONDRO; OSTEO-MSC	ADIPO	MSC
Sample_ADIPO_d5_MS3ITfinal_neg_1	Sample	ADIPO	neg	1	GM3 d43:2	20.3	GM3	20.3	1275.83	1275.83	-0.8	C66H119N2O21	2.95246e+06	20.3	GM3 d43:2_20.3	GM3	d	43	2	[M-H]	2.95246e+06	55859734	95.1388	57.2	1.66326	1.65962	0.312223	0.0734412	GM3 43:2;O2	GM3 43:2;O2_RT 20.3	GM3 18:1;O2/25:1*	CHONDRO-ADIPO; MSC-ADIPO; OSTEO-ADIPO; MSC-CHONDRO; OSTEO-MSC	ADIPO	MSC
Sample_ADIPO_d5_MS3ITfinal_neg_1	Sample	ADIPO	neg	1	GM3 d43:2	20.3	GM3	20.3	1275.83	1275.83	-0.8	C66H119N2O21	2.95246e+06	20.3	GM3 d43:2_20.3	GM3	d	43	2	[M-H]	2.95246e+06	55859734	95.1388	57.2	1.66326	1.65962	0.312223	0.0734412	GM3 43:2;O2	GM3 43:2;O2_RT 20.3	GM3 18:1;O2/25:1*	CHONDRO-ADIPO; MSC-ADIPO; OSTEO-ADIPO; MSC-CHONDRO; OSTEO-MSC	ADIPO	MSC
Sample_ADIPO_d5_MS3ITfinal_neg_1	Sample	ADIPO	neg	1	GM3 d43:2	20.3	GM3	20.3	1275.83	1275.83	-0.8	C66H119N2O21	2.95246e+06	20.3	GM3 d43:2_20.3	GM3	d	43	2	[M-H]	2.95246e+06	55859734	95.1388	57.2	1.66326	1.65962	0.312223	0.0734412	GM3 43:2;O2	GM3 43:2;O2_RT 20.3	GM3 18:1;O2/25:1*	CHONDRO-ADIPO; MSC-ADIPO; OSTEO-ADIPO; MSC-CHONDRO; OSTEO-MSC	ADIPO	MSC
Sample_ADIPO_d5_MS3ITfinal_neg_1	Sample	ADIPO	neg	1	GM3 d43:2	20.3	GM3	20.3	1275.83	1275.83	-0.8	C66H119N2O21	2.95246e+06	20.3	GM3 d43:2_20.3	GM3	d	43	2	[M-H]	2.95246e+06	55859734	95.1388	57.2	1.66326	1.65962	0.312223	0.0734412	GM3 43:2;O2	GM3 43:2;O2_RT 20.3	GM3 19:1;O2/24:1*	CHONDRO-ADIPO; MSC-ADIPO; OSTEO-ADIPO; MSC-CHONDRO; OSTEO-MSC	ADIPO	MSC
Sample_ADIPO_d5_MS3ITfinal_neg_1	Sample	ADIPO	neg	1	GM3 d43:2	20.3	GM3	20.3	1275.83	1275.83	-0.8	C66H119N2O21	2.95246e+06	20.3	GM3 d43:2_20.3	GM3	d	43	2	[M-H]	2.95246e+06	55859734	95.1388	57.2	1.66326	1.65962	0.312223	0.0734412	GM3 43:2;O2	GM3 43:2;O2_RT 20.3	GM3 19:1;O2/24:1*	CHONDRO-ADIPO; MSC-ADIPO; OSTEO-ADIPO; MSC-CHONDRO; OSTEO-MSC	ADIPO	MSC
Sample_ADIPO_d5_MS3ITfinal_neg_1	Sample	ADIPO	neg	1	GM3 d43:2	20.3	GM3	20.3	1275.83	1275.83	-0.8	C66H119N2O21	2.95246e+06	20.3	GM3 d43:2_20.3	GM3	d	43	2	[M-H]	2.95246e+06	55859734	95.1388	57.2	1.66326	1.65962	0.312223	0.0734412	GM3 43:2;O2	GM3 43:2;O2_RT 20.3	GM3 19:1;O2/24:1*	CHONDRO-ADIPO; MSC-ADIPO; OSTEO-ADIPO; MSC-CHONDRO; OSTEO-MSC	ADIPO	MSC
Sample_ADIPO_d5_MS3ITfinal_neg_1	Sample	ADIPO	neg	1	GM3 d43:2	20.3	GM3	20.3	1275.83	1275.83	-0.8	C66H119N2O21	2.95246e+06	20.3	GM3 d43:2_20.3	GM3	d	43	2	[M-H]	2.95246e+06	55859734	95.1388	57.2	1.66326	1.65962	0.312223	0.0734412	GM3 43:2;O2	GM3 43:2;O2_RT 20.3	GM3 20:2;O2/23:0*	CHONDRO-ADIPO; MSC-ADIPO; OSTEO-ADIPO; MSC-CHONDRO; OSTEO-MSC	ADIPO	MSC
Sample_ADIPO_d5_MS3ITfinal_neg_1	Sample	ADIPO	neg	1	GM3 d43:2	20.3	GM3	20.3	1275.83	1275.83	-0.8	C66H119N2O21	2.95246e+06	20.3	GM3 d43:2_20.3	GM3	d	43	2	[M-H]	2.95246e+06	55859734	95.1388	57.2	1.66326	1.65962	0.312223	0.0734412	GM3 43:2;O2	GM3 43:2;O2_RT 20.3	GM3 20:2;O2/23:0*	CHONDRO-ADIPO; MSC-ADIPO; OSTEO-ADIPO; MSC-CHONDRO; OSTEO-MSC	ADIPO	MSC
Sample_ADIPO_d5_MS3ITfinal_neg_1	Sample	ADIPO	neg	1	GM3 d43:2	20.3	GM3	20.3	1275.83	1275.83	-0.8	C66H119N2O21	2.95246e+06	20.3	GM3 d43:2_20.3	GM3	d	43	2	[M-H]	2.95246e+06	55859734	95.1388	57.2	1.66326	1.65962	0.312223	0.0734412	GM3 43:2;O2	GM3 43:2;O2_RT 20.3	GM3 20:2;O2/23:0*	CHONDRO-ADIPO; MSC-ADIPO; OSTEO-ADIPO; MSC-CHONDRO; OSTEO-MSC	ADIPO	MSC
Sample_ADIPO_d5_MS3ITfinal_neg_2	Sample	ADIPO	neg	2	GM3 d43:2	20.3	GM3	20.28	1275.83	1275.83	-0.8	C66H119N2O21	4.05014e+06	20.3	GM3 d43:2_20.3	GM3	d	43	2	[M-H]	4.05014e+06	61250750	119.023	62	1.91973	1.65962	0.312223	0.0734412	GM3 43:2;O2	GM3 43:2;O2_RT 20.3	GM3 18:1;O2/25:1*	CHONDRO-ADIPO; MSC-ADIPO; OSTEO-ADIPO; MSC-CHONDRO; OSTEO-MSC	ADIPO	MSC
Sample_ADIPO_d5_MS3ITfinal_neg_2	Sample	ADIPO	neg	2	GM3 d43:2	20.3	GM3	20.28	1275.83	1275.83	-0.8	C66H119N2O21	4.05014e+06	20.3	GM3 d43:2_20.3	GM3	d	43	2	[M-H]	4.05014e+06	61250750	119.023	62	1.91973	1.65962	0.312223	0.0734412	GM3 43:2;O2	GM3 43:2;O2_RT 20.3	GM3 18:1;O2/25:1*	CHONDRO-ADIPO; MSC-ADIPO; OSTEO-ADIPO; MSC-CHONDRO; OSTEO-MSC	ADIPO	MSC
Sample_ADIPO_d5_MS3ITfinal_neg_2	Sample	ADIPO	neg	2	GM3 d43:2	20.3	GM3	20.28	1275.83	1275.83	-0.8	C66H119N2O21	4.05014e+06	20.3	GM3 d43:2_20.3	GM3	d	43	2	[M-H]	4.05014e+06	61250750	119.023	62	1.91973	1.65962	0.312223	0.0734412	GM3 43:2;O2	GM3 43:2;O2_RT 20.3	GM3 18:1;O2/25:1*	CHONDRO-ADIPO; MSC-ADIPO; OSTEO-ADIPO; MSC-CHONDRO; OSTEO-MSC	ADIPO	MSC
Sample_ADIPO_d5_MS3ITfinal_neg_2	Sample	ADIPO	neg	2	GM3 d43:2	20.3	GM3	20.28	1275.83	1275.83	-0.8	C66H119N2O21	4.05014e+06	20.3	GM3 d43:2_20.3	GM3	d	43	2	[M-H]	4.05014e+06	61250750	119.023	62	1.91973	1.65962	0.312223	0.0734412	GM3 43:2;O2	GM3 43:2;O2_RT 20.3	GM3 19:1;O2/24:1*	CHONDRO-ADIPO; MSC-ADIPO; OSTEO-ADIPO; MSC-CHONDRO; OSTEO-MSC	ADIPO	MSC
Sample_ADIPO_d5_MS3ITfinal_neg_2	Sample	ADIPO	neg	2	GM3 d43:2	20.3	GM3	20.28	1275.83	1275.83	-0.8	C66H119N2O21	4.05014e+06	20.3	GM3 d43:2_20.3	GM3	d	43	2	[M-H]	4.05014e+06	61250750	119.023	62	1.91973	1.65962	0.312223	0.0734412	GM3 43:2;O2	GM3 43:2;O2_RT 20.3	GM3 19:1;O2/24:1*	CHONDRO-ADIPO; MSC-ADIPO; OSTEO-ADIPO; MSC-CHONDRO; OSTEO-MSC	ADIPO	MSC
Sample_ADIPO_d5_MS3ITfinal_neg_2	Sample	ADIPO	neg	2	GM3 d43:2	20.3	GM3	20.28	1275.83	1275.83	-0.8	C66H119N2O21	4.05014e+06	20.3	GM3 d43:2_20.3	GM3	d	43	2	[M-H]	4.05014e+06	61250750	119.023	62	1.91973	1.65962	0.312223	0.0734412	GM3 43:2;O2	GM3 43:2;O2_RT 20.3	GM3 19:1;O2/24:1*	CHONDRO-ADIPO; MSC-ADIPO; OSTEO-ADIPO; MSC-CHONDRO; OSTEO-MSC	ADIPO	MSC
Sample_ADIPO_d5_MS3ITfinal_neg_2	Sample	ADIPO	neg	2	GM3 d43:2	20.3	GM3	20.28	1275.83	1275.83	-0.8	C66H119N2O21	4.05014e+06	20.3	GM3 d43:2_20.3	GM3	d	43	2	[M-H]	4.05014e+06	61250750	119.023	62	1.91973	1.65962	0.312223	0.0734412	GM3 43:2;O2	GM3 43:2;O2_RT 20.3	GM3 20:2;O2/23:0*	CHONDRO-ADIPO; MSC-ADIPO; OSTEO-ADIPO; MSC-CHONDRO; OSTEO-MSC	ADIPO	MSC
Sample_ADIPO_d5_MS3ITfinal_neg_2	Sample	ADIPO	neg	2	GM3 d43:2	20.3	GM3	20.28	1275.83	1275.83	-0.8	C66H119N2O21	4.05014e+06	20.3	GM3 d43:2_20.3	GM3	d	43	2	[M-H]	4.05014e+06	61250750	119.023	62	1.91973	1.65962	0.312223	0.0734412	GM3 43:2;O2	GM3 43:2;O2_RT 20.3	GM3 20:2;O2/23:0*	CHONDRO-ADIPO; MSC-ADIPO; OSTEO-ADIPO; MSC-CHONDRO; OSTEO-MSC	ADIPO	MSC
Sample_ADIPO_d5_MS3ITfinal_neg_2	Sample	ADIPO	neg	2	GM3 d43:2	20.3	GM3	20.28	1275.83	1275.83	-0.8	C66H119N2O21	4.05014e+06	20.3	GM3 d43:2_20.3	GM3	d	43	2	[M-H]	4.05014e+06	61250750	119.023	62	1.91973	1.65962	0.312223	0.0734412	GM3 43:2;O2	GM3 43:2;O2_RT 20.3	GM3 20:2;O2/23:0*	CHONDRO-ADIPO; MSC-ADIPO; OSTEO-ADIPO; MSC-CHONDRO; OSTEO-MSC	ADIPO	MSC
Sample_ADIPO_d5_MS3ITfinal_neg_3	Sample	ADIPO	neg	3	GM3 d43:2	20.3	GM3	20.3	1275.83	1275.83	0.1	C66H119N2O21	3674353	20.3	GM3 d43:2_20.3	GM3	d	43	2	[M-H]	3674353	67143542	98.5029	52.5	1.87625	1.65962	0.312223	0.0734412	GM3 43:2;O2	GM3 43:2;O2_RT 20.3	GM3 18:1;O2/25:1*	CHONDRO-ADIPO; MSC-ADIPO; OSTEO-ADIPO; MSC-CHONDRO; OSTEO-MSC	ADIPO	MSC
Sample_ADIPO_d5_MS3ITfinal_neg_3	Sample	ADIPO	neg	3	GM3 d43:2	20.3	GM3	20.3	1275.83	1275.83	0.1	C66H119N2O21	3674353	20.3	GM3 d43:2_20.3	GM3	d	43	2	[M-H]	3674353	67143542	98.5029	52.5	1.87625	1.65962	0.312223	0.0734412	GM3 43:2;O2	GM3 43:2;O2_RT 20.3	GM3 18:1;O2/25:1*	CHONDRO-ADIPO; MSC-ADIPO; OSTEO-ADIPO; MSC-CHONDRO; OSTEO-MSC	ADIPO	MSC
Sample_ADIPO_d5_MS3ITfinal_neg_3	Sample	ADIPO	neg	3	GM3 d43:2	20.3	GM3	20.3	1275.83	1275.83	0.1	C66H119N2O21	3674353	20.3	GM3 d43:2_20.3	GM3	d	43	2	[M-H]	3674353	67143542	98.5029	52.5	1.87625	1.65962	0.312223	0.0734412	GM3 43:2;O2	GM3 43:2;O2_RT 20.3	GM3 18:1;O2/25:1*	CHONDRO-ADIPO; MSC-ADIPO; OSTEO-ADIPO; MSC-CHONDRO; OSTEO-MSC	ADIPO	MSC
Sample_ADIPO_d5_MS3ITfinal_neg_3	Sample	ADIPO	neg	3	GM3 d43:2	20.3	GM3	20.3	1275.83	1275.83	0.1	C66H119N2O21	3674353	20.3	GM3 d43:2_20.3	GM3	d	43	2	[M-H]	3674353	67143542	98.5029	52.5	1.87625	1.65962	0.312223	0.0734412	GM3 43:2;O2	GM3 43:2;O2_RT 20.3	GM3 19:1;O2/24:1*	CHONDRO-ADIPO; MSC-ADIPO; OSTEO-ADIPO; MSC-CHONDRO; OSTEO-MSC	ADIPO	MSC
Sample_ADIPO_d5_MS3ITfinal_neg_3	Sample	ADIPO	neg	3	GM3 d43:2	20.3	GM3	20.3	1275.83	1275.83	0.1	C66H119N2O21	3674353	20.3	GM3 d43:2_20.3	GM3	d	43	2	[M-H]	3674353	67143542	98.5029	52.5	1.87625	1.65962	0.312223	0.0734412	GM3 43:2;O2	GM3 43:2;O2_RT 20.3	GM3 19:1;O2/24:1*	CHONDRO-ADIPO; MSC-ADIPO; OSTEO-ADIPO; MSC-CHONDRO; OSTEO-MSC	ADIPO	MSC
Sample_ADIPO_d5_MS3ITfinal_neg_3	Sample	ADIPO	neg	3	GM3 d43:2	20.3	GM3	20.3	1275.83	1275.83	0.1	C66H119N2O21	3674353	20.3	GM3 d43:2_20.3	GM3	d	43	2	[M-H]	3674353	67143542	98.5029	52.5	1.87625	1.65962	0.312223	0.0734412	GM3 43:2;O2	GM3 43:2;O2_RT 20.3	GM3 19:1;O2/24:1*	CHONDRO-ADIPO; MSC-ADIPO; OSTEO-ADIPO; MSC-CHONDRO; OSTEO-MSC	ADIPO	MSC
Sample_ADIPO_d5_MS3ITfinal_neg_3	Sample	ADIPO	neg	3	GM3 d43:2	20.3	GM3	20.3	1275.83	1275.83	0.1	C66H119N2O21	3674353	20.3	GM3 d43:2_20.3	GM3	d	43	2	[M-H]	3674353	67143542	98.5029	52.5	1.87625	1.65962	0.312223	0.0734412	GM3 43:2;O2	GM3 43:2;O2_RT 20.3	GM3 20:2;O2/23:0*	CHONDRO-ADIPO; MSC-ADIPO; OSTEO-ADIPO; MSC-CHONDRO; OSTEO-MSC	ADIPO	MSC
Sample_ADIPO_d5_MS3ITfinal_neg_3	Sample	ADIPO	neg	3	GM3 d43:2	20.3	GM3	20.3	1275.83	1275.83	0.1	C66H119N2O21	3674353	20.3	GM3 d43:2_20.3	GM3	d	43	2	[M-H]	3674353	67143542	98.5029	52.5	1.87625	1.65962	0.312223	0.0734412	GM3 43:2;O2	GM3 43:2;O2_RT 20.3	GM3 20:2;O2/23:0*	CHONDRO-ADIPO; MSC-ADIPO; OSTEO-ADIPO; MSC-CHONDRO; OSTEO-MSC	ADIPO	MSC
Sample_ADIPO_d5_MS3ITfinal_neg_3	Sample	ADIPO	neg	3	GM3 d43:2	20.3	GM3	20.3	1275.83	1275.83	0.1	C66H119N2O21	3674353	20.3	GM3 d43:2_20.3	GM3	d	43	2	[M-H]	3674353	67143542	98.5029	52.5	1.87625	1.65962	0.312223	0.0734412	GM3 43:2;O2	GM3 43:2;O2_RT 20.3	GM3 20:2;O2/23:0*	CHONDRO-ADIPO; MSC-ADIPO; OSTEO-ADIPO; MSC-CHONDRO; OSTEO-MSC	ADIPO	MSC
Sample_ADIPO_d5_MS3ITfinal_neg_4	Sample	ADIPO	neg	4	GM3 d43:2	20.3	GM3	20.3	1275.83	1275.83	0.1	C66H119N2O21	2.40165e+06	20.3	GM3 d43:2_20.3	GM3	d	43	2	[M-H]	2.40165e+06	59057876	73.1989	64.4	1.13663	1.65962	0.312223	0.0734412	GM3 43:2;O2	GM3 43:2;O2_RT 20.3	GM3 18:1;O2/25:1*	CHONDRO-ADIPO; MSC-ADIPO; OSTEO-ADIPO; MSC-CHONDRO; OSTEO-MSC	ADIPO	MSC
Sample_ADIPO_d5_MS3ITfinal_neg_4	Sample	ADIPO	neg	4	GM3 d43:2	20.3	GM3	20.3	1275.83	1275.83	0.1	C66H119N2O21	2.40165e+06	20.3	GM3 d43:2_20.3	GM3	d	43	2	[M-H]	2.40165e+06	59057876	73.1989	64.4	1.13663	1.65962	0.312223	0.0734412	GM3 43:2;O2	GM3 43:2;O2_RT 20.3	GM3 18:1;O2/25:1*	CHONDRO-ADIPO; MSC-ADIPO; OSTEO-ADIPO; MSC-CHONDRO; OSTEO-MSC	ADIPO	MSC
Sample_ADIPO_d5_MS3ITfinal_neg_4	Sample	ADIPO	neg	4	GM3 d43:2	20.3	GM3	20.3	1275.83	1275.83	0.1	C66H119N2O21	2.40165e+06	20.3	GM3 d43:2_20.3	GM3	d	43	2	[M-H]	2.40165e+06	59057876	73.1989	64.4	1.13663	1.65962	0.312223	0.0734412	GM3 43:2;O2	GM3 43:2;O2_RT 20.3	GM3 18:1;O2/25:1*	CHONDRO-ADIPO; MSC-ADIPO; OSTEO-ADIPO; MSC-CHONDRO; OSTEO-MSC	ADIPO	MSC
Sample_ADIPO_d5_MS3ITfinal_neg_4	Sample	ADIPO	neg	4	GM3 d43:2	20.3	GM3	20.3	1275.83	1275.83	0.1	C66H119N2O21	2.40165e+06	20.3	GM3 d43:2_20.3	GM3	d	43	2	[M-H]	2.40165e+06	59057876	73.1989	64.4	1.13663	1.65962	0.312223	0.0734412	GM3 43:2;O2	GM3 43:2;O2_RT 20.3	GM3 19:1;O2/24:1*	CHONDRO-ADIPO; MSC-ADIPO; OSTEO-ADIPO; MSC-CHONDRO; OSTEO-MSC	ADIPO	MSC
Sample_ADIPO_d5_MS3ITfinal_neg_4	Sample	ADIPO	neg	4	GM3 d43:2	20.3	GM3	20.3	1275.83	1275.83	0.1	C66H119N2O21	2.40165e+06	20.3	GM3 d43:2_20.3	GM3	d	43	2	[M-H]	2.40165e+06	59057876	73.1989	64.4	1.13663	1.65962	0.312223	0.0734412	GM3 43:2;O2	GM3 43:2;O2_RT 20.3	GM3 19:1;O2/24:1*	CHONDRO-ADIPO; MSC-ADIPO; OSTEO-ADIPO; MSC-CHONDRO; OSTEO-MSC	ADIPO	MSC
Sample_ADIPO_d5_MS3ITfinal_neg_4	Sample	ADIPO	neg	4	GM3 d43:2	20.3	GM3	20.3	1275.83	1275.83	0.1	C66H119N2O21	2.40165e+06	20.3	GM3 d43:2_20.3	GM3	d	43	2	[M-H]	2.40165e+06	59057876	73.1989	64.4	1.13663	1.65962	0.312223	0.0734412	GM3 43:2;O2	GM3 43:2;O2_RT 20.3	GM3 19:1;O2/24:1*	CHONDRO-ADIPO; MSC-ADIPO; OSTEO-ADIPO; MSC-CHONDRO; OSTEO-MSC	ADIPO	MSC
Sample_ADIPO_d5_MS3ITfinal_neg_4	Sample	ADIPO	neg	4	GM3 d43:2	20.3	GM3	20.3	1275.83	1275.83	0.1	C66H119N2O21	2.40165e+06	20.3	GM3 d43:2_20.3	GM3	d	43	2	[M-H]	2.40165e+06	59057876	73.1989	64.4	1.13663	1.65962	0.312223	0.0734412	GM3 43:2;O2	GM3 43:2;O2_RT 20.3	GM3 20:2;O2/23:0*	CHONDRO-ADIPO; MSC-ADIPO; OSTEO-ADIPO; MSC-CHONDRO; OSTEO-MSC	ADIPO	MSC
Sample_ADIPO_d5_MS3ITfinal_neg_4	Sample	ADIPO	neg	4	GM3 d43:2	20.3	GM3	20.3	1275.83	1275.83	0.1	C66H119N2O21	2.40165e+06	20.3	GM3 d43:2_20.3	GM3	d	43	2	[M-H]	2.40165e+06	59057876	73.1989	64.4	1.13663	1.65962	0.312223	0.0734412	GM3 43:2;O2	GM3 43:2;O2_RT 20.3	GM3 20:2;O2/23:0*	CHONDRO-ADIPO; MSC-ADIPO; OSTEO-ADIPO; MSC-CHONDRO; OSTEO-MSC	ADIPO	MSC
Sample_ADIPO_d5_MS3ITfinal_neg_4	Sample	ADIPO	neg	4	GM3 d43:2	20.3	GM3	20.3	1275.83	1275.83	0.1	C66H119N2O21	2.40165e+06	20.3	GM3 d43:2_20.3	GM3	d	43	2	[M-H]	2.40165e+06	59057876	73.1989	64.4	1.13663	1.65962	0.312223	0.0734412	GM3 43:2;O2	GM3 43:2;O2_RT 20.3	GM3 20:2;O2/23:0*	CHONDRO-ADIPO; MSC-ADIPO; OSTEO-ADIPO; MSC-CHONDRO; OSTEO-MSC	ADIPO	MSC
Sample_ADIPO_d5_MS3ITfinal_neg_5	Sample	ADIPO	neg	5	GM3 d43:2	20.3	GM3	20.32	1275.83	1275.83	0.1	C66H119N2O21	3.45656e+06	20.3	GM3 d43:2_20.3	GM3	d	43	2	[M-H]	3.45656e+06	49459406	125.796	73.9	1.70225	1.65962	0.312223	0.0734412	GM3 43:2;O2	GM3 43:2;O2_RT 20.3	GM3 18:1;O2/25:1*	CHONDRO-ADIPO; MSC-ADIPO; OSTEO-ADIPO; MSC-CHONDRO; OSTEO-MSC	ADIPO	MSC
Sample_ADIPO_d5_MS3ITfinal_neg_5	Sample	ADIPO	neg	5	GM3 d43:2	20.3	GM3	20.32	1275.83	1275.83	0.1	C66H119N2O21	3.45656e+06	20.3	GM3 d43:2_20.3	GM3	d	43	2	[M-H]	3.45656e+06	49459406	125.796	73.9	1.70225	1.65962	0.312223	0.0734412	GM3 43:2;O2	GM3 43:2;O2_RT 20.3	GM3 18:1;O2/25:1*	CHONDRO-ADIPO; MSC-ADIPO; OSTEO-ADIPO; MSC-CHONDRO; OSTEO-MSC	ADIPO	MSC
Sample_ADIPO_d5_MS3ITfinal_neg_5	Sample	ADIPO	neg	5	GM3 d43:2	20.3	GM3	20.32	1275.83	1275.83	0.1	C66H119N2O21	3.45656e+06	20.3	GM3 d43:2_20.3	GM3	d	43	2	[M-H]	3.45656e+06	49459406	125.796	73.9	1.70225	1.65962	0.312223	0.0734412	GM3 43:2;O2	GM3 43:2;O2_RT 20.3	GM3 18:1;O2/25:1*	CHONDRO-ADIPO; MSC-ADIPO; OSTEO-ADIPO; MSC-CHONDRO; OSTEO-MSC	ADIPO	MSC
Sample_ADIPO_d5_MS3ITfinal_neg_5	Sample	ADIPO	neg	5	GM3 d43:2	20.3	GM3	20.32	1275.83	1275.83	0.1	C66H119N2O21	3.45656e+06	20.3	GM3 d43:2_20.3	GM3	d	43	2	[M-H]	3.45656e+06	49459406	125.796	73.9	1.70225	1.65962	0.312223	0.0734412	GM3 43:2;O2	GM3 43:2;O2_RT 20.3	GM3 19:1;O2/24:1*	CHONDRO-ADIPO; MSC-ADIPO; OSTEO-ADIPO; MSC-CHONDRO; OSTEO-MSC	ADIPO	MSC
Sample_ADIPO_d5_MS3ITfinal_neg_5	Sample	ADIPO	neg	5	GM3 d43:2	20.3	GM3	20.32	1275.83	1275.83	0.1	C66H119N2O21	3.45656e+06	20.3	GM3 d43:2_20.3	GM3	d	43	2	[M-H]	3.45656e+06	49459406	125.796	73.9	1.70225	1.65962	0.312223	0.0734412	GM3 43:2;O2	GM3 43:2;O2_RT 20.3	GM3 19:1;O2/24:1*	CHONDRO-ADIPO; MSC-ADIPO; OSTEO-ADIPO; MSC-CHONDRO; OSTEO-MSC	ADIPO	MSC
Sample_ADIPO_d5_MS3ITfinal_neg_5	Sample	ADIPO	neg	5	GM3 d43:2	20.3	GM3	20.32	1275.83	1275.83	0.1	C66H119N2O21	3.45656e+06	20.3	GM3 d43:2_20.3	GM3	d	43	2	[M-H]	3.45656e+06	49459406	125.796	73.9	1.70225	1.65962	0.312223	0.0734412	GM3 43:2;O2	GM3 43:2;O2_RT 20.3	GM3 19:1;O2/24:1*	CHONDRO-ADIPO; MSC-ADIPO; OSTEO-ADIPO; MSC-CHONDRO; OSTEO-MSC	ADIPO	MSC
Sample_ADIPO_d5_MS3ITfinal_neg_5	Sample	ADIPO	neg	5	GM3 d43:2	20.3	GM3	20.32	1275.83	1275.83	0.1	C66H119N2O21	3.45656e+06	20.3	GM3 d43:2_20.3	GM3	d	43	2	[M-H]	3.45656e+06	49459406	125.796	73.9	1.70225	1.65962	0.312223	0.0734412	GM3 43:2;O2	GM3 43:2;O2_RT 20.3	GM3 20:2;O2/23:0*	CHONDRO-ADIPO; MSC-ADIPO; OSTEO-ADIPO; MSC-CHONDRO; OSTEO-MSC	ADIPO	MSC
Sample_ADIPO_d5_MS3ITfinal_neg_5	Sample	ADIPO	neg	5	GM3 d43:2	20.3	GM3	20.32	1275.83	1275.83	0.1	C66H119N2O21	3.45656e+06	20.3	GM3 d43:2_20.3	GM3	d	43	2	[M-H]	3.45656e+06	49459406	125.796	73.9	1.70225	1.65962	0.312223	0.0734412	GM3 43:2;O2	GM3 43:2;O2_RT 20.3	GM3 20:2;O2/23:0*	CHONDRO-ADIPO; MSC-ADIPO; OSTEO-ADIPO; MSC-CHONDRO; OSTEO-MSC	ADIPO	MSC
Sample_ADIPO_d5_MS3ITfinal_neg_5	Sample	ADIPO	neg	5	GM3 d43:2	20.3	GM3	20.32	1275.83	1275.83	0.1	C66H119N2O21	3.45656e+06	20.3	GM3 d43:2_20.3	GM3	d	43	2	[M-H]	3.45656e+06	49459406	125.796	73.9	1.70225	1.65962	0.312223	0.0734412	GM3 43:2;O2	GM3 43:2;O2_RT 20.3	GM3 20:2;O2/23:0*	CHONDRO-ADIPO; MSC-ADIPO; OSTEO-ADIPO; MSC-CHONDRO; OSTEO-MSC	ADIPO	MSC
Sample_CHONDRO_d5_MS3ITfinal_neg_1	Sample	CHONDRO	neg	1	GM3 d43:2	20.3	GM3	20.35	1275.83	1275.83	0.1	C66H119N2O21	12759012	20.3	GM3 d43:2_20.3	GM3	d	43	2	[M-H]	12759012	44506446	516.02	573	0.900559	0.943551	0.207351	0.0232269	GM3 43:2;O2	GM3 43:2;O2_RT 20.3	GM3 18:1;O2/25:1*	CHONDRO-ADIPO; MSC-ADIPO; OSTEO-ADIPO; MSC-CHONDRO; OSTEO-MSC	ADIPO	MSC
Sample_CHONDRO_d5_MS3ITfinal_neg_1	Sample	CHONDRO	neg	1	GM3 d43:2	20.3	GM3	20.35	1275.83	1275.83	0.1	C66H119N2O21	12759012	20.3	GM3 d43:2_20.3	GM3	d	43	2	[M-H]	12759012	44506446	516.02	573	0.900559	0.943551	0.207351	0.0232269	GM3 43:2;O2	GM3 43:2;O2_RT 20.3	GM3 18:1;O2/25:1*	CHONDRO-ADIPO; MSC-ADIPO; OSTEO-ADIPO; MSC-CHONDRO; OSTEO-MSC	ADIPO	MSC
Sample_CHONDRO_d5_MS3ITfinal_neg_1	Sample	CHONDRO	neg	1	GM3 d43:2	20.3	GM3	20.35	1275.83	1275.83	0.1	C66H119N2O21	12759012	20.3	GM3 d43:2_20.3	GM3	d	43	2	[M-H]	12759012	44506446	516.02	573	0.900559	0.943551	0.207351	0.0232269	GM3 43:2;O2	GM3 43:2;O2_RT 20.3	GM3 18:1;O2/25:1*	CHONDRO-ADIPO; MSC-ADIPO; OSTEO-ADIPO; MSC-CHONDRO; OSTEO-MSC	ADIPO	MSC
Sample_CHONDRO_d5_MS3ITfinal_neg_1	Sample	CHONDRO	neg	1	GM3 d43:2	20.3	GM3	20.35	1275.83	1275.83	0.1	C66H119N2O21	12759012	20.3	GM3 d43:2_20.3	GM3	d	43	2	[M-H]	12759012	44506446	516.02	573	0.900559	0.943551	0.207351	0.0232269	GM3 43:2;O2	GM3 43:2;O2_RT 20.3	GM3 19:1;O2/24:1*	CHONDRO-ADIPO; MSC-ADIPO; OSTEO-ADIPO; MSC-CHONDRO; OSTEO-MSC	ADIPO	MSC
Sample_CHONDRO_d5_MS3ITfinal_neg_1	Sample	CHONDRO	neg	1	GM3 d43:2	20.3	GM3	20.35	1275.83	1275.83	0.1	C66H119N2O21	12759012	20.3	GM3 d43:2_20.3	GM3	d	43	2	[M-H]	12759012	44506446	516.02	573	0.900559	0.943551	0.207351	0.0232269	GM3 43:2;O2	GM3 43:2;O2_RT 20.3	GM3 19:1;O2/24:1*	CHONDRO-ADIPO; MSC-ADIPO; OSTEO-ADIPO; MSC-CHONDRO; OSTEO-MSC	ADIPO	MSC
Sample_CHONDRO_d5_MS3ITfinal_neg_1	Sample	CHONDRO	neg	1	GM3 d43:2	20.3	GM3	20.35	1275.83	1275.83	0.1	C66H119N2O21	12759012	20.3	GM3 d43:2_20.3	GM3	d	43	2	[M-H]	12759012	44506446	516.02	573	0.900559	0.943551	0.207351	0.0232269	GM3 43:2;O2	GM3 43:2;O2_RT 20.3	GM3 19:1;O2/24:1*	CHONDRO-ADIPO; MSC-ADIPO; OSTEO-ADIPO; MSC-CHONDRO; OSTEO-MSC	ADIPO	MSC
Sample_CHONDRO_d5_MS3ITfinal_neg_1	Sample	CHONDRO	neg	1	GM3 d43:2	20.3	GM3	20.35	1275.83	1275.83	0.1	C66H119N2O21	12759012	20.3	GM3 d43:2_20.3	GM3	d	43	2	[M-H]	12759012	44506446	516.02	573	0.900559	0.943551	0.207351	0.0232269	GM3 43:2;O2	GM3 43:2;O2_RT 20.3	GM3 20:2;O2/23:0*	CHONDRO-ADIPO; MSC-ADIPO; OSTEO-ADIPO; MSC-CHONDRO; OSTEO-MSC	ADIPO	MSC
Sample_CHONDRO_d5_MS3ITfinal_neg_1	Sample	CHONDRO	neg	1	GM3 d43:2	20.3	GM3	20.35	1275.83	1275.83	0.1	C66H119N2O21	12759012	20.3	GM3 d43:2_20.3	GM3	d	43	2	[M-H]	12759012	44506446	516.02	573	0.900559	0.943551	0.207351	0.0232269	GM3 43:2;O2	GM3 43:2;O2_RT 20.3	GM3 20:2;O2/23:0*	CHONDRO-ADIPO; MSC-ADIPO; OSTEO-ADIPO; MSC-CHONDRO; OSTEO-MSC	ADIPO	MSC
Sample_CHONDRO_d5_MS3ITfinal_neg_1	Sample	CHONDRO	neg	1	GM3 d43:2	20.3	GM3	20.35	1275.83	1275.83	0.1	C66H119N2O21	12759012	20.3	GM3 d43:2_20.3	GM3	d	43	2	[M-H]	12759012	44506446	516.02	573	0.900559	0.943551	0.207351	0.0232269	GM3 43:2;O2	GM3 43:2;O2_RT 20.3	GM3 20:2;O2/23:0*	CHONDRO-ADIPO; MSC-ADIPO; OSTEO-ADIPO; MSC-CHONDRO; OSTEO-MSC	ADIPO	MSC
Sample_CHONDRO_d5_MS3ITfinal_neg_2	Sample	CHONDRO	neg	2	GM3 d43:2	20.3	GM3	20.32	1275.83	1275.83	0.1	C66H119N2O21	10356036	20.3	GM3 d43:2_20.3	GM3	d	43	2	[M-H]	10356036	40078241	465.112	601.6	0.773125	0.943551	0.207351	0.0232269	GM3 43:2;O2	GM3 43:2;O2_RT 20.3	GM3 18:1;O2/25:1*	CHONDRO-ADIPO; MSC-ADIPO; OSTEO-ADIPO; MSC-CHONDRO; OSTEO-MSC	ADIPO	MSC
Sample_CHONDRO_d5_MS3ITfinal_neg_2	Sample	CHONDRO	neg	2	GM3 d43:2	20.3	GM3	20.32	1275.83	1275.83	0.1	C66H119N2O21	10356036	20.3	GM3 d43:2_20.3	GM3	d	43	2	[M-H]	10356036	40078241	465.112	601.6	0.773125	0.943551	0.207351	0.0232269	GM3 43:2;O2	GM3 43:2;O2_RT 20.3	GM3 18:1;O2/25:1*	CHONDRO-ADIPO; MSC-ADIPO; OSTEO-ADIPO; MSC-CHONDRO; OSTEO-MSC	ADIPO	MSC
Sample_CHONDRO_d5_MS3ITfinal_neg_2	Sample	CHONDRO	neg	2	GM3 d43:2	20.3	GM3	20.32	1275.83	1275.83	0.1	C66H119N2O21	10356036	20.3	GM3 d43:2_20.3	GM3	d	43	2	[M-H]	10356036	40078241	465.112	601.6	0.773125	0.943551	0.207351	0.0232269	GM3 43:2;O2	GM3 43:2;O2_RT 20.3	GM3 18:1;O2/25:1*	CHONDRO-ADIPO; MSC-ADIPO; OSTEO-ADIPO; MSC-CHONDRO; OSTEO-MSC	ADIPO	MSC
Sample_CHONDRO_d5_MS3ITfinal_neg_2	Sample	CHONDRO	neg	2	GM3 d43:2	20.3	GM3	20.32	1275.83	1275.83	0.1	C66H119N2O21	10356036	20.3	GM3 d43:2_20.3	GM3	d	43	2	[M-H]	10356036	40078241	465.112	601.6	0.773125	0.943551	0.207351	0.0232269	GM3 43:2;O2	GM3 43:2;O2_RT 20.3	GM3 19:1;O2/24:1*	CHONDRO-ADIPO; MSC-ADIPO; OSTEO-ADIPO; MSC-CHONDRO; OSTEO-MSC	ADIPO	MSC
Sample_CHONDRO_d5_MS3ITfinal_neg_2	Sample	CHONDRO	neg	2	GM3 d43:2	20.3	GM3	20.32	1275.83	1275.83	0.1	C66H119N2O21	10356036	20.3	GM3 d43:2_20.3	GM3	d	43	2	[M-H]	10356036	40078241	465.112	601.6	0.773125	0.943551	0.207351	0.0232269	GM3 43:2;O2	GM3 43:2;O2_RT 20.3	GM3 19:1;O2/24:1*	CHONDRO-ADIPO; MSC-ADIPO; OSTEO-ADIPO; MSC-CHONDRO; OSTEO-MSC	ADIPO	MSC
Sample_CHONDRO_d5_MS3ITfinal_neg_2	Sample	CHONDRO	neg	2	GM3 d43:2	20.3	GM3	20.32	1275.83	1275.83	0.1	C66H119N2O21	10356036	20.3	GM3 d43:2_20.3	GM3	d	43	2	[M-H]	10356036	40078241	465.112	601.6	0.773125	0.943551	0.207351	0.0232269	GM3 43:2;O2	GM3 43:2;O2_RT 20.3	GM3 19:1;O2/24:1*	CHONDRO-ADIPO; MSC-ADIPO; OSTEO-ADIPO; MSC-CHONDRO; OSTEO-MSC	ADIPO	MSC
Sample_CHONDRO_d5_MS3ITfinal_neg_2	Sample	CHONDRO	neg	2	GM3 d43:2	20.3	GM3	20.32	1275.83	1275.83	0.1	C66H119N2O21	10356036	20.3	GM3 d43:2_20.3	GM3	d	43	2	[M-H]	10356036	40078241	465.112	601.6	0.773125	0.943551	0.207351	0.0232269	GM3 43:2;O2	GM3 43:2;O2_RT 20.3	GM3 20:2;O2/23:0*	CHONDRO-ADIPO; MSC-ADIPO; OSTEO-ADIPO; MSC-CHONDRO; OSTEO-MSC	ADIPO	MSC
Sample_CHONDRO_d5_MS3ITfinal_neg_2	Sample	CHONDRO	neg	2	GM3 d43:2	20.3	GM3	20.32	1275.83	1275.83	0.1	C66H119N2O21	10356036	20.3	GM3 d43:2_20.3	GM3	d	43	2	[M-H]	10356036	40078241	465.112	601.6	0.773125	0.943551	0.207351	0.0232269	GM3 43:2;O2	GM3 43:2;O2_RT 20.3	GM3 20:2;O2/23:0*	CHONDRO-ADIPO; MSC-ADIPO; OSTEO-ADIPO; MSC-CHONDRO; OSTEO-MSC	ADIPO	MSC
Sample_CHONDRO_d5_MS3ITfinal_neg_2	Sample	CHONDRO	neg	2	GM3 d43:2	20.3	GM3	20.32	1275.83	1275.83	0.1	C66H119N2O21	10356036	20.3	GM3 d43:2_20.3	GM3	d	43	2	[M-H]	10356036	40078241	465.112	601.6	0.773125	0.943551	0.207351	0.0232269	GM3 43:2;O2	GM3 43:2;O2_RT 20.3	GM3 20:2;O2/23:0*	CHONDRO-ADIPO; MSC-ADIPO; OSTEO-ADIPO; MSC-CHONDRO; OSTEO-MSC	ADIPO	MSC
Sample_CHONDRO_d5_MS3ITfinal_neg_3	Sample	CHONDRO	neg	3	GM3 d43:2	20.3	GM3	20.35	1275.83	1275.83	-0.8	C66H119N2O21	10953074	20.3	GM3 d43:2_20.3	GM3	d	43	2	[M-H]	10953074	54560086	361.355	496.7	0.727511	0.943551	0.207351	0.0232269	GM3 43:2;O2	GM3 43:2;O2_RT 20.3	GM3 18:1;O2/25:1*	CHONDRO-ADIPO; MSC-ADIPO; OSTEO-ADIPO; MSC-CHONDRO; OSTEO-MSC	ADIPO	MSC
Sample_CHONDRO_d5_MS3ITfinal_neg_3	Sample	CHONDRO	neg	3	GM3 d43:2	20.3	GM3	20.35	1275.83	1275.83	-0.8	C66H119N2O21	10953074	20.3	GM3 d43:2_20.3	GM3	d	43	2	[M-H]	10953074	54560086	361.355	496.7	0.727511	0.943551	0.207351	0.0232269	GM3 43:2;O2	GM3 43:2;O2_RT 20.3	GM3 18:1;O2/25:1*	CHONDRO-ADIPO; MSC-ADIPO; OSTEO-ADIPO; MSC-CHONDRO; OSTEO-MSC	ADIPO	MSC
Sample_CHONDRO_d5_MS3ITfinal_neg_3	Sample	CHONDRO	neg	3	GM3 d43:2	20.3	GM3	20.35	1275.83	1275.83	-0.8	C66H119N2O21	10953074	20.3	GM3 d43:2_20.3	GM3	d	43	2	[M-H]	10953074	54560086	361.355	496.7	0.727511	0.943551	0.207351	0.0232269	GM3 43:2;O2	GM3 43:2;O2_RT 20.3	GM3 18:1;O2/25:1*	CHONDRO-ADIPO; MSC-ADIPO; OSTEO-ADIPO; MSC-CHONDRO; OSTEO-MSC	ADIPO	MSC
Sample_CHONDRO_d5_MS3ITfinal_neg_3	Sample	CHONDRO	neg	3	GM3 d43:2	20.3	GM3	20.35	1275.83	1275.83	-0.8	C66H119N2O21	10953074	20.3	GM3 d43:2_20.3	GM3	d	43	2	[M-H]	10953074	54560086	361.355	496.7	0.727511	0.943551	0.207351	0.0232269	GM3 43:2;O2	GM3 43:2;O2_RT 20.3	GM3 19:1;O2/24:1*	CHONDRO-ADIPO; MSC-ADIPO; OSTEO-ADIPO; MSC-CHONDRO; OSTEO-MSC	ADIPO	MSC
Sample_CHONDRO_d5_MS3ITfinal_neg_3	Sample	CHONDRO	neg	3	GM3 d43:2	20.3	GM3	20.35	1275.83	1275.83	-0.8	C66H119N2O21	10953074	20.3	GM3 d43:2_20.3	GM3	d	43	2	[M-H]	10953074	54560086	361.355	496.7	0.727511	0.943551	0.207351	0.0232269	GM3 43:2;O2	GM3 43:2;O2_RT 20.3	GM3 19:1;O2/24:1*	CHONDRO-ADIPO; MSC-ADIPO; OSTEO-ADIPO; MSC-CHONDRO; OSTEO-MSC	ADIPO	MSC
Sample_CHONDRO_d5_MS3ITfinal_neg_3	Sample	CHONDRO	neg	3	GM3 d43:2	20.3	GM3	20.35	1275.83	1275.83	-0.8	C66H119N2O21	10953074	20.3	GM3 d43:2_20.3	GM3	d	43	2	[M-H]	10953074	54560086	361.355	496.7	0.727511	0.943551	0.207351	0.0232269	GM3 43:2;O2	GM3 43:2;O2_RT 20.3	GM3 19:1;O2/24:1*	CHONDRO-ADIPO; MSC-ADIPO; OSTEO-ADIPO; MSC-CHONDRO; OSTEO-MSC	ADIPO	MSC
Sample_CHONDRO_d5_MS3ITfinal_neg_3	Sample	CHONDRO	neg	3	GM3 d43:2	20.3	GM3	20.35	1275.83	1275.83	-0.8	C66H119N2O21	10953074	20.3	GM3 d43:2_20.3	GM3	d	43	2	[M-H]	10953074	54560086	361.355	496.7	0.727511	0.943551	0.207351	0.0232269	GM3 43:2;O2	GM3 43:2;O2_RT 20.3	GM3 20:2;O2/23:0*	CHONDRO-ADIPO; MSC-ADIPO; OSTEO-ADIPO; MSC-CHONDRO; OSTEO-MSC	ADIPO	MSC
Sample_CHONDRO_d5_MS3ITfinal_neg_3	Sample	CHONDRO	neg	3	GM3 d43:2	20.3	GM3	20.35	1275.83	1275.83	-0.8	C66H119N2O21	10953074	20.3	GM3 d43:2_20.3	GM3	d	43	2	[M-H]	10953074	54560086	361.355	496.7	0.727511	0.943551	0.207351	0.0232269	GM3 43:2;O2	GM3 43:2;O2_RT 20.3	GM3 20:2;O2/23:0*	CHONDRO-ADIPO; MSC-ADIPO; OSTEO-ADIPO; MSC-CHONDRO; OSTEO-MSC	ADIPO	MSC
Sample_CHONDRO_d5_MS3ITfinal_neg_3	Sample	CHONDRO	neg	3	GM3 d43:2	20.3	GM3	20.35	1275.83	1275.83	-0.8	C66H119N2O21	10953074	20.3	GM3 d43:2_20.3	GM3	d	43	2	[M-H]	10953074	54560086	361.355	496.7	0.727511	0.943551	0.207351	0.0232269	GM3 43:2;O2	GM3 43:2;O2_RT 20.3	GM3 20:2;O2/23:0*	CHONDRO-ADIPO; MSC-ADIPO; OSTEO-ADIPO; MSC-CHONDRO; OSTEO-MSC	ADIPO	MSC
Sample_CHONDRO_d5_MS3ITfinal_neg_4	Sample	CHONDRO	neg	4	GM3 d43:2	20.3	GM3	20.32	1275.83	1275.83	-0.8	C66H119N2O21	10537167	20.3	GM3 d43:2_20.3	GM3	d	43	2	[M-H]	10537167	30306448	625.837	525.3	1.19139	0.943551	0.207351	0.0232269	GM3 43:2;O2	GM3 43:2;O2_RT 20.3	GM3 18:1;O2/25:1*	CHONDRO-ADIPO; MSC-ADIPO; OSTEO-ADIPO; MSC-CHONDRO; OSTEO-MSC	ADIPO	MSC
Sample_CHONDRO_d5_MS3ITfinal_neg_4	Sample	CHONDRO	neg	4	GM3 d43:2	20.3	GM3	20.32	1275.83	1275.83	-0.8	C66H119N2O21	10537167	20.3	GM3 d43:2_20.3	GM3	d	43	2	[M-H]	10537167	30306448	625.837	525.3	1.19139	0.943551	0.207351	0.0232269	GM3 43:2;O2	GM3 43:2;O2_RT 20.3	GM3 18:1;O2/25:1*	CHONDRO-ADIPO; MSC-ADIPO; OSTEO-ADIPO; MSC-CHONDRO; OSTEO-MSC	ADIPO	MSC
Sample_CHONDRO_d5_MS3ITfinal_neg_4	Sample	CHONDRO	neg	4	GM3 d43:2	20.3	GM3	20.32	1275.83	1275.83	-0.8	C66H119N2O21	10537167	20.3	GM3 d43:2_20.3	GM3	d	43	2	[M-H]	10537167	30306448	625.837	525.3	1.19139	0.943551	0.207351	0.0232269	GM3 43:2;O2	GM3 43:2;O2_RT 20.3	GM3 18:1;O2/25:1*	CHONDRO-ADIPO; MSC-ADIPO; OSTEO-ADIPO; MSC-CHONDRO; OSTEO-MSC	ADIPO	MSC
Sample_CHONDRO_d5_MS3ITfinal_neg_4	Sample	CHONDRO	neg	4	GM3 d43:2	20.3	GM3	20.32	1275.83	1275.83	-0.8	C66H119N2O21	10537167	20.3	GM3 d43:2_20.3	GM3	d	43	2	[M-H]	10537167	30306448	625.837	525.3	1.19139	0.943551	0.207351	0.0232269	GM3 43:2;O2	GM3 43:2;O2_RT 20.3	GM3 19:1;O2/24:1*	CHONDRO-ADIPO; MSC-ADIPO; OSTEO-ADIPO; MSC-CHONDRO; OSTEO-MSC	ADIPO	MSC
Sample_CHONDRO_d5_MS3ITfinal_neg_4	Sample	CHONDRO	neg	4	GM3 d43:2	20.3	GM3	20.32	1275.83	1275.83	-0.8	C66H119N2O21	10537167	20.3	GM3 d43:2_20.3	GM3	d	43	2	[M-H]	10537167	30306448	625.837	525.3	1.19139	0.943551	0.207351	0.0232269	GM3 43:2;O2	GM3 43:2;O2_RT 20.3	GM3 19:1;O2/24:1*	CHONDRO-ADIPO; MSC-ADIPO; OSTEO-ADIPO; MSC-CHONDRO; OSTEO-MSC	ADIPO	MSC
Sample_CHONDRO_d5_MS3ITfinal_neg_4	Sample	CHONDRO	neg	4	GM3 d43:2	20.3	GM3	20.32	1275.83	1275.83	-0.8	C66H119N2O21	10537167	20.3	GM3 d43:2_20.3	GM3	d	43	2	[M-H]	10537167	30306448	625.837	525.3	1.19139	0.943551	0.207351	0.0232269	GM3 43:2;O2	GM3 43:2;O2_RT 20.3	GM3 19:1;O2/24:1*	CHONDRO-ADIPO; MSC-ADIPO; OSTEO-ADIPO; MSC-CHONDRO; OSTEO-MSC	ADIPO	MSC
Sample_CHONDRO_d5_MS3ITfinal_neg_4	Sample	CHONDRO	neg	4	GM3 d43:2	20.3	GM3	20.32	1275.83	1275.83	-0.8	C66H119N2O21	10537167	20.3	GM3 d43:2_20.3	GM3	d	43	2	[M-H]	10537167	30306448	625.837	525.3	1.19139	0.943551	0.207351	0.0232269	GM3 43:2;O2	GM3 43:2;O2_RT 20.3	GM3 20:2;O2/23:0*	CHONDRO-ADIPO; MSC-ADIPO; OSTEO-ADIPO; MSC-CHONDRO; OSTEO-MSC	ADIPO	MSC
Sample_CHONDRO_d5_MS3ITfinal_neg_4	Sample	CHONDRO	neg	4	GM3 d43:2	20.3	GM3	20.32	1275.83	1275.83	-0.8	C66H119N2O21	10537167	20.3	GM3 d43:2_20.3	GM3	d	43	2	[M-H]	10537167	30306448	625.837	525.3	1.19139	0.943551	0.207351	0.0232269	GM3 43:2;O2	GM3 43:2;O2_RT 20.3	GM3 20:2;O2/23:0*	CHONDRO-ADIPO; MSC-ADIPO; OSTEO-ADIPO; MSC-CHONDRO; OSTEO-MSC	ADIPO	MSC
Sample_CHONDRO_d5_MS3ITfinal_neg_4	Sample	CHONDRO	neg	4	GM3 d43:2	20.3	GM3	20.32	1275.83	1275.83	-0.8	C66H119N2O21	10537167	20.3	GM3 d43:2_20.3	GM3	d	43	2	[M-H]	10537167	30306448	625.837	525.3	1.19139	0.943551	0.207351	0.0232269	GM3 43:2;O2	GM3 43:2;O2_RT 20.3	GM3 20:2;O2/23:0*	CHONDRO-ADIPO; MSC-ADIPO; OSTEO-ADIPO; MSC-CHONDRO; OSTEO-MSC	ADIPO	MSC
Sample_CHONDRO_d5_MS3ITfinal_neg_5	Sample	CHONDRO	neg	5	GM3 d43:2	20.3	GM3	20.3	1275.83	1275.83	-0.8	C66H119N2O21	11720317	20.3	GM3 d43:2_20.3	GM3	d	43	2	[M-H]	11720317	36520511	577.664	513.4	1.12517	0.943551	0.207351	0.0232269	GM3 43:2;O2	GM3 43:2;O2_RT 20.3	GM3 18:1;O2/25:1*	CHONDRO-ADIPO; MSC-ADIPO; OSTEO-ADIPO; MSC-CHONDRO; OSTEO-MSC	ADIPO	MSC
Sample_CHONDRO_d5_MS3ITfinal_neg_5	Sample	CHONDRO	neg	5	GM3 d43:2	20.3	GM3	20.3	1275.83	1275.83	-0.8	C66H119N2O21	11720317	20.3	GM3 d43:2_20.3	GM3	d	43	2	[M-H]	11720317	36520511	577.664	513.4	1.12517	0.943551	0.207351	0.0232269	GM3 43:2;O2	GM3 43:2;O2_RT 20.3	GM3 18:1;O2/25:1*	CHONDRO-ADIPO; MSC-ADIPO; OSTEO-ADIPO; MSC-CHONDRO; OSTEO-MSC	ADIPO	MSC
Sample_CHONDRO_d5_MS3ITfinal_neg_5	Sample	CHONDRO	neg	5	GM3 d43:2	20.3	GM3	20.3	1275.83	1275.83	-0.8	C66H119N2O21	11720317	20.3	GM3 d43:2_20.3	GM3	d	43	2	[M-H]	11720317	36520511	577.664	513.4	1.12517	0.943551	0.207351	0.0232269	GM3 43:2;O2	GM3 43:2;O2_RT 20.3	GM3 18:1;O2/25:1*	CHONDRO-ADIPO; MSC-ADIPO; OSTEO-ADIPO; MSC-CHONDRO; OSTEO-MSC	ADIPO	MSC
Sample_CHONDRO_d5_MS3ITfinal_neg_5	Sample	CHONDRO	neg	5	GM3 d43:2	20.3	GM3	20.3	1275.83	1275.83	-0.8	C66H119N2O21	11720317	20.3	GM3 d43:2_20.3	GM3	d	43	2	[M-H]	11720317	36520511	577.664	513.4	1.12517	0.943551	0.207351	0.0232269	GM3 43:2;O2	GM3 43:2;O2_RT 20.3	GM3 19:1;O2/24:1*	CHONDRO-ADIPO; MSC-ADIPO; OSTEO-ADIPO; MSC-CHONDRO; OSTEO-MSC	ADIPO	MSC
Sample_CHONDRO_d5_MS3ITfinal_neg_5	Sample	CHONDRO	neg	5	GM3 d43:2	20.3	GM3	20.3	1275.83	1275.83	-0.8	C66H119N2O21	11720317	20.3	GM3 d43:2_20.3	GM3	d	43	2	[M-H]	11720317	36520511	577.664	513.4	1.12517	0.943551	0.207351	0.0232269	GM3 43:2;O2	GM3 43:2;O2_RT 20.3	GM3 19:1;O2/24:1*	CHONDRO-ADIPO; MSC-ADIPO; OSTEO-ADIPO; MSC-CHONDRO; OSTEO-MSC	ADIPO	MSC
Sample_CHONDRO_d5_MS3ITfinal_neg_5	Sample	CHONDRO	neg	5	GM3 d43:2	20.3	GM3	20.3	1275.83	1275.83	-0.8	C66H119N2O21	11720317	20.3	GM3 d43:2_20.3	GM3	d	43	2	[M-H]	11720317	36520511	577.664	513.4	1.12517	0.943551	0.207351	0.0232269	GM3 43:2;O2	GM3 43:2;O2_RT 20.3	GM3 19:1;O2/24:1*	CHONDRO-ADIPO; MSC-ADIPO; OSTEO-ADIPO; MSC-CHONDRO; OSTEO-MSC	ADIPO	MSC
Sample_CHONDRO_d5_MS3ITfinal_neg_5	Sample	CHONDRO	neg	5	GM3 d43:2	20.3	GM3	20.3	1275.83	1275.83	-0.8	C66H119N2O21	11720317	20.3	GM3 d43:2_20.3	GM3	d	43	2	[M-H]	11720317	36520511	577.664	513.4	1.12517	0.943551	0.207351	0.0232269	GM3 43:2;O2	GM3 43:2;O2_RT 20.3	GM3 20:2;O2/23:0*	CHONDRO-ADIPO; MSC-ADIPO; OSTEO-ADIPO; MSC-CHONDRO; OSTEO-MSC	ADIPO	MSC
Sample_CHONDRO_d5_MS3ITfinal_neg_5	Sample	CHONDRO	neg	5	GM3 d43:2	20.3	GM3	20.3	1275.83	1275.83	-0.8	C66H119N2O21	11720317	20.3	GM3 d43:2_20.3	GM3	d	43	2	[M-H]	11720317	36520511	577.664	513.4	1.12517	0.943551	0.207351	0.0232269	GM3 43:2;O2	GM3 43:2;O2_RT 20.3	GM3 20:2;O2/23:0*	CHONDRO-ADIPO; MSC-ADIPO; OSTEO-ADIPO; MSC-CHONDRO; OSTEO-MSC	ADIPO	MSC
Sample_CHONDRO_d5_MS3ITfinal_neg_5	Sample	CHONDRO	neg	5	GM3 d43:2	20.3	GM3	20.3	1275.83	1275.83	-0.8	C66H119N2O21	11720317	20.3	GM3 d43:2_20.3	GM3	d	43	2	[M-H]	11720317	36520511	577.664	513.4	1.12517	0.943551	0.207351	0.0232269	GM3 43:2;O2	GM3 43:2;O2_RT 20.3	GM3 20:2;O2/23:0*	CHONDRO-ADIPO; MSC-ADIPO; OSTEO-ADIPO; MSC-CHONDRO; OSTEO-MSC	ADIPO	MSC
Sample_MSC_d5_MS3ITfinal_neg_1	Sample	MSC	neg	1	GM3 d43:2	20.3	GM3	20.26	1275.83	1275.83	0.1	C66H119N2O21	143847	20.3	GM3 d43:2_20.3	GM3	d	43	2	[M-H]	143847	25034098	10.3429	48.5	0.213255	0.245226	0.0556907	0.0105333	GM3 43:2;O2	GM3 43:2;O2_RT 20.3	GM3 18:1;O2/25:1*	CHONDRO-ADIPO; MSC-ADIPO; OSTEO-ADIPO; MSC-CHONDRO; OSTEO-MSC	ADIPO	MSC
Sample_MSC_d5_MS3ITfinal_neg_1	Sample	MSC	neg	1	GM3 d43:2	20.3	GM3	20.26	1275.83	1275.83	0.1	C66H119N2O21	143847	20.3	GM3 d43:2_20.3	GM3	d	43	2	[M-H]	143847	25034098	10.3429	48.5	0.213255	0.245226	0.0556907	0.0105333	GM3 43:2;O2	GM3 43:2;O2_RT 20.3	GM3 18:1;O2/25:1*	CHONDRO-ADIPO; MSC-ADIPO; OSTEO-ADIPO; MSC-CHONDRO; OSTEO-MSC	ADIPO	MSC
Sample_MSC_d5_MS3ITfinal_neg_1	Sample	MSC	neg	1	GM3 d43:2	20.3	GM3	20.26	1275.83	1275.83	0.1	C66H119N2O21	143847	20.3	GM3 d43:2_20.3	GM3	d	43	2	[M-H]	143847	25034098	10.3429	48.5	0.213255	0.245226	0.0556907	0.0105333	GM3 43:2;O2	GM3 43:2;O2_RT 20.3	GM3 18:1;O2/25:1*	CHONDRO-ADIPO; MSC-ADIPO; OSTEO-ADIPO; MSC-CHONDRO; OSTEO-MSC	ADIPO	MSC
Sample_MSC_d5_MS3ITfinal_neg_1	Sample	MSC	neg	1	GM3 d43:2	20.3	GM3	20.26	1275.83	1275.83	0.1	C66H119N2O21	143847	20.3	GM3 d43:2_20.3	GM3	d	43	2	[M-H]	143847	25034098	10.3429	48.5	0.213255	0.245226	0.0556907	0.0105333	GM3 43:2;O2	GM3 43:2;O2_RT 20.3	GM3 19:1;O2/24:1*	CHONDRO-ADIPO; MSC-ADIPO; OSTEO-ADIPO; MSC-CHONDRO; OSTEO-MSC	ADIPO	MSC
Sample_MSC_d5_MS3ITfinal_neg_1	Sample	MSC	neg	1	GM3 d43:2	20.3	GM3	20.26	1275.83	1275.83	0.1	C66H119N2O21	143847	20.3	GM3 d43:2_20.3	GM3	d	43	2	[M-H]	143847	25034098	10.3429	48.5	0.213255	0.245226	0.0556907	0.0105333	GM3 43:2;O2	GM3 43:2;O2_RT 20.3	GM3 19:1;O2/24:1*	CHONDRO-ADIPO; MSC-ADIPO; OSTEO-ADIPO; MSC-CHONDRO; OSTEO-MSC	ADIPO	MSC
Sample_MSC_d5_MS3ITfinal_neg_1	Sample	MSC	neg	1	GM3 d43:2	20.3	GM3	20.26	1275.83	1275.83	0.1	C66H119N2O21	143847	20.3	GM3 d43:2_20.3	GM3	d	43	2	[M-H]	143847	25034098	10.3429	48.5	0.213255	0.245226	0.0556907	0.0105333	GM3 43:2;O2	GM3 43:2;O2_RT 20.3	GM3 19:1;O2/24:1*	CHONDRO-ADIPO; MSC-ADIPO; OSTEO-ADIPO; MSC-CHONDRO; OSTEO-MSC	ADIPO	MSC
Sample_MSC_d5_MS3ITfinal_neg_1	Sample	MSC	neg	1	GM3 d43:2	20.3	GM3	20.26	1275.83	1275.83	0.1	C66H119N2O21	143847	20.3	GM3 d43:2_20.3	GM3	d	43	2	[M-H]	143847	25034098	10.3429	48.5	0.213255	0.245226	0.0556907	0.0105333	GM3 43:2;O2	GM3 43:2;O2_RT 20.3	GM3 20:2;O2/23:0*	CHONDRO-ADIPO; MSC-ADIPO; OSTEO-ADIPO; MSC-CHONDRO; OSTEO-MSC	ADIPO	MSC
Sample_MSC_d5_MS3ITfinal_neg_1	Sample	MSC	neg	1	GM3 d43:2	20.3	GM3	20.26	1275.83	1275.83	0.1	C66H119N2O21	143847	20.3	GM3 d43:2_20.3	GM3	d	43	2	[M-H]	143847	25034098	10.3429	48.5	0.213255	0.245226	0.0556907	0.0105333	GM3 43:2;O2	GM3 43:2;O2_RT 20.3	GM3 20:2;O2/23:0*	CHONDRO-ADIPO; MSC-ADIPO; OSTEO-ADIPO; MSC-CHONDRO; OSTEO-MSC	ADIPO	MSC
Sample_MSC_d5_MS3ITfinal_neg_1	Sample	MSC	neg	1	GM3 d43:2	20.3	GM3	20.26	1275.83	1275.83	0.1	C66H119N2O21	143847	20.3	GM3 d43:2_20.3	GM3	d	43	2	[M-H]	143847	25034098	10.3429	48.5	0.213255	0.245226	0.0556907	0.0105333	GM3 43:2;O2	GM3 43:2;O2_RT 20.3	GM3 20:2;O2/23:0*	CHONDRO-ADIPO; MSC-ADIPO; OSTEO-ADIPO; MSC-CHONDRO; OSTEO-MSC	ADIPO	MSC
Sample_MSC_d5_MS3ITfinal_neg_2	Sample	MSC	neg	2	GM3 d43:2	20.3	GM3	20.28	1275.83	1275.83	-0.8	C66H119N2O21	333012	20.3	GM3 d43:2_20.3	GM3	d	43	2	[M-H]	333012	65600749	9.13741	31.8	0.28734	0.245226	0.0556907	0.0105333	GM3 43:2;O2	GM3 43:2;O2_RT 20.3	GM3 18:1;O2/25:1*	CHONDRO-ADIPO; MSC-ADIPO; OSTEO-ADIPO; MSC-CHONDRO; OSTEO-MSC	ADIPO	MSC
Sample_MSC_d5_MS3ITfinal_neg_2	Sample	MSC	neg	2	GM3 d43:2	20.3	GM3	20.28	1275.83	1275.83	-0.8	C66H119N2O21	333012	20.3	GM3 d43:2_20.3	GM3	d	43	2	[M-H]	333012	65600749	9.13741	31.8	0.28734	0.245226	0.0556907	0.0105333	GM3 43:2;O2	GM3 43:2;O2_RT 20.3	GM3 18:1;O2/25:1*	CHONDRO-ADIPO; MSC-ADIPO; OSTEO-ADIPO; MSC-CHONDRO; OSTEO-MSC	ADIPO	MSC
Sample_MSC_d5_MS3ITfinal_neg_2	Sample	MSC	neg	2	GM3 d43:2	20.3	GM3	20.28	1275.83	1275.83	-0.8	C66H119N2O21	333012	20.3	GM3 d43:2_20.3	GM3	d	43	2	[M-H]	333012	65600749	9.13741	31.8	0.28734	0.245226	0.0556907	0.0105333	GM3 43:2;O2	GM3 43:2;O2_RT 20.3	GM3 18:1;O2/25:1*	CHONDRO-ADIPO; MSC-ADIPO; OSTEO-ADIPO; MSC-CHONDRO; OSTEO-MSC	ADIPO	MSC
Sample_MSC_d5_MS3ITfinal_neg_2	Sample	MSC	neg	2	GM3 d43:2	20.3	GM3	20.28	1275.83	1275.83	-0.8	C66H119N2O21	333012	20.3	GM3 d43:2_20.3	GM3	d	43	2	[M-H]	333012	65600749	9.13741	31.8	0.28734	0.245226	0.0556907	0.0105333	GM3 43:2;O2	GM3 43:2;O2_RT 20.3	GM3 19:1;O2/24:1*	CHONDRO-ADIPO; MSC-ADIPO; OSTEO-ADIPO; MSC-CHONDRO; OSTEO-MSC	ADIPO	MSC
Sample_MSC_d5_MS3ITfinal_neg_2	Sample	MSC	neg	2	GM3 d43:2	20.3	GM3	20.28	1275.83	1275.83	-0.8	C66H119N2O21	333012	20.3	GM3 d43:2_20.3	GM3	d	43	2	[M-H]	333012	65600749	9.13741	31.8	0.28734	0.245226	0.0556907	0.0105333	GM3 43:2;O2	GM3 43:2;O2_RT 20.3	GM3 19:1;O2/24:1*	CHONDRO-ADIPO; MSC-ADIPO; OSTEO-ADIPO; MSC-CHONDRO; OSTEO-MSC	ADIPO	MSC
Sample_MSC_d5_MS3ITfinal_neg_2	Sample	MSC	neg	2	GM3 d43:2	20.3	GM3	20.28	1275.83	1275.83	-0.8	C66H119N2O21	333012	20.3	GM3 d43:2_20.3	GM3	d	43	2	[M-H]	333012	65600749	9.13741	31.8	0.28734	0.245226	0.0556907	0.0105333	GM3 43:2;O2	GM3 43:2;O2_RT 20.3	GM3 19:1;O2/24:1*	CHONDRO-ADIPO; MSC-ADIPO; OSTEO-ADIPO; MSC-CHONDRO; OSTEO-MSC	ADIPO	MSC
Sample_MSC_d5_MS3ITfinal_neg_2	Sample	MSC	neg	2	GM3 d43:2	20.3	GM3	20.28	1275.83	1275.83	-0.8	C66H119N2O21	333012	20.3	GM3 d43:2_20.3	GM3	d	43	2	[M-H]	333012	65600749	9.13741	31.8	0.28734	0.245226	0.0556907	0.0105333	GM3 43:2;O2	GM3 43:2;O2_RT 20.3	GM3 20:2;O2/23:0*	CHONDRO-ADIPO; MSC-ADIPO; OSTEO-ADIPO; MSC-CHONDRO; OSTEO-MSC	ADIPO	MSC
Sample_MSC_d5_MS3ITfinal_neg_2	Sample	MSC	neg	2	GM3 d43:2	20.3	GM3	20.28	1275.83	1275.83	-0.8	C66H119N2O21	333012	20.3	GM3 d43:2_20.3	GM3	d	43	2	[M-H]	333012	65600749	9.13741	31.8	0.28734	0.245226	0.0556907	0.0105333	GM3 43:2;O2	GM3 43:2;O2_RT 20.3	GM3 20:2;O2/23:0*	CHONDRO-ADIPO; MSC-ADIPO; OSTEO-ADIPO; MSC-CHONDRO; OSTEO-MSC	ADIPO	MSC
Sample_MSC_d5_MS3ITfinal_neg_2	Sample	MSC	neg	2	GM3 d43:2	20.3	GM3	20.28	1275.83	1275.83	-0.8	C66H119N2O21	333012	20.3	GM3 d43:2_20.3	GM3	d	43	2	[M-H]	333012	65600749	9.13741	31.8	0.28734	0.245226	0.0556907	0.0105333	GM3 43:2;O2	GM3 43:2;O2_RT 20.3	GM3 20:2;O2/23:0*	CHONDRO-ADIPO; MSC-ADIPO; OSTEO-ADIPO; MSC-CHONDRO; OSTEO-MSC	ADIPO	MSC
Sample_MSC_d5_MS3ITfinal_neg_3	Sample	MSC	neg	3	GM3 d43:2	20.3	GM3	20.3	1275.83	1275.83	-0.8	C66H119N2O21	518330	20.3	GM3 d43:2_20.3	GM3	d	43	2	[M-H]	518330	58984872	15.8175	50.9	0.310757	0.245226	0.0556907	0.0105333	GM3 43:2;O2	GM3 43:2;O2_RT 20.3	GM3 18:1;O2/25:1*	CHONDRO-ADIPO; MSC-ADIPO; OSTEO-ADIPO; MSC-CHONDRO; OSTEO-MSC	ADIPO	MSC
Sample_MSC_d5_MS3ITfinal_neg_3	Sample	MSC	neg	3	GM3 d43:2	20.3	GM3	20.3	1275.83	1275.83	-0.8	C66H119N2O21	518330	20.3	GM3 d43:2_20.3	GM3	d	43	2	[M-H]	518330	58984872	15.8175	50.9	0.310757	0.245226	0.0556907	0.0105333	GM3 43:2;O2	GM3 43:2;O2_RT 20.3	GM3 18:1;O2/25:1*	CHONDRO-ADIPO; MSC-ADIPO; OSTEO-ADIPO; MSC-CHONDRO; OSTEO-MSC	ADIPO	MSC
Sample_MSC_d5_MS3ITfinal_neg_3	Sample	MSC	neg	3	GM3 d43:2	20.3	GM3	20.3	1275.83	1275.83	-0.8	C66H119N2O21	518330	20.3	GM3 d43:2_20.3	GM3	d	43	2	[M-H]	518330	58984872	15.8175	50.9	0.310757	0.245226	0.0556907	0.0105333	GM3 43:2;O2	GM3 43:2;O2_RT 20.3	GM3 18:1;O2/25:1*	CHONDRO-ADIPO; MSC-ADIPO; OSTEO-ADIPO; MSC-CHONDRO; OSTEO-MSC	ADIPO	MSC
Sample_MSC_d5_MS3ITfinal_neg_3	Sample	MSC	neg	3	GM3 d43:2	20.3	GM3	20.3	1275.83	1275.83	-0.8	C66H119N2O21	518330	20.3	GM3 d43:2_20.3	GM3	d	43	2	[M-H]	518330	58984872	15.8175	50.9	0.310757	0.245226	0.0556907	0.0105333	GM3 43:2;O2	GM3 43:2;O2_RT 20.3	GM3 19:1;O2/24:1*	CHONDRO-ADIPO; MSC-ADIPO; OSTEO-ADIPO; MSC-CHONDRO; OSTEO-MSC	ADIPO	MSC
Sample_MSC_d5_MS3ITfinal_neg_3	Sample	MSC	neg	3	GM3 d43:2	20.3	GM3	20.3	1275.83	1275.83	-0.8	C66H119N2O21	518330	20.3	GM3 d43:2_20.3	GM3	d	43	2	[M-H]	518330	58984872	15.8175	50.9	0.310757	0.245226	0.0556907	0.0105333	GM3 43:2;O2	GM3 43:2;O2_RT 20.3	GM3 19:1;O2/24:1*	CHONDRO-ADIPO; MSC-ADIPO; OSTEO-ADIPO; MSC-CHONDRO; OSTEO-MSC	ADIPO	MSC
Sample_MSC_d5_MS3ITfinal_neg_3	Sample	MSC	neg	3	GM3 d43:2	20.3	GM3	20.3	1275.83	1275.83	-0.8	C66H119N2O21	518330	20.3	GM3 d43:2_20.3	GM3	d	43	2	[M-H]	518330	58984872	15.8175	50.9	0.310757	0.245226	0.0556907	0.0105333	GM3 43:2;O2	GM3 43:2;O2_RT 20.3	GM3 19:1;O2/24:1*	CHONDRO-ADIPO; MSC-ADIPO; OSTEO-ADIPO; MSC-CHONDRO; OSTEO-MSC	ADIPO	MSC
Sample_MSC_d5_MS3ITfinal_neg_3	Sample	MSC	neg	3	GM3 d43:2	20.3	GM3	20.3	1275.83	1275.83	-0.8	C66H119N2O21	518330	20.3	GM3 d43:2_20.3	GM3	d	43	2	[M-H]	518330	58984872	15.8175	50.9	0.310757	0.245226	0.0556907	0.0105333	GM3 43:2;O2	GM3 43:2;O2_RT 20.3	GM3 20:2;O2/23:0*	CHONDRO-ADIPO; MSC-ADIPO; OSTEO-ADIPO; MSC-CHONDRO; OSTEO-MSC	ADIPO	MSC
Sample_MSC_d5_MS3ITfinal_neg_3	Sample	MSC	neg	3	GM3 d43:2	20.3	GM3	20.3	1275.83	1275.83	-0.8	C66H119N2O21	518330	20.3	GM3 d43:2_20.3	GM3	d	43	2	[M-H]	518330	58984872	15.8175	50.9	0.310757	0.245226	0.0556907	0.0105333	GM3 43:2;O2	GM3 43:2;O2_RT 20.3	GM3 20:2;O2/23:0*	CHONDRO-ADIPO; MSC-ADIPO; OSTEO-ADIPO; MSC-CHONDRO; OSTEO-MSC	ADIPO	MSC
Sample_MSC_d5_MS3ITfinal_neg_3	Sample	MSC	neg	3	GM3 d43:2	20.3	GM3	20.3	1275.83	1275.83	-0.8	C66H119N2O21	518330	20.3	GM3 d43:2_20.3	GM3	d	43	2	[M-H]	518330	58984872	15.8175	50.9	0.310757	0.245226	0.0556907	0.0105333	GM3 43:2;O2	GM3 43:2;O2_RT 20.3	GM3 20:2;O2/23:0*	CHONDRO-ADIPO; MSC-ADIPO; OSTEO-ADIPO; MSC-CHONDRO; OSTEO-MSC	ADIPO	MSC
[truncated: 420 more rows]

## Sheet: caption
Supplementary Table 1: Overview of gangliosides marker. List of annotated gangliosides (sum of adducts) in native and differentiated MSCs (n=5), including estimated concentrations based on normalization to internal standard d5 GM1 d36:1;O2 and the protein content. Previously unreported novel ganglioside molecular species levles are indicated by *. Species level annotation is provided in both old …
