# Supplementary material for: Decoding Distinct Ganglioside Patterns of Native and Differentiated Mesenchymal Stem Cells by a Novel Glycolipidomics Profiling Strategy
Source: JACS Au. 2022 Oct 25;2(11):2466–80. doi: 10.1021/jacsau.2c00230 (PMC9709940; doi:10.1021/jacsau.2c00230)
Supplement: Supplementary file 3 — au2c00230_si_003.xlsx [file au2c00230_si_003.xlsx]

## Sheet: data_qual
RAW_ID	SampleType	Variant	ISTDType	Mode	polarity	Replicate	Comment	MS_evidence_level	Lipid_species	RT_group	Molecular_lipid_species (LDA)	Lipid_class	MS2_Fragment_names	MS2_Fragment_m/z	MS2_scans	MS2_RTs	MS3_Fragment_names	MS3_Fragment_m/z	MS3_scans	MS3_RTs	Retention_time	Target_m/z	Measured_m/z	ppm_error	Adduct	Sum_formula_of_lipid_species	Area	RTGROUP	ID_1	Hydroxylation_state	Carbon_number	Double_bonds
QC_Pool_d5_MS3ITfinal_neg_1	QC	Pool	d5	MS3ITfinal	neg	1	NA	ms/ms	GD1 d34:1	9.89	GD1 d34:1	GD1	NeuAc_290{290.088}	290.088	1	9.88			0		9.89	903.463	903.462	-1.1	-H2	C82H142N4O39	244073	9.9	GD1 d34:1_9.9	d	34	1
QC_TGE_no_MS3ITfinal_pos_1	QC	TGE	no	MS3ITfinal	pos	1	NA	ms	GD1 d34:1	9.89		GD1			NA				NA		9.91	905.478	905.478	0	+H2	C82H146N4O39	98689.6	9.9	GD1 d34:1_9.9	d	34	1
QC_TGE_no_MS3ITfinal_pos_2	QC	TGE	no	MS3ITfinal	pos	2	NA	ms	GD1 d34:1	9.89		GD1			NA				NA		9.92	905.478	905.478	0	+H2	C82H146N4O39	121615	9.9	GD1 d34:1_9.9	d	34	1
QC_TGE_no_MS3ITfinal_pos_3	QC	TGE	no	MS3ITfinal	pos	3	NA	ms	GD1 d34:1	9.89		GD1			NA				NA		9.9	905.478	905.479	1.1	+H2	C82H146N4O39	108785	9.9	GD1 d34:1_9.9	d	34	1
QC_TGE_no_MS3ITfinal_pos_1	QC	TGE	no	MS3ITfinal	pos	1	NA	ms	GD1 d34:1	9.89		GD1			NA				NA		9.96	1831.93	1831.93	0.1	+Na	C82H144N4NaO39	36901.7	9.9	GD1 d34:1_9.9	d	34	1
QC_TGE_no_MS3ITfinal_pos_1	QC	TGE	no	MS3ITfinal	pos	1	NA	ms	GD1 d34:1	9.89		GD1			NA				NA		9.96	1826.97	1826.97	-0.5	+NH4	C82H148N5O39	136233	9.9	GD1 d34:1_9.9	d	34	1
QC_TGE_no_MS3ITfinal_pos_2	QC	TGE	no	MS3ITfinal	pos	2	NA	ms	GD1 d34:1	9.89		GD1			NA				NA		9.93	1826.97	1826.97	-0.5	+NH4	C82H148N5O39	167978	9.9	GD1 d34:1_9.9	d	34	1
QC_TGE_no_MS3ITfinal_pos_3	QC	TGE	no	MS3ITfinal	pos	3	NA	ms	GD1 d34:1	9.89		GD1			NA				NA		9.91	1826.97	1826.98	0.6	+NH4	C82H148N5O39	71900.2	9.9	GD1 d34:1_9.9	d	34	1
QC_TGE_no_MS3ITfinal_neg_1	QC	TGE	no	MS3ITfinal	neg	1	NA	ms/ms	GD1 d34:1	9.89	GD1 14:0;2-20:1	GD1	LCB-2H2O_LCB-36(14:0){208.206}|NeuAc_290{290.088}|FA-H4O_FA-20(20:1){290.261}|NeuAc-NeuAc_581{581.182}	208.206|290.088|290.261|581.182	4	9.76|9.86|9.94|10.05			0		9.91	903.463	903.463	0	-H2	C82H142N4O39	2.204e+06	9.9	GD1 d34:1_9.9	d	34	1
QC_TGE_no_MS3ITfinal_neg_1	QC	TGE	no	MS3ITfinal	neg	1	NA	ms/ms	GD1 d34:1	9.89	GD1 14:0-20:1;2	GD1	FA-H4O_FA-20(14:0){208.182}|NeuAc_290{290.088}|LCB-2H2O_LCB-36(20:1){290.285}|NeuAc-NeuAc_581{581.182}	208.182|290.088|290.285|581.182	4	9.76|9.86|9.94|10.05			0		9.91	903.463	903.463	0	-H2	C82H142N4O39	2.204e+06	9.9	GD1 d34:1_9.9	d	34	1
QC_TGE_no_MS3ITfinal_neg_2	QC	TGE	no	MS3ITfinal	neg	2	NA	ms/ms	GD1 d34:1	9.89	GD1 d34:1	GD1	Hex-O_179{179.056}|NeuAc_290{290.088}|NeuAc-NeuAc_581{581.182}	179.056|290.088|581.182	3	9.76|9.85|9.96			0		9.89	903.463	903.463	0	-H2	C82H142N4O39	2207418	9.9	GD1 d34:1_9.9	d	34	1
QC_TGE_no_MS3ITfinal_neg_3	QC	TGE	no	MS3ITfinal	neg	3	NA	ms/ms	GD1 d34:1	9.89	GD1 d34:1	GD1	HexNAc_202{202.072}|NeuAc_290{290.088}|NeuAc-NeuAc_581{581.182}	202.072|290.088|581.182	3	9.74|9.83|9.92			0		9.86	903.463	903.463	0	-H2	C82H142N4O39	2.14941e+06	9.9	GD1 d34:1_9.9	d	34	1
Sample_ADIPO_d5_MS3ITfinal_neg_1	Sample	ADIPO	d5	MS3ITfinal	neg	1	NA	ms	GD1 d34:1	9.89		GD1			NA				NA		9.9	903.463	903.461	-2.2	-H2	C82H142N4O39	120795	9.9	GD1 d34:1_9.9	d	34	1
Sample_ADIPO_d5_MS3ITfinal_neg_4	Sample	ADIPO	d5	MS3ITfinal	neg	4	NA	ms	GD1 d34:1	9.89		GD1			NA				NA		9.89	903.463	903.463	0	-H2	C82H142N4O39	126675	9.9	GD1 d34:1_9.9	d	34	1
Sample_ADIPO_d5_MS3ITfinal_neg_5	Sample	ADIPO	d5	MS3ITfinal	neg	5	NA	ms	GD1 d34:1	9.89		GD1			NA				NA		9.92	903.463	903.463	0	-H2	C82H142N4O39	73389.7	9.9	GD1 d34:1_9.9	d	34	1
Sample_CHONDRO_d5_MS3ITfinal_neg_1	Sample	CHONDRO	d5	MS3ITfinal	neg	1	NA	ms/ms	GD1 d34:1	9.89	GD1 d34:1	GD1	NeuAc_290{290.088}	290.088	2	9.81|9.90			0		9.91	903.463	903.463	0	-H2	C82H142N4O39	1168997	9.9	GD1 d34:1_9.9	d	34	1
Sample_CHONDRO_d5_MS3ITfinal_neg_2	Sample	CHONDRO	d5	MS3ITfinal	neg	2	NA	ms/ms	GD1 d34:1	9.89	GD1 d34:1	GD1	NeuAc_290{290.088}	290.088	2	9.81|9.90			0		9.88	903.463	903.463	0	-H2	C82H142N4O39	816888	9.9	GD1 d34:1_9.9	d	34	1
Sample_CHONDRO_d5_MS3ITfinal_neg_3	Sample	CHONDRO	d5	MS3ITfinal	neg	3	NA	ms/ms	GD1 d34:1	9.89	GD1 d34:1	GD1	NeuAc_290{290.088}	290.088	3	9.78|9.89|10.00			0		9.89	903.463	903.463	0	-H2	C82H142N4O39	1.61865e+06	9.9	GD1 d34:1_9.9	d	34	1
Sample_CHONDRO_d5_MS3ITfinal_neg_4	Sample	CHONDRO	d5	MS3ITfinal	neg	4	NA	ms/ms	GD1 d34:1	9.89	GD1 d34:1	GD1	NeuAc_290{290.088}	290.088	1	9.89			0		9.9	903.463	903.463	0	-H2	C82H142N4O39	290295	9.9	GD1 d34:1_9.9	d	34	1
Sample_CHONDRO_d5_MS3ITfinal_neg_5	Sample	CHONDRO	d5	MS3ITfinal	neg	5	NA	ms/ms	GD1 d34:1	9.89	GD1 d34:1	GD1	NeuAc_290{290.088}	290.088	2	9.82|9.91			0		9.88	903.463	903.462	-1.1	-H2	C82H142N4O39	439023	9.9	GD1 d34:1_9.9	d	34	1
Sample_OSTEO_d5_MS3ITfinal_neg_1	Sample	OSTEO	d5	MS3ITfinal	neg	1	NA	ms/ms	GD1 d34:1	9.89	GD1 d34:1	GD1	NeuAc_290{290.088}	290.088	3	9.83|9.91|10.11			0		9.91	903.463	903.462	-1.1	-H2	C82H142N4O39	438029	9.9	GD1 d34:1_9.9	d	34	1
Sample_OSTEO_d5_MS3ITfinal_neg_2	Sample	OSTEO	d5	MS3ITfinal	neg	2	NA	ms/ms	GD1 d34:1	9.89	GD1 d34:1	GD1	NeuAc_290{290.088}	290.088	4	9.75|9.84|9.93|10.14			0		9.89	903.463	903.461	-2.2	-H2	C82H142N4O39	680550	9.9	GD1 d34:1_9.9	d	34	1
Sample_OSTEO_d5_MS3ITfinal_neg_3	Sample	OSTEO	d5	MS3ITfinal	neg	3	NA	ms/ms	GD1 d34:1	9.89	GD1 12:1-22:0;2	GD1	FA-H2O_FA-18(12:1){180.151}|NeuAc_290{290.088}|LCB-H6ON_LCB-36(22:0){321.315}	180.151|290.088|321.315	3	9.77|9.85|9.96			0		9.9	903.463	903.464	1.1	-H2	C82H142N4O39	1.99192e+06	9.9	GD1 d34:1_9.9	d	34	1
Sample_OSTEO_d5_MS3ITfinal_neg_4	Sample	OSTEO	d5	MS3ITfinal	neg	4	NA	ms/ms	GD1 d34:1	9.89	GD1 d34:1	GD1	NeuAc_290{290.088}	290.088	4	9.80|9.89|9.98|10.16			0		9.91	903.463	903.463	0	-H2	C82H142N4O39	570831	9.9	GD1 d34:1_9.9	d	34	1
Sample_OSTEO_d5_MS3ITfinal_neg_5	Sample	OSTEO	d5	MS3ITfinal	neg	5	NA	ms/ms	GD1 d34:1	9.89	GD1 13:0-21:1;2	GD1	FA-H_FA-1(13:0){213.185}|NeuAc_290{290.088}|LCB-H6ON_LCB-36(21:1){305.283}	213.185|290.088|305.283	7	9.75|9.84|9.93|10.07|10.15|10.25|10.34	LCB-2H2O_LCB-36_MS3(21:1){304.300}|LCB-H6ON_LCB-36_MS3(21:1){305.283}	304.300|305.283	2	9.84|9.94	9.9	903.463	903.463	0	-H2	C82H142N4O39	1.83852e+06	9.9	GD1 d34:1_9.9	d	34	1
QC_TGE_no_MS3ITfinal_neg_1	QC	TGE	no	MS3ITfinal	neg	1	NA	ms/ms	GD1 d35:1	10.85	GD1 d35:1	GD1	NeuAc_290{290.088}	290.088	2	10.84|10.98			0		10.89	910.471	910.471	0	-H2	C83H144N4O39	474011	10.8	GD1 d35:1_10.8	d	35	1
QC_TGE_no_MS3ITfinal_neg_2	QC	TGE	no	MS3ITfinal	neg	2	NA	ms/ms	GD1 d35:1	10.85	GD1 d35:1	GD1	NeuAc_290{290.088}	290.088	2	10.80|10.89			0		10.85	910.471	910.472	1.1	-H2	C83H144N4O39	404179	10.8	GD1 d35:1_10.8	d	35	1
QC_TGE_no_MS3ITfinal_neg_3	QC	TGE	no	MS3ITfinal	neg	3	NA	ms/ms	GD1 d35:1	10.85	GD1 d35:1	GD1	NeuAc_290{290.088}	290.088	2	10.77|10.86			0		10.83	910.471	910.472	1.1	-H2	C83H144N4O39	453425	10.8	GD1 d35:1_10.8	d	35	1
QC_TGE_no_MS3ITfinal_pos_3	QC	TGE	no	MS3ITfinal	pos	3	NA	ms	GD1 d36:0	12.72		GD1			NA				NA		12.75	1839.99	1840	1.1	+H	C84H151N4O39	169592	12.7	GD1 d36:0_12.7	d	36	0
QC_TGE_no_MS3ITfinal_pos_3	QC	TGE	no	MS3ITfinal	pos	3	NA	ms	GD1 d36:0	12.72		GD1			NA				NA		12.75	1861.98	1861.98	-0.5	+Na	C84H150N4NaO39	147513	12.7	GD1 d36:0_12.7	d	36	0
QC_TGE_no_MS3ITfinal_pos_1	QC	TGE	no	MS3ITfinal	pos	1	NA	ms	GD1 d36:0	12.72		GD1			NA				NA		12.8	1857.02	1857.02	0.1	+NH4	C84H154N5O39	939603	12.7	GD1 d36:0_12.7	d	36	0
QC_TGE_no_MS3ITfinal_pos_2	QC	TGE	no	MS3ITfinal	pos	2	NA	ms	GD1 d36:0	12.72		GD1			NA				NA		12.77	1857.02	1857.02	-3.2	+NH4	C84H154N5O39	1.08532e+06	12.7	GD1 d36:0_12.7	d	36	0
QC_TGE_no_MS3ITfinal_pos_3	QC	TGE	no	MS3ITfinal	pos	3	NA	ms	GD1 d36:0	12.72		GD1			NA				NA		12.75	1857.02	1857.02	-0.5	+NH4	C84H154N5O39	1009144	12.7	GD1 d36:0_12.7	d	36	0
QC_TGE_no_MS3ITfinal_neg_3	QC	TGE	no	MS3ITfinal	neg	3	NA	ms/ms	GD1 d36:0	12.72	GD1 d36:0	GD1	NeuAc_290{290.088}|NeuAc-NeuAc_581{581.182}	290.088|581.182	5	12.50|12.60|12.69|12.89|13.06			0		12.71	918.487	918.488	1.1	-H2	C84H148N4O39	10771963	12.7	GD1 d36:0_12.7	d	36	0
QC_TGE_no_MS3ITfinal_pos_1	QC	TGE	no	MS3ITfinal	pos	1	NA	ms/ms	GD1 d36:1	11.91	GD1 18:0-18:1;2	GD1	HexNAc_204{204.086}|LCB-2H2O_LCB-36(18:1){264.269}|NeuAc-H2O_274{274.093}|NeuAc_292{292.103}|Hex-HexNAc_366{366.139}|M-NeuAc-NeuAc-Hex-HexNAc-Hex-Hex-O_M-1289{549.547}|NeuAc-Hex-HexNAc_657{657.235}|M-NeuAc-Hex-HexNAc-O_M-674{1164.748}	204.086|264.269|274.093|292.103|366.139|549.547|657.235|1164.748	6	11.69|11.78|11.89|11.99|12.08|12.17	Hex_163_MS3{163.061}|HexNAc_204_MS3{204.086}|HexNAc-O_222_MS3{222.098}|LCB-C1H2O_LCB-30_MS3(18:1){252.269}|LCB-CH4O2_LCB-48_MS3(18:1){252.269}|LCB-2H2O_LCB-36_MS3(18:1){264.269}|FA-H2O_FA-18_MS3(18:0){266.261}|LCB-H2O_LCB-18_MS3(18:1){282.279}|FA_FA_MS3(18:0){284.271}|NeuAc_292_MS3{292.103}|M-NeuAc-NeuAc-Hex-HexNAc-Hex-Hex-O_M-1289_MS3{549.547}|M-NeuAc-NeuAc-Hex-HexNAc-Hex-O_M-1127_MS3{711.600}	163.061|204.086|222.098|252.269|252.269|264.269|266.261|282.279|284.271|292.103|549.547|711.600	23	11.69|11.71|11.71|11.80|11.80|11.80|11.80|11.89|11.89|11.89|11.89|11.90|11.90|12.08|12.09|12.09|12.09|12.09|12.09|12.18|12.18|12.18|12.18	12	919.493	919.493	0	+H2	C84H150N4O39	15544046	11.9	GD1 d36:1_11.9	d	36	1
QC_TGE_no_MS3ITfinal_pos_2	QC	TGE	no	MS3ITfinal	pos	2	NA	ms/ms	GD1 d36:1	11.91	GD1 18:0-18:1;2	GD1	HexNAc_204{204.086}|LCB-2H2O_LCB-36(18:1){264.269}|NeuAc-H2O_274{274.093}|NeuAc_292{292.103}|Hex-HexNAc_366{366.139}|M-NeuAc-NeuAc-Hex-HexNAc-Hex-Hex-O_M-1289{549.547}|NeuAc-Hex-HexNAc_657{657.235}|M-NeuAc-NeuAc-Hex-HexNAc-Hex-O_M-1127{711.600}|M-NeuAc-Hex-HexNAc-O_M-674{1164.748}	204.086|264.269|274.093|292.103|366.139|549.547|657.235|711.600|1164.748	6	11.69|11.78|11.88|11.98|12.08|12.17	Hex_163_MS3{163.061}|LCB-C1H2O_LCB-30_MS3(18:1){252.269}|LCB-CH4O2_LCB-48_MS3(18:1){252.269}|LCB-2H2O_LCB-36_MS3(18:1){264.269}|LCB-H2O_LCB-18_MS3(18:1){282.279}|FA_FA_MS3(18:0){284.271}|NeuAc-Hex_454_MS3{454.156}|M-NeuAc-NeuAc-Hex-HexNAc-Hex-Hex-O_M-1289_MS3{549.547}|M-NeuAc-NeuAc-Hex-HexNAc-Hex-O_M-1127_MS3{711.600}	163.061|252.269|252.269|264.269|282.279|284.271|454.156|549.547|711.600	6	11.69|11.69|11.78|11.78|11.80|11.80	11.98	919.493	919.494	1.1	+H2	C84H150N4O39	19394724	11.9	GD1 d36:1_11.9	d	36	1
QC_TGE_no_MS3ITfinal_pos_1	QC	TGE	no	MS3ITfinal	pos	1	NA	ms	GD1 d36:1	11.91		GD1			NA				NA		12	1859.96	1859.96	1.1	+Na	C84H148N4NaO39	6959726	11.9	GD1 d36:1_11.9	d	36	1
QC_TGE_no_MS3ITfinal_pos_2	QC	TGE	no	MS3ITfinal	pos	2	NA	ms	GD1 d36:1	11.91		GD1			NA				NA		12	1859.96	1859.96	-0.5	+Na	C84H148N4NaO39	7130883	11.9	GD1 d36:1_11.9	d	36	1
QC_TGE_no_MS3ITfinal_pos_3	QC	TGE	no	MS3ITfinal	pos	3	NA	ms	GD1 d36:1	11.91		GD1			NA				NA		11.94	1859.96	1859.96	0.6	+Na	C84H148N4NaO39	6684252	11.9	GD1 d36:1_11.9	d	36	1
QC_TGE_no_MS3ITfinal_neg_1	QC	TGE	no	MS3ITfinal	neg	1	NA	ms	GD1 d36:1	11.91		GD1			NA				NA		11.94	1857.95	1857.95	-0.5	+Na-H2	C84H146N4NaO39	2.37814e+06	11.9	GD1 d36:1_11.9	d	36	1
QC_TGE_no_MS3ITfinal_neg_2	QC	TGE	no	MS3ITfinal	neg	2	NA	ms	GD1 d36:1	11.91		GD1			NA				NA		11.83	1857.95	1857.95	0.1	+Na-H2	C84H146N4NaO39	2400310	11.9	GD1 d36:1_11.9	d	36	1
QC_TGE_no_MS3ITfinal_neg_3	QC	TGE	no	MS3ITfinal	neg	3	NA	ms	GD1 d36:1	11.91		GD1			NA				NA		11.81	1857.95	1857.95	-0.5	+Na-H2	C84H146N4NaO39	2.37281e+06	11.9	GD1 d36:1_11.9	d	36	1
QC_TGE_no_MS3ITfinal_pos_2	QC	TGE	no	MS3ITfinal	pos	2	NA	ms	GD1 d36:1	11.91		GD1			NA				NA		11.98	1855.01	1855.01	0.7	+NH4	C84H152N5O39	26727706	11.9	GD1 d36:1_11.9	d	36	1
QC_TGE_no_MS3ITfinal_pos_3	QC	TGE	no	MS3ITfinal	pos	3	NA	ms	GD1 d36:1	11.91		GD1			NA				NA		11.93	1855.01	1855.01	0.6	+NH4	C84H152N5O39	27200030	11.9	GD1 d36:1_11.9	d	36	1
QC_TGE_no_MS3ITfinal_neg_1	QC	TGE	no	MS3ITfinal	neg	1	NA	ms/ms	GD1 d36:1	11.91	GD1 d36:1	GD1	NeuAc_290{290.088}|M-NeuAc-NeuAc-Hex-HexNAc_M-947{888.642}|M-NeuAc_M-291{1544.868}	290.088|888.642|1544.868	3	11.83|11.92|12.01			0		12.06	1835.96	1835.96	0.1	-H	C84H147N4O39	3035504	11.9	GD1 d36:1_11.9	d	36	1
QC_TGE_no_MS3ITfinal_neg_3	QC	TGE	no	MS3ITfinal	neg	3	NA	ms/ms	GD1 d36:1	11.91	GD1 16:0;2-20:1	GD1	Hex_161{161.044}|LCB-H2O_LCB-18(16:0){254.247}|NeuAc_290{290.088}|FA-H4O_FA-20(20:1){290.261}|M-NeuAc_M-291{1544.868}	161.044|254.247|290.088|290.261|1544.868	3	11.76|11.88|11.98			0		11.91	1835.96	1835.96	-0.5	-H	C84H147N4O39	3.17781e+06	11.9	GD1 d36:1_11.9	d	36	1
QC_TGE_no_MS3ITfinal_neg_1	QC	TGE	no	MS3ITfinal	neg	1	NA	ms/ms	GD1 d36:1	11.91	GD1 d36:1	GD1	NeuAc-H2O_272{272.076}|NeuAc_290{290.088}|NeuAc-NeuAc_581{581.182}	272.076|290.088|581.182	10	11.46|11.53|11.64|11.73|11.82|11.91|12.00|12.08|12.17|12.27			0		11.94	917.479	917.48	1.1	-H2	C84H146N4O39	282982336	11.9	GD1 d36:1_11.9	d	36	1
QC_TGE_no_MS3ITfinal_neg_2	QC	TGE	no	MS3ITfinal	neg	2	NA	ms/ms	GD1 d36:1	11.91	GD1 16:0-20:1;2	GD1	FA-H2O_FA-18(16:0){238.229}|NeuAc-H2O_272{272.076}|NeuAc_290{290.088}|LCB-2H2O_LCB-36(20:1){290.285}|LCB-H6ON_LCB-36(20:1){291.269}|NeuAc-NeuAc_581{581.182}	238.229|272.076|290.088|290.285|291.269|581.182	15	11.41|11.50|11.60|11.68|11.77|11.86|11.96|12.05|12.14|12.23|12.32|12.41|12.68|12.77|13.03	NeuAc_290_MS3{290.088}|LCB-2H2O_LCB-36_MS3(20:1){290.285}|LCB-H6ON_LCB-36_MS3(20:1){291.269}|M-NeuAc-NeuAc-Hex-HexNAc-Hex-Hex_M-1271_MS3{563.528}	290.088|290.285|291.269|563.528	1	12.68	11.91	917.479	917.48	1.1	-H2	C84H146N4O39	294228896	11.9	GD1 d36:1_11.9	d	36	1
QC_TGE_no_MS3ITfinal_neg_3	QC	TGE	no	MS3ITfinal	neg	3	NA	ms/ms	GD1 d36:1	11.91	GD1 d36:1	GD1	NeuAc-H2O_272{272.076}|NeuAc_290{290.088}|NeuAc-O_308{308.098}|Hex-HexNAc_364{364.124}|NeuAc-NeuAc_581{581.182}	272.076|290.088|308.098|364.124|581.182	14	11.51|11.59|11.68|11.77|11.86|11.97|12.06|12.15|12.24|12.33|12.41|12.71|12.80|12.97	NeuAc-H2O_272_MS3{272.076}|NeuAc_290_MS3{290.088}	272.076|290.088	1	12.71	11.91	917.479	917.48	1.1	-H2	C84H146N4O39	296662848	11.9	GD1 d36:1_11.9	d	36	1
Sample_CHONDRO_d5_MS3ITfinal_neg_1	Sample	CHONDRO	d5	MS3ITfinal	neg	1	NA	ms/ms	GD1 d36:1	11.91	GD1 d36:1	GD1	NeuAc_290{290.088}	290.088	2	11.88|11.98			0		11.96	917.479	917.48	1.1	-H2	C84H146N4O39	135296	11.9	GD1 d36:1_11.9	d	36	1
Sample_CHONDRO_d5_MS3ITfinal_neg_3	Sample	CHONDRO	d5	MS3ITfinal	neg	3	NA	ms/ms	GD1 d36:1	11.91	GD1 d36:1	GD1	Hex-O_179{179.056}|NeuAc_290{290.088}	179.056|290.088	2	11.91|12.01			0		11.97	917.479	917.481	2.2	-H2	C84H146N4O39	313907	11.9	GD1 d36:1_11.9	d	36	1
QC_TGE_no_MS3ITfinal_pos_1	QC	TGE	no	MS3ITfinal	pos	1	NA	ms	GD1 d36:2	10.16		GD1			NA				NA		10.23	1835.96	1835.97	2.2	+H	C84H147N4O39	60034.5	10.2	GD1 d36:2_10.2	d	36	2
QC_TGE_no_MS3ITfinal_pos_1	QC	TGE	no	MS3ITfinal	pos	1	NA	ms	GD1 d36:2	10.16		GD1			NA				NA		10.23	918.486	918.486	0	+H2	C84H148N4O39	307910	10.2	GD1 d36:2_10.2	d	36	2
QC_TGE_no_MS3ITfinal_pos_2	QC	TGE	no	MS3ITfinal	pos	2	NA	ms	GD1 d36:2	10.16		GD1			NA				NA		10.21	918.486	918.486	0	+H2	C84H148N4O39	331634	10.2	GD1 d36:2_10.2	d	36	2
QC_TGE_no_MS3ITfinal_pos_1	QC	TGE	no	MS3ITfinal	pos	1	NA	ms	GD1 d36:2	10.16		GD1			NA				NA		10.24	1852.99	1852.99	-0.5	+NH4	C84H150N5O39	293228	10.2	GD1 d36:2_10.2	d	36	2
QC_TGE_no_MS3ITfinal_pos_2	QC	TGE	no	MS3ITfinal	pos	2	NA	ms	GD1 d36:2	10.16		GD1			NA				NA		10.21	1852.99	1852.99	-0.5	+NH4	C84H150N5O39	457088	10.2	GD1 d36:2_10.2	d	36	2
QC_TGE_no_MS3ITfinal_pos_3	QC	TGE	no	MS3ITfinal	pos	3	NA	ms	GD1 d36:2	10.16		GD1			NA				NA		10.18	1852.99	1852.99	-1.6	+NH4	C84H150N5O39	405782	10.2	GD1 d36:2_10.2	d	36	2
QC_TGE_no_MS3ITfinal_neg_1	QC	TGE	no	MS3ITfinal	neg	1	NA	ms/ms	GD1 d36:2	10.16	GD1 17:2-19:0;2	GD1	Hex_161{161.044}|FA_FA(17:2){266.225}|LCB-CH4O2_LCB-48(19:0){266.285}|NeuAc_290{290.088}|NeuAc-NeuAc_581{581.182}	161.044|266.225|266.285|290.088|581.182	6	10.02|10.11|10.21|10.31|10.40|10.49			0		10.18	916.471	916.472	1.1	-H2	C84H144N4O39	4.41203e+06	10.2	GD1 d36:2_10.2	d	36	2
QC_TGE_no_MS3ITfinal_neg_2	QC	TGE	no	MS3ITfinal	neg	2	NA	ms/ms	GD1 d36:2	10.16	GD1 16:1;2-20:1	GD1	LCB-2H2O_LCB-36(16:1){234.222}|NeuAc_290{290.088}|FA-H4O_FA-20(20:1){290.261}|Hex-HexNAc-O_382{382.134}|M-NeuAc-NeuAc-Hex-HexNAc-Hex-Hex_M-1271{561.513}|NeuAc-NeuAc_581{581.182}|NeuAc-NeuAc-Hex-HexNAc-O_964{964.326}	234.222|290.088|290.261|382.134|561.513|581.182|964.326	6	9.99|10.08|10.17|10.26|10.35|10.44			0		10.16	916.471	916.472	1.1	-H2	C84H144N4O39	4.52757e+06	10.2	GD1 d36:2_10.2	d	36	2
QC_TGE_no_MS3ITfinal_neg_2	QC	TGE	no	MS3ITfinal	neg	2	NA	ms/ms	GD1 d36:2	10.16	GD1 16:1-20:1;2	GD1	FA-H4O_FA-20(16:1){234.198}|NeuAc_290{290.088}|LCB-2H2O_LCB-36(20:1){290.285}|Hex-HexNAc-O_382{382.134}|M-NeuAc-NeuAc-Hex-HexNAc-Hex-Hex_M-1271{561.513}|NeuAc-NeuAc_581{581.182}|NeuAc-NeuAc-Hex-HexNAc-O_964{964.326}	234.198|290.088|290.285|382.134|561.513|581.182|964.326	6	9.99|10.08|10.17|10.26|10.35|10.44			0		10.16	916.471	916.472	1.1	-H2	C84H144N4O39	4.52757e+06	10.2	GD1 d36:2_10.2	d	36	2
QC_TGE_no_MS3ITfinal_neg_3	QC	TGE	no	MS3ITfinal	neg	3	NA	ms/ms	GD1 d36:2	10.16	GD1 15:0-21:2;2	GD1	FA_FA(15:0){242.224}|NeuAc_290{290.088}|LCB-CH4O2_LCB-48(21:2){290.285}|NeuAc-NeuAc_581{581.182}	242.224|290.088|290.285|581.182	6	9.96|10.06|10.15|10.25|10.33|10.41			0		10.15	916.471	916.472	1.1	-H2	C84H144N4O39	4577037	10.2	GD1 d36:2_10.2	d	36	2
QC_TGE_no_MS3ITfinal_pos_1	QC	TGE	no	MS3ITfinal	pos	1	NA	ms	GD1 d37:1	13.08		GD1			NA				NA		13.14	926.501	926.501	0	+H2	C85H152N4O39	195476	13.1	GD1 d37:1_13.1	d	37	1
QC_TGE_no_MS3ITfinal_pos_2	QC	TGE	no	MS3ITfinal	pos	2	NA	ms	GD1 d37:1	13.08		GD1			NA				NA		13.14	926.501	926.501	0	+H2	C85H152N4O39	251247	13.1	GD1 d37:1_13.1	d	37	1
QC_TGE_no_MS3ITfinal_pos_3	QC	TGE	no	MS3ITfinal	pos	3	NA	ms	GD1 d37:1	13.08		GD1			NA				NA		13.08	926.501	926.501	0	+H2	C85H152N4O39	247017	13.1	GD1 d37:1_13.1	d	37	1
QC_TGE_no_MS3ITfinal_pos_1	QC	TGE	no	MS3ITfinal	pos	1	NA	ms	GD1 d37:1	13.08		GD1			NA				NA		13.25	1873.98	1873.98	-0.5	+Na	C85H150N4NaO39	154756	13.1	GD1 d37:1_13.1	d	37	1
QC_TGE_no_MS3ITfinal_pos_3	QC	TGE	no	MS3ITfinal	pos	3	NA	ms	GD1 d37:1	13.08		GD1			NA				NA		13.13	1869.02	1869.02	0.1	+NH4	C85H154N5O39	136930	13.1	GD1 d37:1_13.1	d	37	1
QC_TGE_no_MS3ITfinal_neg_1	QC	TGE	no	MS3ITfinal	neg	1	NA	ms/ms	GD1 d37:1	13.08	GD1 d37:1	GD1	NeuAc_290{290.088}|NeuAc-NeuAc_581{581.182}|NeuAc-NeuAc-Hex-Hex-O_923{923.298}|M-NeuAc-NeuAc-Hex-Hex-O_M-924{924.666}|M-Hex-HexNAc-Hex-Hex_M-689{1159.734}	290.088|581.182|923.298|924.666|1159.734	4	12.94|13.02|13.11|13.22			0		13.11	924.487	924.488	1.1	-H2	C85H148N4O39	3616420	13.1	GD1 d37:1_13.1	d	37	1
QC_TGE_no_MS3ITfinal_neg_2	QC	TGE	no	MS3ITfinal	neg	2	NA	ms/ms	GD1 d37:1	13.08	GD1 17:0;2-20:1	GD1	LCB-CH4O2_LCB-48(17:0){238.252}|NeuAc_290{290.088}|FA-H4O_FA-20(20:1){290.261}|M-NeuAc-NeuAc-Hex-Hex-O_M-924{924.666}	238.252|290.088|290.261|924.666	4	12.90|12.99|13.08|13.18			0		13.08	924.487	924.488	1.1	-H2	C85H148N4O39	3.72385e+06	13.1	GD1 d37:1_13.1	d	37	1
QC_TGE_no_MS3ITfinal_neg_3	QC	TGE	no	MS3ITfinal	neg	3	NA	ms/ms	GD1 d37:1	13.08	GD1 d37:1	GD1	NeuAc_290{290.088}|NeuAc-NeuAc_581{581.182}|M-NeuAc-NeuAc-Hex-Hex-O_M-924{924.666}	290.088|581.182|924.666	5	12.88|12.96|13.05|13.16|13.27			0		13.06	924.487	924.488	1.1	-H2	C85H148N4O39	3.75695e+06	13.1	GD1 d37:1_13.1	d	37	1
QC_TGE_no_MS3ITfinal_pos_1	QC	TGE	no	MS3ITfinal	pos	1	NA	ms	GD1 d38:0	15.25		GD1			NA				NA		15.3	1868.03	1868.03	1.1	+H	C86H155N4O39	84797	15.2	GD1 d38:0_15.2	d	38	0
QC_TGE_no_MS3ITfinal_pos_3	QC	TGE	no	MS3ITfinal	pos	3	NA	ms	GD1 d38:0	15.25		GD1			NA				NA		15.23	1868.03	1868.03	0.6	+H	C86H155N4O39	111753	15.2	GD1 d38:0_15.2	d	38	0
QC_TGE_no_MS3ITfinal_pos_1	QC	TGE	no	MS3ITfinal	pos	1	NA	ms	GD1 d38:0	15.25		GD1			NA				NA		15.32	934.517	934.517	0	+H2	C86H156N4O39	308044	15.2	GD1 d38:0_15.2	d	38	0
QC_TGE_no_MS3ITfinal_pos_2	QC	TGE	no	MS3ITfinal	pos	2	NA	ms	GD1 d38:0	15.25		GD1			NA				NA		15.26	934.517	934.517	0	+H2	C86H156N4O39	404497	15.2	GD1 d38:0_15.2	d	38	0
QC_TGE_no_MS3ITfinal_pos_1	QC	TGE	no	MS3ITfinal	pos	1	NA	ms	GD1 d38:0	15.25		GD1			NA				NA		15.32	1890.01	1890.01	-0.5	+Na	C86H154N4NaO39	203708	15.2	GD1 d38:0_15.2	d	38	0
QC_TGE_no_MS3ITfinal_pos_2	QC	TGE	no	MS3ITfinal	pos	2	NA	ms	GD1 d38:0	15.25		GD1			NA				NA		15.28	1890.01	1890.01	0.1	+Na	C86H154N4NaO39	207335	15.2	GD1 d38:0_15.2	d	38	0
QC_TGE_no_MS3ITfinal_pos_1	QC	TGE	no	MS3ITfinal	pos	1	NA	ms	GD1 d38:0	15.25		GD1			NA				NA		15.44	1885.05	1885.05	0.1	+NH4	C86H158N5O39	500057	15.2	GD1 d38:0_15.2	d	38	0
QC_TGE_no_MS3ITfinal_pos_3	QC	TGE	no	MS3ITfinal	pos	3	NA	ms	GD1 d38:0	15.25		GD1			NA				NA		15.25	1885.05	1885.05	-1.6	+NH4	C86H158N5O39	812422	15.2	GD1 d38:0_15.2	d	38	0
QC_TGE_no_MS3ITfinal_neg_1	QC	TGE	no	MS3ITfinal	neg	1	NA	ms/ms	GD1 d38:0	15.25	GD1 d38:0	GD1	NeuAc_290{290.088}|Hex-Hex_323{323.098}|NeuAc-NeuAc_581{581.182}|NeuAc-NeuAc-O_599{599.193}|NeuAc-Hex-HexNAc_655{655.220}|Hex-HexNAc-Hex-Hex-O_706{706.240}	290.088|323.098|581.182|599.193|655.220|706.240	7	15.08|15.16|15.25|15.34|15.43|15.52|15.63			0		15.25	932.502	932.502	0	-H2	C86H152N4O39	8.18243e+06	15.2	GD1 d38:0_15.2	d	38	0
QC_TGE_no_MS3ITfinal_neg_2	QC	TGE	no	MS3ITfinal	neg	2	NA	ms/ms	GD1 d38:0	15.25	GD1 d38:0	GD1	NeuAc_290{290.088}|HexNAc-Hex-Hex_526{526.177}|NeuAc-NeuAc_581{581.182}	290.088|526.177|581.182	7	14.96|15.05|15.14|15.24|15.33|15.41|15.53			0		15.22	932.502	932.5	-2.2	-H2	C86H152N4O39	7.92162e+06	15.2	GD1 d38:0_15.2	d	38	0
Sample_ADIPO_d5_MS3ITfinal_neg_2	Sample	ADIPO	d5	MS3ITfinal	neg	2	NA	ms	GD1 d38:0	15.25		GD1			NA				NA		15.05	1866.01	1866.01	0.6	-H	C86H153N4O39	55068.2	15.2	GD1 d38:0_15.2	d	38	0
QC_TGE_no_MS3ITfinal_pos_3	QC	TGE	no	MS3ITfinal	pos	3	NA	ms/ms	GD1 d38:1	14.31	GD1 18:0-20:1;2	GD1	HexNAc_204{204.086}|NeuAc-H2O_274{274.093}|NeuAc_292{292.103}|LCB-2H2O_LCB-36(20:1){292.300}|Hex-HexNAc_366{366.139}|M-NeuAc-NeuAc-Hex-HexNAc-Hex-Hex-O_M-1289{577.578}	204.086|274.093|292.103|292.300|366.139|577.578	6	13.94|14.09|14.18|14.28|14.39|14.49	HexNAc_204_MS3{204.086}|NeuAc-H2O_274_MS3{274.093}|LCB-C1H2O_LCB-30_MS3(20:1){280.300}|LCB-CH4O2_LCB-48_MS3(20:1){280.300}|FA_FA_MS3(18:0){284.271}|NeuAc_292_MS3{292.103}|LCB-2H2O_LCB-36_MS3(20:1){292.300}|NeuAc-O_310_MS3{310.113}|LCB-H2O_LCB-18_MS3(20:1){310.310}|Hex-Hex-O_343_MS3{343.124}|Hex-HexNAc_366_MS3{366.139}|NeuAc-Hex_454_MS3{454.156}|HexNAc-Hex-Hex-O_546_MS3{546.202}|M-NeuAc-NeuAc-Hex-…	204.086|274.093|280.300|280.300|284.271|292.103|292.300|310.113|310.310|343.124|366.139|454.156|546.202|577.578|739.631	9	13.94|13.94|13.94|14.39|14.40|14.40|14.40|14.40|14.40	14.31	933.509	933.51	1.1	+H2	C86H154N4O39	14642367	14.3	GD1 d38:1_14.3	d	38	1
QC_TGE_no_MS3ITfinal_pos_1	QC	TGE	no	MS3ITfinal	pos	1	NA	ms	GD1 d38:1	14.31		GD1			NA				NA		14.4	1887.99	1887.99	0.6	+Na	C86H152N4NaO39	5.49045e+06	14.3	GD1 d38:1_14.3	d	38	1
QC_TGE_no_MS3ITfinal_pos_2	QC	TGE	no	MS3ITfinal	pos	2	NA	ms	GD1 d38:1	14.31		GD1			NA				NA		14.39	1887.99	1887.99	0.1	+Na	C86H152N4NaO39	5.73976e+06	14.3	GD1 d38:1_14.3	d	38	1
QC_TGE_no_MS3ITfinal_pos_3	QC	TGE	no	MS3ITfinal	pos	3	NA	ms	GD1 d38:1	14.31		GD1			NA				NA		14.33	1887.99	1887.99	-0.5	+Na	C86H152N4NaO39	5804748	14.3	GD1 d38:1_14.3	d	38	1
QC_TGE_no_MS3ITfinal_neg_1	QC	TGE	no	MS3ITfinal	neg	1	NA	ms	GD1 d38:1	14.31		GD1			NA				NA		14.34	1885.98	1885.98	2.7	+Na-H2	C86H150N4NaO39	1.28945e+06	14.3	GD1 d38:1_14.3	d	38	1
QC_TGE_no_MS3ITfinal_neg_2	QC	TGE	no	MS3ITfinal	neg	2	NA	ms	GD1 d38:1	14.31		GD1			NA				NA		14.28	1885.98	1885.98	-1	+Na-H2	C86H150N4NaO39	1.40202e+06	14.3	GD1 d38:1_14.3	d	38	1
QC_TGE_no_MS3ITfinal_neg_3	QC	TGE	no	MS3ITfinal	neg	3	NA	ms	GD1 d38:1	14.31		GD1			NA				NA		14.26	1885.98	1885.98	-1	+Na-H2	C86H150N4NaO39	1.49942e+06	14.3	GD1 d38:1_14.3	d	38	1
QC_TGE_no_MS3ITfinal_pos_1	QC	TGE	no	MS3ITfinal	pos	1	NA	ms/ms	GD1 d38:1	14.31	GD1 18:0-20:1;2	GD1	HexNAc_204{204.086}|NeuAc-H2O_274{274.093}|NeuAc_292{292.103}|LCB-2H2O_LCB-36(20:1){292.300}|Hex-HexNAc_366{366.139}|NeuAc-Hex-HexNAc_657{657.235}	204.086|274.093|292.103|292.300|366.139|657.235	1	14.34	HexNAc_204_MS3{204.086}|FA-H2O_FA-18_MS3(18:0){266.261}|NeuAc-H2O_274_MS3{274.093}|FA_FA_MS3(18:0){284.271}|NeuAc_292_MS3{292.103}|LCB-2H2O_LCB-36_MS3(20:1){292.300}|Hex-Hex_325_MS3{325.112}|Hex-HexNAc_366_MS3{366.139}|NeuAc-Hex_454_MS3{454.156}|HexNAc-Hex-Hex-O_546_MS3{546.202}	204.086|266.261|274.093|284.271|292.103|292.300|325.112|366.139|454.156|546.202	5	14.34|14.34|14.34|14.34|14.34	14.39	1883.04	1883.04	-0.5	+NH4	C86H156N5O39	16019912	14.3	GD1 d38:1_14.3	d	38	1
QC_TGE_no_MS3ITfinal_pos_2	QC	TGE	no	MS3ITfinal	pos	2	NA	ms	GD1 d38:1	14.31		GD1			NA				NA		14.36	1883.04	1883.04	-0.5	+NH4	C86H156N5O39	19582438	14.3	GD1 d38:1_14.3	d	38	1
QC_TGE_no_MS3ITfinal_pos_3	QC	TGE	no	MS3ITfinal	pos	3	NA	ms	GD1 d38:1	14.31		GD1			NA				NA		14.33	1883.04	1883.04	-1	+NH4	C86H156N5O39	19249866	14.3	GD1 d38:1_14.3	d	38	1
QC_TGE_no_MS3ITfinal_neg_1	QC	TGE	no	MS3ITfinal	neg	1	NA	ms/ms	GD1 d38:1	14.31	GD1 d38:1	GD1	NeuAc_290{290.088}|M-NeuAc_M-291{1572.901}	290.088|1572.901	4	14.22|14.31|14.41|14.50			0		14.35	1864	1863.99	-1	-H	C86H151N4O39	1.61513e+06	14.3	GD1 d38:1_14.3	d	38	1
QC_TGE_no_MS3ITfinal_neg_1	QC	TGE	no	MS3ITfinal	neg	1	NA	ms/ms	GD1 d38:1	14.31	GD1 d38:1	GD1	Hex-O_179{179.056}|NeuAc_290{290.088}|Hex-HexNAc_364{364.124}|NeuAc-NeuAc_581{581.182}	179.056|290.088|364.124|581.182	13	13.98|14.08|14.16|14.25|14.35|14.44|14.53|14.63|14.72|14.81|14.90|14.99|15.25	NeuAc_290_MS3{290.088}	290.088	1	15.25	14.34	931.494	931.495	1.1	-H2	C86H150N4O39	204527536	14.3	GD1 d38:1_14.3	d	38	1
QC_TGE_no_MS3ITfinal_neg_2	QC	TGE	no	MS3ITfinal	neg	2	NA	ms/ms	GD1 d38:1	14.31	GD1 18:0-20:1;2	GD1	NeuAc-H2O_272{272.076}|FA_FA(18:0){284.271}|NeuAc_290{290.088}|LCB-2H2O_LCB-36(20:1){290.285}|LCB-H6ON_LCB-36(20:1){291.269}|NeuAc-NeuAc_581{581.182}	272.076|284.271|290.088|290.285|291.269|581.182	14	13.76|13.86|13.96|14.05|14.14|14.23|14.32|14.41|14.50|14.59|14.69|14.77|14.88|15.24	NeuAc_290_MS3{290.088}|LCB-2H2O_LCB-36_MS3(20:1){290.285}|LCB-H6ON_LCB-36_MS3(20:1){291.269}	290.088|290.285|291.269	1	15.24	14.3	931.494	931.495	1.1	-H2	C86H150N4O39	207847280	14.3	GD1 d38:1_14.3	d	38	1
QC_TGE_no_MS3ITfinal_neg_3	QC	TGE	no	MS3ITfinal	neg	3	NA	ms/ms	GD1 d38:1	14.31	GD1 18:0;2-20:1	GD1	HexNAc_202{202.072}|HexNAc-O_220{220.081}|LCB-2H2O_LCB-36(18:0){264.269}|NeuAc_290{290.088}|FA-H4O_FA-20(20:1){290.261}|FA-H3O_FA-19(20:1){291.269}|NeuAc-NeuAc_581{581.182}|M-NeuAc-Hex-Hex-O_M-633{1229.777}	202.072|220.081|264.269|290.088|290.261|291.269|581.182|1229.777	17	13.73|13.83|13.91|14.00|14.09|14.19|14.30|14.39|14.48|14.57|14.66|14.75|14.83|14.91|15.19|15.28|15.58	NeuAc_290_MS3{290.088}|FA-H4O_FA-20_MS3(20:1){290.261}|FA-H3O_FA-19_MS3(20:1){291.269}	290.088|290.261|291.269	1	15.19	14.26	931.494	931.494	0	-H2	C86H150N4O39	205316112	14.3	GD1 d38:1_14.3	d	38	1
QC_TGE_no_MS3ITfinal_neg_1	QC	TGE	no	MS3ITfinal	neg	1	NA	ms/ms	GD1 d38:2	12.24	GD1 14:0;2-24:2	GD1	LCB-CH4O2_LCB-48(14:0){196.206}|NeuAc_290{290.088}|NeuAc-NeuAc_581{581.182}	196.206|290.088|581.182	6	11.99|12.08|12.17|12.27|12.38|12.47	NeuAc-H2O_272_MS3{272.076}|NeuAc_290_MS3{290.088}|FA-H_FA-1_MS3(24:2){363.326}	272.076|290.088|363.326	2	12.18|12.27	12.24	930.487	930.487	0	-H2	C86H148N4O39	2.68548e+06	12.2	GD1 d38:2_12.2	d	38	2
QC_TGE_no_MS3ITfinal_neg_2	QC	TGE	no	MS3ITfinal	neg	2	NA	ms/ms	GD1 d38:2	12.24	GD1 14:0;2-24:2	GD1	LCB-H2O_LCB-18(14:0){226.217}|NeuAc_290{290.088}	226.217|290.088	7	11.97|12.06|12.15|12.24|12.33|12.41|12.51	HexNAc-O_220_MS3{220.081}|NeuAc-H2O_272_MS3{272.076}|NeuAc_290_MS3{290.088}|NeuAc-O_308_MS3{308.098}|Hex-HexNAc_364_MS3{364.124}|FA_FA_MS3(24:2){364.334}	220.081|272.076|290.088|308.098|364.124|364.334	8	11.97|11.97|11.97|12.06|12.06|12.06|12.15|12.15	12.22	930.487	930.483	-4.3	-H2	C86H148N4O39	2593301	12.2	GD1 d38:2_12.2	d	38	2
QC_TGE_no_MS3ITfinal_neg_3	QC	TGE	no	MS3ITfinal	neg	3	NA	ms/ms	GD1 d38:2	12.24	GD1 15:1;2-23:1	GD1	Hex-O_179{179.056}|LCB-H2O_LCB-18(15:1){238.217}|NeuAc_290{290.088}|FA-H3O_FA-19(23:1){333.315}|M-HexNAc-Hex-Hex-O_M-545{1315.778}	179.056|238.217|290.088|333.315|1315.778	8	11.84|11.98|12.07|12.16|12.25|12.35|12.44|12.58			0		12.25	930.487	930.485	-2.2	-H2	C86H148N4O39	2.79325e+06	12.2	GD1 d38:2_12.2	d	38	2
QC_TGE_no_MS3ITfinal_neg_1	QC	TGE	no	MS3ITfinal	neg	1	NA	ms	GD1 d38:2	14.3		GD1			NA				NA		14.35	930.487	930.486	-1	-H2	C86H148N4O39	35350.1	14.3	GD1 d38:2_14.3	d	38	2
QC_TGE_no_MS3ITfinal_neg_2	QC	TGE	no	MS3ITfinal	neg	2	NA	ms	GD1 d38:2	14.3		GD1			NA				NA		14.3	930.487	930.485	-2.2	-H2	C86H148N4O39	53926.5	14.3	GD1 d38:2_14.3	d	38	2
QC_TGE_no_MS3ITfinal_neg_3	QC	TGE	no	MS3ITfinal	neg	3	NA	ms/ms	GD1 d38:2	14.3	GD1 d38:2	GD1	NeuAc_290{290.088}|NeuAc-NeuAc_581{581.182}	290.088|581.182	1	14.25			0		14.26	930.487	930.487	0	-H2	C86H148N4O39	78761.1	14.3	GD1 d38:2_14.3	d	38	2
QC_TGE_no_MS3ITfinal_pos_2	QC	TGE	no	MS3ITfinal	pos	2	NA	ms	GD1 d39:1	15.64		GD1			NA				NA		15.66	940.517	940.518	1.1	+H2	C87H156N4O39	35754.4	15.6	GD1 d39:1_15.6	d	39	1
QC_TGE_no_MS3ITfinal_pos_1	QC	TGE	no	MS3ITfinal	pos	1	NA	ms	GD1 d39:1	15.64		GD1			NA				NA		15.73	1897.05	1897.05	1.1	+NH4	C87H158N5O39	53538	15.6	GD1 d39:1_15.6	d	39	1
QC_TGE_no_MS3ITfinal_pos_2	QC	TGE	no	MS3ITfinal	pos	2	NA	ms	GD1 d39:1	15.64		GD1			NA				NA		15.71	1897.05	1897.06	2.1	+NH4	C87H158N5O39	48751.2	15.6	GD1 d39:1_15.6	d	39	1
QC_TGE_no_MS3ITfinal_neg_1	QC	TGE	no	MS3ITfinal	neg	1	NA	ms/ms	GD1 d39:1	15.64	GD1 d39:1	GD1	HexNAc-O_220{220.081}|NeuAc_290{290.088}	220.081|290.088	4	15.51|15.60|15.69|15.78			0		15.67	938.502	938.503	1.1	-H2	C87H152N4O39	1.31071e+06	15.6	GD1 d39:1_15.6	d	39	1
QC_TGE_no_MS3ITfinal_neg_2	QC	TGE	no	MS3ITfinal	neg	2	NA	ms/ms	GD1 d39:1	15.64	GD1 d39:1	GD1	NeuAc_290{290.088}|M-NeuAc-Hex-Hex_M-615{1261.803}	290.088|1261.803	3	15.51|15.60|15.69			0		15.64	938.502	938.502	0	-H2	C87H152N4O39	1.01108e+06	15.6	GD1 d39:1_15.6	d	39	1
QC_TGE_no_MS3ITfinal_neg_3	QC	TGE	no	MS3ITfinal	neg	3	NA	ms/ms	GD1 d39:1	15.64	GD1 18:0-21:1;2	GD1	FA-H4O_FA-20(18:0){264.245}|FA-H_FA-1(18:0){283.264}|NeuAc_290{290.088}|LCB-2H2O_LCB-36(21:1){304.300}|NeuAc-NeuAc_581{581.182}	264.245|283.264|290.088|304.300|581.182	4	15.49|15.58|15.66|15.75			0		15.61	938.502	938.503	1.1	-H2	C87H152N4O39	1.1233e+06	15.6	GD1 d39:1_15.6	d	39	1
QC_TGE_no_MS3ITfinal_neg_3	QC	TGE	no	MS3ITfinal	neg	3	NA	ms/ms	GD1 d39:1	15.64	GD1 19:1;2-20:0	GD1	LCB-CH4O2_LCB-48(19:1){264.269}|NeuAc_290{290.088}|LCB-H2O_LCB-18(19:1){294.279}|FA-H2O_FA-18(20:0){294.291}|NeuAc-NeuAc_581{581.182}	264.269|290.088|294.279|294.291|581.182	4	15.49|15.58|15.66|15.75			0		15.61	938.502	938.503	1.1	-H2	C87H152N4O39	1.1233e+06	15.6	GD1 d39:1_15.6	d	39	1
QC_TGE_no_MS3ITfinal_neg_3	QC	TGE	no	MS3ITfinal	neg	3	NA	ms/ms	GD1 d39:1	15.64	GD1 18:1-21:0;2	GD1	FA-H2O_FA-18(18:1){264.245}|NeuAc_290{290.088}|LCB-CH4O2_LCB-48(21:0){294.315}|LCB-H6ON_LCB-36(21:0){307.300}|NeuAc-NeuAc_581{581.182}	264.245|290.088|294.315|307.300|581.182	4	15.49|15.58|15.66|15.75			0		15.61	938.502	938.503	1.1	-H2	C87H152N4O39	1.1233e+06	15.6	GD1 d39:1_15.6	d	39	1
QC_TGE_no_MS3ITfinal_neg_3	QC	TGE	no	MS3ITfinal	neg	3	NA	ms/ms	GD1 d39:1	15.64	GD1 18:0;2-21:1	GD1	LCB-2H2O_LCB-36(18:0){264.269}|NeuAc_290{290.088}|FA-H4O_FA-20(21:1){304.276}|NeuAc-NeuAc_581{581.182}	264.269|290.088|304.276|581.182	4	15.49|15.58|15.66|15.75			0		15.61	938.502	938.503	1.1	-H2	C87H152N4O39	1.1233e+06	15.6	GD1 d39:1_15.6	d	39	1
QC_Pool_d5_MS3ITfinal_neg_1	QC	Pool	d5	MS3ITfinal	neg	1	NA	ms/ms	GD1 d40:1	17.1	GD1 d40:1	GD1	NeuAc_290{290.088}|NeuAc-NeuAc-Hex-HexNAc_946{946.315}	290.088|946.315	1	17.07			0		17.12	945.51	945.511	1.1	-H2	C88H154N4O39	269244	17.1	GD1 d40:1_17.1	d	40	1
QC_TGE_no_MS3ITfinal_pos_1	QC	TGE	no	MS3ITfinal	pos	1	NA	ms	GD1 d40:1	17.1		GD1			NA				NA		17.05	947.525	947.525	0	+H2	C88H158N4O39	252771	17.1	GD1 d40:1_17.1	d	40	1
QC_TGE_no_MS3ITfinal_pos_2	QC	TGE	no	MS3ITfinal	pos	2	NA	ms	GD1 d40:1	17.1		GD1			NA				NA		17.03	947.525	947.525	0	+H2	C88H158N4O39	198641	17.1	GD1 d40:1_17.1	d	40	1
QC_TGE_no_MS3ITfinal_pos_3	QC	TGE	no	MS3ITfinal	pos	3	NA	ms	GD1 d40:1	17.1		GD1			NA				NA		16.98	947.525	947.525	0	+H2	C88H158N4O39	161451	17.1	GD1 d40:1_17.1	d	40	1
QC_TGE_no_MS3ITfinal_pos_1	QC	TGE	no	MS3ITfinal	pos	1	NA	ms	GD1 d40:1	17.1		GD1			NA				NA		17.08	1911.07	1911.07	0.1	+NH4	C88H160N5O39	264538	17.1	GD1 d40:1_17.1	d	40	1
QC_TGE_no_MS3ITfinal_pos_2	QC	TGE	no	MS3ITfinal	pos	2	NA	ms	GD1 d40:1	17.1		GD1			NA				NA		17.03	1911.07	1911.07	0.1	+NH4	C88H160N5O39	181747	17.1	GD1 d40:1_17.1	d	40	1
QC_TGE_no_MS3ITfinal_pos_3	QC	TGE	no	MS3ITfinal	pos	3	NA	ms	GD1 d40:1	17.1		GD1			NA				NA		16.98	1911.07	1911.07	2.7	+NH4	C88H160N5O39	306704	17.1	GD1 d40:1_17.1	d	40	1
QC_TGE_no_MS3ITfinal_neg_1	QC	TGE	no	MS3ITfinal	neg	1	NA	ms/ms	GD1 d40:1	17.1	GD1 20:0-20:1;2	GD1	NeuAc_290{290.088}|LCB-2H2O_LCB-36(20:1){290.285}|FA-H_FA-1(20:0){311.295}|NeuAc-NeuAc_581{581.182}|NeuAc-NeuAc-Hex-HexNAc_946{946.315}	290.088|290.285|311.295|581.182|946.315	6	16.82|16.91|16.98|17.07|17.17|17.26			0		17.01	945.51	945.51	0	-H2	C88H154N4O39	3.66083e+06	17.1	GD1 d40:1_17.1	d	40	1
QC_TGE_no_MS3ITfinal_neg_2	QC	TGE	no	MS3ITfinal	neg	2	NA	ms/ms	GD1 d40:1	17.1	GD1 14:1;2-26:0	GD1	Hex_161{161.044}|LCB-H6ON_LCB-36(14:1){207.175}|NeuAc_290{290.088}|FA_FA(26:0){396.396}|NeuAc-NeuAc_581{581.182}|NeuAc-NeuAc-Hex-HexNAc_946{946.315}	161.044|207.175|290.088|396.396|581.182|946.315	6	16.76|16.85|16.94|17.05|17.14|17.25			0		16.96	945.51	945.51	0	-H2	C88H154N4O39	3.88878e+06	17.1	GD1 d40:1_17.1	d	40	1
QC_TGE_no_MS3ITfinal_neg_3	QC	TGE	no	MS3ITfinal	neg	3	NA	ms/ms	GD1 d40:1	17.1	GD1 d40:1	GD1	NeuAc_290{290.088}|NeuAc-NeuAc_581{581.182}|NeuAc-NeuAc-Hex-HexNAc_946{946.315}	290.088|581.182|946.315	6	16.71|16.80|16.91|17.00|17.08|17.19			0		16.94	945.51	945.51	0	-H2	C88H154N4O39	3.86031e+06	17.1	GD1 d40:1_17.1	d	40	1
Sample_CHONDRO_d5_MS3ITfinal_neg_1	Sample	CHONDRO	d5	MS3ITfinal	neg	1	NA	ms/ms	GD1 d40:1	17.1	GD1 d40:1	GD1	NeuAc_290{290.088}|NeuAc-NeuAc-Hex-HexNAc_946{946.315}	290.088|946.315	4	17.12|17.21|17.32|17.41			0		17.23	945.51	945.51	0	-H2	C88H154N4O39	1.44542e+06	17.1	GD1 d40:1_17.1	d	40	1
Sample_CHONDRO_d5_MS3ITfinal_neg_2	Sample	CHONDRO	d5	MS3ITfinal	neg	2	NA	ms/ms	GD1 d40:1	17.1	GD1 d40:1	GD1	NeuAc_290{290.088}|NeuAc-O_308{308.098}|NeuAc-NeuAc-Hex-HexNAc_946{946.315}	290.088|308.098|946.315	3	17.12|17.21|17.30			0		17.23	945.51	945.51	0	-H2	C88H154N4O39	1.06891e+06	17.1	GD1 d40:1_17.1	d	40	1
Sample_CHONDRO_d5_MS3ITfinal_neg_3	Sample	CHONDRO	d5	MS3ITfinal	neg	3	NA	ms/ms	GD1 d40:1	17.1	GD1 d40:1	GD1	NeuAc_290{290.088}|NeuAc-NeuAc-Hex-HexNAc_946{946.315}|M-NeuAc_M-291{1599.924}	290.088|946.315|1599.924	5	17.07|17.17|17.26|17.37|17.51			0		17.23	945.51	945.509	-1	-H2	C88H154N4O39	2.57629e+06	17.1	GD1 d40:1_17.1	d	40	1
Sample_CHONDRO_d5_MS3ITfinal_neg_4	Sample	CHONDRO	d5	MS3ITfinal	neg	4	NA	ms/ms	GD1 d40:1	17.1	GD1 d40:1	GD1	NeuAc_290{290.088}|M-NeuAc-NeuAc-Hex-HexNAc-Hex-Hex-O_M-1289{601.581}|NeuAc-NeuAc-Hex-HexNAc_946{946.315}|NeuAc-Hex-HexNAc-Hex-Hex_979{979.325}	290.088|601.581|946.315|979.325	3	17.10|17.19|17.32			0		17.21	945.51	945.51	0	-H2	C88H154N4O39	415336	17.1	GD1 d40:1_17.1	d	40	1
Sample_CHONDRO_d5_MS3ITfinal_neg_5	Sample	CHONDRO	d5	MS3ITfinal	neg	5	NA	ms/ms	GD1 d40:1	17.1	GD1 d40:1	GD1	NeuAc_290{290.088}|NeuAc-NeuAc-Hex-HexNAc_946{946.315}	290.088|946.315	3	17.08|17.19|17.30			0		17.17	945.51	945.509	-1	-H2	C88H154N4O39	710842	17.1	GD1 d40:1_17.1	d	40	1
Sample_OSTEO_d5_MS3ITfinal_neg_2	Sample	OSTEO	d5	MS3ITfinal	neg	2	NA	ms/ms	GD1 d40:1	17.1	GD1 d40:1	GD1	NeuAc_290{290.088}|NeuAc-Hex-Hex_614{614.192}|NeuAc-NeuAc-Hex-HexNAc_946{946.315}	290.088|614.192|946.315	3	17.14|17.26|17.35			0		17.3	945.51	945.511	1.1	-H2	C88H154N4O39	469235	17.1	GD1 d40:1_17.1	d	40	1
Sample_OSTEO_d5_MS3ITfinal_neg_3	Sample	OSTEO	d5	MS3ITfinal	neg	3	NA	ms/ms	GD1 d40:1	17.1	GD1 d40:1	GD1	NeuAc-H2O_272{272.076}|NeuAc_290{290.088}|NeuAc-NeuAc-Hex-HexNAc_946{946.315}	272.076|290.088|946.315	3	17.21|17.32|17.46			0		17.3	945.51	945.509	-1	-H2	C88H154N4O39	550982	17.1	GD1 d40:1_17.1	d	40	1
Sample_OSTEO_d5_MS3ITfinal_neg_4	Sample	OSTEO	d5	MS3ITfinal	neg	4	NA	ms/ms	GD1 d40:1	17.1	GD1 d40:1	GD1	NeuAc_290{290.088}|NeuAc-O_308{308.098}|NeuAc-NeuAc-Hex-HexNAc_946{946.315}	290.088|308.098|946.315	2	17.16|17.26			0		17.26	945.51	945.51	0	-H2	C88H154N4O39	634213	17.1	GD1 d40:1_17.1	d	40	1
Sample_OSTEO_d5_MS3ITfinal_neg_5	Sample	OSTEO	d5	MS3ITfinal	neg	5	NA	ms/ms	GD1 d40:1	17.1	GD1 17:0-23:1;2	GD1	FA_FA(17:0){270.255}|NeuAc_290{290.088}|NeuAc-NeuAc-Hex-HexNAc_946{946.315}	270.255|290.088|946.315	4	17.10|17.21|17.33|17.42	LCB-H6ON_LCB-36_MS3(23:1){333.315}	333.315	1	17.42	17.3	945.51	945.509	-1	-H2	C88H154N4O39	1.05778e+06	17.1	GD1 d40:1_17.1	d	40	1
QC_Pool_d5_MS3ITfinal_neg_1	QC	Pool	d5	MS3ITfinal	neg	1	NA	ms/ms	GD1 d42:1	19.94	GD1 d42:1	GD1	NeuAc_290{290.088}	290.088	4	19.78|19.87|19.96|20.05			0		19.89	959.526	959.526	0	-H2	C90H158N4O39	3.0569e+06	19.9	GD1 d42:1_19.9	d	42	1
QC_TGE_no_MS3ITfinal_neg_2	QC	TGE	no	MS3ITfinal	neg	2	NA	ms	GD1 d42:1	19.94		GD1			NA				NA		19.78	959.526	959.526	0	-H2	C90H158N4O39	215528	19.9	GD1 d42:1_19.9	d	42	1
QC_TGE_no_MS3ITfinal_neg_3	QC	TGE	no	MS3ITfinal	neg	3	NA	ms	GD1 d42:1	19.94		GD1			NA				NA		19.8	959.526	959.526	0	-H2	C90H158N4O39	124740	19.9	GD1 d42:1_19.9	d	42	1
Sample_ADIPO_d5_MS3ITfinal_neg_2	Sample	ADIPO	d5	MS3ITfinal	neg	2	NA	ms/ms	GD1 d42:1	19.94	GD1 d42:1	GD1	NeuAc_290{290.088}	290.088	2	19.78|19.89			0		19.87	959.526	959.527	1.1	-H2	C90H158N4O39	1.48629e+06	19.9	GD1 d42:1_19.9	d	42	1
Sample_ADIPO_d5_MS3ITfinal_neg_3	Sample	ADIPO	d5	MS3ITfinal	neg	3	NA	ms	GD1 d42:1	19.94		GD1			NA				NA		19.89	959.526	959.528	2.1	-H2	C90H158N4O39	1.42068e+06	19.9	GD1 d42:1_19.9	d	42	1
Sample_CHONDRO_d5_MS3ITfinal_neg_1	Sample	CHONDRO	d5	MS3ITfinal	neg	1	NA	ms/ms	GD1 d42:1	19.94	GD1 d42:1	GD1	NeuAc_290{290.088}|M-NeuAc-Hex-HexNAc_M-656{1262.824}	290.088|1262.824	7	19.69|19.80|19.89|19.98|20.07|20.17|20.26			0		19.94	959.526	959.527	1.1	-H2	C90H158N4O39	9451117	19.9	GD1 d42:1_19.9	d	42	1
Sample_CHONDRO_d5_MS3ITfinal_neg_2	Sample	CHONDRO	d5	MS3ITfinal	neg	2	NA	ms/ms	GD1 d42:1	19.94	GD1 d42:1	GD1	NeuAc_290{290.088}	290.088	7	19.66|19.76|19.85|19.94|20.03|20.14|20.37			0		19.92	959.526	959.527	1.1	-H2	C90H158N4O39	8718498	19.9	GD1 d42:1_19.9	d	42	1
Sample_CHONDRO_d5_MS3ITfinal_neg_3	Sample	CHONDRO	d5	MS3ITfinal	neg	3	NA	ms/ms	GD1 d42:1	19.94	GD1 d42:1	GD1	NeuAc_290{290.088}|HexNAc-Hex-Hex_526{526.177}	290.088|526.177	7	19.64|19.76|19.89|19.98|20.07|20.17|20.30			0		19.94	959.526	959.526	0	-H2	C90H158N4O39	12708129	19.9	GD1 d42:1_19.9	d	42	1
Sample_CHONDRO_d5_MS3ITfinal_neg_4	Sample	CHONDRO	d5	MS3ITfinal	neg	4	NA	ms/ms	GD1 d42:1	19.94	GD1 18:0-24:1;2	GD1	FA-H3O_FA-19(18:0){265.252}|NeuAc_290{290.088}|LCB-CH4O2_LCB-48(24:1){334.346}	265.252|290.088|334.346	5	19.80|19.89|19.98|20.07|20.17			0		19.92	959.526	959.527	1.1	-H2	C90H158N4O39	5.19167e+06	19.9	GD1 d42:1_19.9	d	42	1
Sample_CHONDRO_d5_MS3ITfinal_neg_5	Sample	CHONDRO	d5	MS3ITfinal	neg	5	NA	ms/ms	GD1 d42:1	19.94	GD1 17:1;2-25:0	GD1	LCB-2H2O_LCB-36(17:1){248.237}|NeuAc_290{290.088}|Hex-Hex-O_341{341.108}	248.237|290.088|341.108	6	19.66|19.76|19.85|19.96|20.17|20.33	FA-H2O_FA-18_MS3(25:0){364.370}|M-NeuAc-NeuAc-Hex-HexNAc-Hex-Hex_M-1271_MS3{647.623}	364.370|647.623	1	19.96	19.91	959.526	959.527	1.1	-H2	C90H158N4O39	6745135	19.9	GD1 d42:1_19.9	d	42	1
Sample_MSC_d5_MS3ITfinal_neg_4	Sample	MSC	d5	MS3ITfinal	neg	4	NA	ms	GD1 d42:1	19.94		GD1			NA				NA		19.89	959.526	959.528	2.1	-H2	C90H158N4O39	48339.2	19.9	GD1 d42:1_19.9	d	42	1
Sample_OSTEO_d5_MS3ITfinal_neg_1	Sample	OSTEO	d5	MS3ITfinal	neg	1	NA	ms/ms	GD1 d42:1	19.94	GD1 d42:1	GD1	NeuAc_290{290.088}	290.088	5	19.83|19.94|20.03|20.12|20.21			0		19.98	959.526	959.526	0	-H2	C90H158N4O39	5742321	19.9	GD1 d42:1_19.9	d	42	1
Sample_OSTEO_d5_MS3ITfinal_neg_2	Sample	OSTEO	d5	MS3ITfinal	neg	2	NA	ms/ms	GD1 d42:1	19.94	GD1 d42:1	GD1	NeuAc_290{290.088}	290.088	4	19.78|19.89|19.98|20.19			0		19.96	959.526	959.527	1.1	-H2	C90H158N4O39	6.12899e+06	19.9	GD1 d42:1_19.9	d	42	1
Sample_OSTEO_d5_MS3ITfinal_neg_3	Sample	OSTEO	d5	MS3ITfinal	neg	3	NA	ms/ms	GD1 d42:1	19.94	GD1 d42:1	GD1	NeuAc_290{290.088}	290.088	5	19.80|19.96|20.05|20.14|20.25			0		19.98	959.526	959.527	1.1	-H2	C90H158N4O39	5618216	19.9	GD1 d42:1_19.9	d	42	1
Sample_OSTEO_d5_MS3ITfinal_neg_4	Sample	OSTEO	d5	MS3ITfinal	neg	4	NA	ms/ms	GD1 d42:1	19.94	GD1 20:1;2-22:0	GD1	NeuAc_290{290.088}|LCB-2H2O_LCB-36(20:1){290.285}|FA-H_FA-1(22:0){339.326}	290.088|290.285|339.326	7	19.64|19.82|19.91|20.00|20.10|20.19|20.30			3	19.82|19.82|19.82	19.98	959.526	959.527	1.1	-H2	C90H158N4O39	4.07992e+06	19.9	GD1 d42:1_19.9	d	42	1
Sample_OSTEO_d5_MS3ITfinal_neg_5	Sample	OSTEO	d5	MS3ITfinal	neg	5	NA	ms/ms	GD1 d42:1	19.94	GD1 15:1;2-27:0	GD1	NeuAc_290{290.088}	290.088	5	19.76|19.87|19.96|20.05|20.14	HexNAc-O_220_MS3{220.081}|LCB-2H2O_LCB-36_MS3(15:1){220.206}|LCB-H6ON_LCB-36_MS3(15:1){221.191}|Hex-HexNAc_364_MS3{364.124}|FA-H4O_FA-20_MS3(27:0){390.386}|FA-H3O_FA-19_MS3(27:0){391.394}|FA-H2O_FA-18_MS3(27:0){392.401}|NeuAc-Hex-Hex_614_MS3{614.192}|M-NeuAc-NeuAc-Hex-HexNAc-Hex-Hex_M-1271_MS3{647.623}	220.081|220.206|221.191|364.124|390.386|391.394|392.401|614.192|647.623	5	19.87|19.87|19.96|19.96|19.96	19.96	959.526	959.526	0	-H2	C90H158N4O39	9037051	19.9	GD1 d42:1_19.9	d	42	1
Sample_OSTEO_d5_MS3ITfinal_neg_5	Sample	OSTEO	d5	MS3ITfinal	neg	5	NA	ms/ms	GD1 d42:1	19.94	GD1 18:1;2-24:0	GD1	NeuAc_290{290.088}	290.088	5	19.76|19.87|19.96|20.05|20.14	HexNAc-O_220_MS3{220.081}|LCB-2H2O_LCB-36_MS3(18:1){262.252}|LCB-H6ON_LCB-36_MS3(18:1){263.237}|Hex-HexNAc_364_MS3{364.124}|FA-H_FA-1_MS3(24:0){367.358}|FA_FA_MS3(24:0){368.365}|NeuAc-Hex-Hex_614_MS3{614.192}|M-NeuAc-NeuAc-Hex-HexNAc-Hex-Hex_M-1271_MS3{647.623}	220.081|262.252|263.237|364.124|367.358|368.365|614.192|647.623	5	19.87|19.87|19.96|19.96|19.96	19.96	959.526	959.526	0	-H2	C90H158N4O39	9037051	19.9	GD1 d42:1_19.9	d	42	1
QC_Pool_d5_MS3ITfinal_neg_1	QC	Pool	d5	MS3ITfinal	neg	1	NA	ms/ms	GD1 d42:2	17.03	GD1 d42:2	GD1	NeuAc_290{290.088}	290.088	3	16.80|16.89|16.98			0		16.92	958.518	958.52	2.1	-H2	C90H156N4O39	1.4138e+06	17	GD1 d42:2_17	d	42	2
QC_TGE_no_MS3ITfinal_neg_1	QC	TGE	no	MS3ITfinal	neg	1	NA	ms	GD1 d42:2	17.03		GD1			NA				NA		16.94	958.518	958.519	1.1	-H2	C90H156N4O39	171733	17	GD1 d42:2_17	d	42	2
QC_TGE_no_MS3ITfinal_neg_2	QC	TGE	no	MS3ITfinal	neg	2	NA	ms	GD1 d42:2	17.03		GD1			NA				NA		16.87	958.518	958.519	1.1	-H2	C90H156N4O39	113102	17	GD1 d42:2_17	d	42	2
QC_TGE_no_MS3ITfinal_neg_3	QC	TGE	no	MS3ITfinal	neg	3	NA	ms	GD1 d42:2	17.03		GD1			NA				NA		16.89	958.518	958.519	1.1	-H2	C90H156N4O39	116800	17	GD1 d42:2_17	d	42	2
Sample_ADIPO_d5_MS3ITfinal_neg_2	Sample	ADIPO	d5	MS3ITfinal	neg	2	NA	ms/ms	GD1 d42:2	17.03	GD1 d42:2	GD1	NeuAc-H2O_272{272.076}|NeuAc_290{290.088}	272.076|290.088	3	16.73|16.83|16.94			0		16.85	958.518	958.518	0	-H2	C90H156N4O39	885612	17	GD1 d42:2_17	d	42	2
Sample_ADIPO_d5_MS3ITfinal_neg_3	Sample	ADIPO	d5	MS3ITfinal	neg	3	NA	ms/ms	GD1 d42:2	17.03	GD1 d42:2	GD1	NeuAc_290{290.088}	290.088	3	16.82|16.92|17.01			0		16.89	958.518	958.519	1.1	-H2	C90H156N4O39	429492	17	GD1 d42:2_17	d	42	2
Sample_ADIPO_d5_MS3ITfinal_neg_4	Sample	ADIPO	d5	MS3ITfinal	neg	4	NA	ms/ms	GD1 d42:2	17.03	GD1 d42:2	GD1	NeuAc_290{290.088}|Hex-Hex-O_341{341.108}	290.088|341.108	2	16.87|16.96			0		16.87	958.518	958.519	1.1	-H2	C90H156N4O39	406422	17	GD1 d42:2_17	d	42	2
Sample_ADIPO_d5_MS3ITfinal_neg_5	Sample	ADIPO	d5	MS3ITfinal	neg	5	NA	ms/ms	GD1 d42:2	17.03	GD1 d42:2	GD1	NeuAc_290{290.088}	290.088	1	16.92			0		16.89	958.518	958.518	0	-H2	C90H156N4O39	431358	17	GD1 d42:2_17	d	42	2
Sample_CHONDRO_d5_MS3ITfinal_neg_1	Sample	CHONDRO	d5	MS3ITfinal	neg	1	NA	ms/ms	GD1 d42:2	17.03	GD1 20:2-22:0;2	GD1	NeuAc_290{290.088}|FA-H2O_FA-18(20:2){290.261}|LCB-H2O_LCB-18(22:0){338.341}|M-NeuAc-Hex-HexNAc-Hex-Hex_M-980{936.702}	290.088|290.261|338.341|936.702	3	16.85|17.01|17.10			0		17.01	958.518	958.519	1.1	-H2	C90H156N4O39	4429301	17	GD1 d42:2_17	d	42	2
Sample_CHONDRO_d5_MS3ITfinal_neg_1	Sample	CHONDRO	d5	MS3ITfinal	neg	1	NA	ms/ms	GD1 d42:2	17.03	GD1 20:1;2-22:1	GD1	NeuAc_290{290.088}|LCB-2H2O_LCB-36(20:1){290.285}|FA_FA(22:1){338.317}|M-NeuAc-Hex-HexNAc-Hex-Hex_M-980{936.702}	290.088|290.285|338.317|936.702	3	16.85|17.01|17.10			0		17.01	958.518	958.519	1.1	-H2	C90H156N4O39	4429301	17	GD1 d42:2_17	d	42	2
Sample_CHONDRO_d5_MS3ITfinal_neg_2	Sample	CHONDRO	d5	MS3ITfinal	neg	2	NA	ms/ms	GD1 d42:2	17.03	GD1 d42:2	GD1	NeuAc_290{290.088}	290.088	4	16.83|16.94|17.03|17.12			0		17	958.518	958.519	1.1	-H2	C90H156N4O39	3.20686e+06	17	GD1 d42:2_17	d	42	2
Sample_CHONDRO_d5_MS3ITfinal_neg_3	Sample	CHONDRO	d5	MS3ITfinal	neg	3	NA	ms/ms	GD1 d42:2	17.03	GD1 d42:2	GD1	NeuAc_290{290.088}	290.088	4	16.87|16.96|17.05|17.14			0		17.01	958.518	958.519	1.1	-H2	C90H156N4O39	5848635	17	GD1 d42:2_17	d	42	2
Sample_CHONDRO_d5_MS3ITfinal_neg_4	Sample	CHONDRO	d5	MS3ITfinal	neg	4	NA	ms/ms	GD1 d42:2	17.03	GD1 d42:2	GD1	NeuAc_290{290.088}	290.088	3	16.89|16.98|17.07			0		17.01	958.518	958.52	2.1	-H2	C90H156N4O39	1.53646e+06	17	GD1 d42:2_17	d	42	2
Sample_CHONDRO_d5_MS3ITfinal_neg_5	Sample	CHONDRO	d5	MS3ITfinal	neg	5	NA	ms/ms	GD1 d42:2	17.03	GD1 d42:2	GD1	NeuAc_290{290.088}	290.088	3	16.87|16.96|17.07			0		16.98	958.518	958.52	2.1	-H2	C90H156N4O39	1.83455e+06	17	GD1 d42:2_17	d	42	2
Sample_OSTEO_d5_MS3ITfinal_neg_1	Sample	OSTEO	d5	MS3ITfinal	neg	1	NA	ms/ms	GD1 d42:2	17.03	GD1 d42:2	GD1	NeuAc_290{290.088}	290.088	3	16.92|17.03|17.12			0		17.05	958.518	958.519	1.1	-H2	C90H156N4O39	4932788	17	GD1 d42:2_17	d	42	2
Sample_OSTEO_d5_MS3ITfinal_neg_2	Sample	OSTEO	d5	MS3ITfinal	neg	2	NA	ms/ms	GD1 d42:2	17.03	GD1 d42:2	GD1	NeuAc_290{290.088}|M-NeuAc-Hex-HexNAc-Hex-Hex_M-980{936.702}	290.088|936.702	5	16.80|16.89|16.98|17.08|17.17			0		17.05	958.518	958.519	1.1	-H2	C90H156N4O39	6.09262e+06	17	GD1 d42:2_17	d	42	2
Sample_OSTEO_d5_MS3ITfinal_neg_3	Sample	OSTEO	d5	MS3ITfinal	neg	3	NA	ms/ms	GD1 d42:2	17.03	GD1 d42:2	GD1	NeuAc_290{290.088}	290.088	5	16.76|16.87|16.96|17.05|17.19			0		17.05	958.518	958.519	1.1	-H2	C90H156N4O39	5.69801e+06	17	GD1 d42:2_17	d	42	2
Sample_OSTEO_d5_MS3ITfinal_neg_4	Sample	OSTEO	d5	MS3ITfinal	neg	4	NA	ms/ms	GD1 d42:2	17.03	GD1 d42:2	GD1	NeuAc_290{290.088}	290.088	3	16.83|17.01|17.12			0		17.03	958.518	958.519	1.1	-H2	C90H156N4O39	3.72052e+06	17	GD1 d42:2_17	d	42	2
Sample_OSTEO_d5_MS3ITfinal_neg_5	Sample	OSTEO	d5	MS3ITfinal	neg	5	NA	ms/ms	GD1 d42:2	17.03	GD1 20:1;2-22:1	GD1	NeuAc_290{290.088}|LCB-2H2O_LCB-36(20:1){290.285}	290.088|290.285	5	16.85|16.96|17.05|17.14|17.26	FA-H_FA-1_MS3(22:1){337.310}	337.31	1	17.26	17.07	958.518	958.518	0	-H2	C90H156N4O39	9993298	17	GD1 d42:2_17	d	42	2
Sample_CHONDRO_d5_MS3ITfinal_neg_3	Sample	CHONDRO	d5	MS3ITfinal	neg	3	NA	ms/ms	GD1 d44:2	19.73	GD1 d44:2	GD1	NeuAc_290{290.088}	290.088	1	19.69			0		19.69	972.534	972.534	0	-H2	C92H160N4O39	258367	19.7	GD1 d44:2_19.7	d	44	2
Sample_OSTEO_d5_MS3ITfinal_neg_1	Sample	OSTEO	d5	MS3ITfinal	neg	1	NA	ms/ms	GD1 d44:2	19.73	GD1 d44:2	GD1	NeuAc_290{290.088}	290.088	1	19.75			0		19.73	972.534	972.535	1.1	-H2	C92H160N4O39	392821	19.7	GD1 d44:2_19.7	d	44	2
Sample_OSTEO_d5_MS3ITfinal_neg_5	Sample	OSTEO	d5	MS3ITfinal	neg	5	NA	ms/ms	GD1 d44:2	19.73	GD1 18:0;2-26:2	GD1	LCB-H2O_LCB-18(18:0){282.279}|NeuAc_290{290.088}|FA-H4O_FA-20(26:2){372.338}|NeuAc-Hex-Hex_614{614.192}	282.279|290.088|372.338|614.192	2	19.64|19.73			2	19.73|19.73	19.76	972.534	972.534	0	-H2	C92H160N4O39	488636	19.7	GD1 d44:2_19.7	d	44	2
QC_TGE_no_MS3ITfinal_pos_1	QC	TGE	no	MS3ITfinal	pos	1	NA	ms	GD1 t36:1	11.85		GD1			NA				NA		11.9	1871	1871	1.6	+NH4	C84H152N5O40	145626	11.8	GD1 t36:1_11.8	t	36	1
QC_TGE_no_MS3ITfinal_pos_3	QC	TGE	no	MS3ITfinal	pos	3	NA	ms	GD1 t36:1	11.85		GD1			NA				NA		11.85	1871	1871	1.6	+NH4	C84H152N5O40	250007	11.8	GD1 t36:1_11.8	t	36	1
QC_TGE_no_MS3ITfinal_neg_1	QC	TGE	no	MS3ITfinal	neg	1	NA	ms/ms	GD1 t36:1	11.85	GD1 t36:1	GD1	NeuAc_290{290.088}	290.088	1	11.81			0		11.9	925.476	925.475	-1.1	-H2	C84H146N4O40	4341730	11.8	GD1 t36:1_11.8	t	36	1
QC_TGE_no_MS3ITfinal_neg_2	QC	TGE	no	MS3ITfinal	neg	2	NA	ms/ms	GD1 t36:1	11.85	GD1 t36:1	GD1	NeuAc_290{290.088}	290.088	1	11.84			0		11.85	925.476	925.476	0	-H2	C84H146N4O40	4114852	11.8	GD1 t36:1_11.8	t	36	1
QC_TGE_no_MS3ITfinal_neg_3	QC	TGE	no	MS3ITfinal	neg	3	NA	ms/ms	GD1 t36:1	11.85	GD1 t36:1	GD1	NeuAc_290{290.088}	290.088	1	11.74	NeuAc_290_MS3{290.088}	290.088	1	11.74	11.84	925.476	925.476	0	-H2	C84H146N4O40	4.25893e+06	11.8	GD1 t36:1_11.8	t	36	1
QC_TGE_no_MS3ITfinal_pos_1	QC	TGE	no	MS3ITfinal	pos	1	NA	ms	GD1 t38:2	11.89		GD1			NA				NA		11.96	1879.99	1879.99	1.1	+H	C86H151N4O40	209576	11.9	GD1 t38:2_11.9	t	38	2
QC_TGE_no_MS3ITfinal_pos_2	QC	TGE	no	MS3ITfinal	pos	2	NA	ms	GD1 t38:2	11.89		GD1			NA				NA		11.94	1879.99	1879.99	-1	+H	C86H151N4O40	31299.6	11.9	GD1 t38:2_11.9	t	38	2
QC_TGE_no_MS3ITfinal_pos_3	QC	TGE	no	MS3ITfinal	pos	3	NA	ms	GD1 t38:2	11.89		GD1			NA				NA		11.91	1879.99	1879.99	2.1	+H	C86H151N4O40	96958.7	11.9	GD1 t38:2_11.9	t	38	2
QC_TGE_no_MS3ITfinal_pos_1	QC	TGE	no	MS3ITfinal	pos	1	NA	ms	GD1 t38:2	11.89		GD1			NA				NA		12	1897.02	1897.02	0.1	+NH4	C86H154N5O40	372679	11.9	GD1 t38:2_11.9	t	38	2
QC_TGE_no_MS3ITfinal_pos_2	QC	TGE	no	MS3ITfinal	pos	2	NA	ms	GD1 t38:2	11.89		GD1			NA				NA		11.92	1897.02	1897.02	-0.5	+NH4	C86H154N5O40	564787	11.9	GD1 t38:2_11.9	t	38	2
QC_TGE_no_MS3ITfinal_pos_3	QC	TGE	no	MS3ITfinal	pos	3	NA	ms	GD1 t38:2	11.89		GD1			NA				NA		11.98	1897.02	1897.02	-0.5	+NH4	C86H154N5O40	366165	11.9	GD1 t38:2_11.9	t	38	2
QC_TGE_no_MS3ITfinal_neg_3	QC	TGE	no	MS3ITfinal	neg	3	NA	ms	GD1 t38:2	11.89		GD1			NA				NA		11.85	1877.98	1877.97	-1	-H	C86H149N4O40	45288.7	11.9	GD1 t38:2_11.9	t	38	2
QC_TGE_no_MS3ITfinal_neg_1	QC	TGE	no	MS3ITfinal	neg	1	NA	ms	GD1 t38:2	11.89		GD1			NA				NA		11.91	938.484	938.483	-1	-H2	C86H148N4O40	6.86782e+06	11.9	GD1 t38:2_11.9	t	38	2
QC_TGE_no_MS3ITfinal_neg_2	QC	TGE	no	MS3ITfinal	neg	2	NA	ms/ms	GD1 t38:2	11.89	GD1 t38:2	GD1	NeuAc_290{290.088}	290.088	1	11.83			0		11.88	938.484	938.484	0	-H2	C86H148N4O40	6.10753e+06	11.9	GD1 t38:2_11.9	t	38	2
QC_TGE_no_MS3ITfinal_neg_3	QC	TGE	no	MS3ITfinal	neg	3	NA	ms/ms	GD1 t38:2	11.89	GD1 t38:2	GD1	NeuAc_290{290.088}	290.088	1	11.69			0		11.86	938.484	938.483	-1	-H2	C86H148N4O40	6882215	11.9	GD1 t38:2_11.9	t	38	2
QC_Pool_d5_MS3ITfinal_neg_1	QC	Pool	d5	MS3ITfinal	neg	1	NA	ms	GD2 d34:1	10.16		GD2			NA				NA		10.17	822.437	822.437	0	-H2	C76H132N4O34	74938.9	10.2	GD2 d34:1_10.2	d	34	1
Sample_OSTEO_d5_MS3ITfinal_neg_2	Sample	OSTEO	d5	MS3ITfinal	neg	2	NA	ms/ms	GD2 d34:1	10.16	GD2 d34:1	GD2	NeuAc_290{290.088}|NeuAc-NeuAc_581{581.182}	290.088|581.182	1	10.17			0		10.16	822.437	822.436	-1.2	-H2	C76H132N4O34	422403	10.2	GD2 d34:1_10.2	d	34	1
Sample_OSTEO_d5_MS3ITfinal_neg_3	Sample	OSTEO	d5	MS3ITfinal	neg	3	NA	ms/ms	GD2 d34:1	10.16	GD2 d34:1	GD2	NeuAc_290{290.088}	290.088	1	10.15			0		10.17	822.437	822.438	1.3	-H2	C76H132N4O34	399660	10.2	GD2 d34:1_10.2	d	34	1
Sample_OSTEO_d5_MS3ITfinal_neg_4	Sample	OSTEO	d5	MS3ITfinal	neg	4	NA	ms/ms	GD2 d34:1	10.16	GD2 d34:1	GD2	NeuAc_290{290.088}	290.088	1	10.18			0		10.19	822.437	822.437	0	-H2	C76H132N4O34	220653	10.2	GD2 d34:1_10.2	d	34	1
Sample_OSTEO_d5_MS3ITfinal_neg_5	Sample	OSTEO	d5	MS3ITfinal	neg	5	NA	ms/ms	GD2 d34:1	10.16	GD2 16:1-18:0;2	GD2	FA-H_FA-1(16:1){253.217}|LCB-H2O_LCB-18(18:0){282.279}|NeuAc_290{290.088}	253.217|282.279|290.088	2	10.10|10.21			0		10.16	822.437	822.438	1.3	-H2	C76H132N4O34	544858	10.2	GD2 d34:1_10.2	d	34	1
QC_TGE_no_MS3ITfinal_neg_1	QC	TGE	no	MS3ITfinal	neg	1	NA	ms/ms	GD2 d36:1	12.26	GD2 d36:1	GD2	NeuAc_290{290.088}|M-Hex-HexNAc-Hex-NeuAc-O_M-836{836.614}	290.088|836.614	1	12.26			0		12.31	836.452	836.452	0	-H2	C78H136N4O34	261410	12.3	GD2 d36:1_12.3	d	36	1
QC_TGE_no_MS3ITfinal_neg_2	QC	TGE	no	MS3ITfinal	neg	2	NA	ms/ms	GD2 d36:1	12.26	GD2 d36:1	GD2	NeuAc_290{290.088}|NeuAc-NeuAc_581{581.182}|M-Hex-HexNAc-Hex-NeuAc-O_M-836{836.614}|M-Hex-HexNAc-Hex-NeuAc_M-818{854.624}	290.088|581.182|836.614|854.624	2	12.25|12.33			0		12.28	836.452	836.452	0	-H2	C78H136N4O34	298546	12.3	GD2 d36:1_12.3	d	36	1
QC_TGE_no_MS3ITfinal_neg_3	QC	TGE	no	MS3ITfinal	neg	3	NA	ms/ms	GD2 d36:1	12.26	GD2 d36:1	GD2	NeuAc_290{290.088}|M-Hex-HexNAc-Hex-NeuAc-O_M-836{836.614}	290.088|836.614	2	12.19|12.30			0		12.25	836.452	836.452	0	-H2	C78H136N4O34	457788	12.3	GD2 d36:1_12.3	d	36	1
Sample_ADIPO_d5_MS3ITfinal_neg_4	Sample	ADIPO	d5	MS3ITfinal	neg	4	NA	ms/ms	GD2 d39:0	13.98	GD2 d39:0	GD2	NeuAc_290{290.088}	290.088	1	13.97			0		13.98	1717.97	1717.98	1.2	-H	C81H145N4O34	119325	14	GD2 d39:0_14	d	39	0
Sample_MSC_d5_MS3ITfinal_neg_4	Sample	MSC	d5	MS3ITfinal	neg	4	NA	ms	GD2 d39:0	13.98		GD2			NA				NA		13.98	1739.96	1739.96	1.2	+Na-H2	C81H144N4NaO34	161239	14	GD2 d39:0_14	d	39	0
Sample_MSC_d5_MS3ITfinal_neg_4	Sample	MSC	d5	MS3ITfinal	neg	4	NA	ms	GD2 d39:0	13.98		GD2			NA				NA		13.99	1717.97	1717.97	-2.3	-H	C81H145N4O34	81511.9	14	GD2 d39:0_14	d	39	0
Sample_OSTEO_d5_MS3ITfinal_neg_2	Sample	OSTEO	d5	MS3ITfinal	neg	2	NA	ms/ms	GD2 d42:1	20.25	GD2 18:0-24:1;2	GD2	FA-H_FA-1(18:0){283.264}|NeuAc_290{290.088}|LCB-2H2O_LCB-36(24:1){346.346}|NeuAc-NeuAc-Hex-O_761{761.245}	283.264|290.088|346.346|761.245	2	20.19|20.28			0		20.23	878.499	878.497	-2.3	-H2	C84H148N4O34	633339	20.2	GD2 d42:1_20.2	d	42	1
Sample_OSTEO_d5_MS3ITfinal_neg_5	Sample	OSTEO	d5	MS3ITfinal	neg	5	NA	ms/ms	GD2 d42:1	20.25	GD2 19:0;2-23:1	GD2	LCB-H6ON_LCB-36(19:0){279.269}|NeuAc_290{290.088}|FA-H3O_FA-19(23:1){333.315}|NeuAc-NeuAc_581{581.182}	279.269|290.088|333.315|581.182	3	20.19|20.28|20.46			0		20.26	878.499	878.499	0	-H2	C84H148N4O34	819655	20.2	GD2 d42:1_20.2	d	42	1
Sample_OSTEO_d5_MS3ITfinal_neg_5	Sample	OSTEO	d5	MS3ITfinal	neg	5	NA	ms/ms	GD2 d42:1	20.25	GD2 19:0-23:1;2	GD2	FA-H3O_FA-19(19:0){279.269}|NeuAc_290{290.088}|LCB-H6ON_LCB-36(23:1){333.315}|NeuAc-NeuAc_581{581.182}	279.269|290.088|333.315|581.182	3	20.19|20.28|20.46			0		20.26	878.499	878.499	0	-H2	C84H148N4O34	819655	20.2	GD2 d42:1_20.2	d	42	1
Sample_OSTEO_d5_MS3ITfinal_neg_1	Sample	OSTEO	d5	MS3ITfinal	neg	1	NA	ms/ms	GD2 d42:2	17.55	GD2 d42:2	GD2	NeuAc_290{290.088}|NeuAc-NeuAc_581{581.182}	290.088|581.182	3	17.44|17.53|17.62			0		17.55	877.491	877.492	1.2	-H2	C84H146N4O34	1.24113e+06	17.6	GD2 d42:2_17.6	d	42	2
Sample_OSTEO_d5_MS3ITfinal_neg_2	Sample	OSTEO	d5	MS3ITfinal	neg	2	NA	ms/ms	GD2 d42:2	17.55	GD2 d42:2	GD2	NeuAc_290{290.088}|NeuAc-NeuAc_581{581.182}	290.088|581.182	3	17.44|17.53|17.62			0		17.55	877.491	877.492	1.2	-H2	C84H146N4O34	1.49986e+06	17.6	GD2 d42:2_17.6	d	42	2
Sample_OSTEO_d5_MS3ITfinal_neg_3	Sample	OSTEO	d5	MS3ITfinal	neg	3	NA	ms/ms	GD2 d42:2	17.55	GD2 d42:2	GD2	NeuAc_290{290.088}|NeuAc-NeuAc_581{581.182}	290.088|581.182	3	17.44|17.53|17.62			0		17.55	877.491	877.492	1.2	-H2	C84H146N4O34	1.48478e+06	17.6	GD2 d42:2_17.6	d	42	2
Sample_OSTEO_d5_MS3ITfinal_neg_4	Sample	OSTEO	d5	MS3ITfinal	neg	4	NA	ms/ms	GD2 d42:2	17.55	GD2 20:2-22:0;2	GD2	NeuAc_290{290.088}|FA-H2O_FA-18(20:2){290.261}|LCB-H2O_LCB-18(22:0){338.341}|NeuAc-NeuAc_581{581.182}	290.088|290.261|338.341|581.182	3	17.44|17.55|17.71			0		17.55	877.491	877.492	1.2	-H2	C84H146N4O34	973899	17.6	GD2 d42:2_17.6	d	42	2
Sample_OSTEO_d5_MS3ITfinal_neg_4	Sample	OSTEO	d5	MS3ITfinal	neg	4	NA	ms/ms	GD2 d42:2	17.55	GD2 20:1;2-22:1	GD2	NeuAc_290{290.088}|LCB-2H2O_LCB-36(20:1){290.285}|FA_FA(22:1){338.317}|NeuAc-NeuAc_581{581.182}	290.088|290.285|338.317|581.182	3	17.44|17.55|17.71			0		17.55	877.491	877.492	1.2	-H2	C84H146N4O34	973899	17.6	GD2 d42:2_17.6	d	42	2
Sample_OSTEO_d5_MS3ITfinal_neg_5	Sample	OSTEO	d5	MS3ITfinal	neg	5	NA	ms/ms	GD2 d42:2	17.55	GD2 21:1;2-21:1	GD2	NeuAc_290{290.088}|FA-H3O_FA-19(21:1){305.283}|LCB-H6ON_LCB-36(21:1){305.283}|NeuAc-NeuAc_581{581.182}	290.088|305.283|305.283|581.182	4	17.42|17.51|17.60|17.69			0		17.55	877.491	877.492	1.2	-H2	C84H146N4O34	2.42771e+06	17.6	GD2 d42:2_17.6	d	42	2
QC_Pool_d5_MS3ITfinal_neg_1	QC	Pool	d5	MS3ITfinal	neg	1	NA	ms/ms	GD3 d34:1	11	GD3 14:0-20:1;2	GD3	FA-H_FA-1(14:0){227.200}|NeuAc_290{290.088}|LCB-2H2O_LCB-36(20:1){290.285}|Hex-Hex_323{323.098}|NeuAc-NeuAc_581{581.182}|M-NeuAc_M-291{1151.705}	227.200|290.088|290.285|323.098|581.182|1151.705	3	10.91|11.00|11.09	NeuAc_290_MS3{290.088}|LCB-2H2O_LCB-36_MS3(20:1){290.285}|LCB-H6ON_LCB-36_MS3(20:1){291.269}|M-NeuAc-NeuAc-Hex-Hex_M-906_MS3{536.504}	290.088|290.285|291.269|536.504	5	11.00|11.01|11.10|11.10|11.10	11	1442.8	1442.8	-2	-H	C68H120N3O29	1.57438e+06	11	GD3 d34:1_11	d	34	1
QC_Pool_d5_MS3ITfinal_neg_1	QC	Pool	d5	MS3ITfinal	neg	1	NA	ms/ms	GD3 d34:1	11	GD3 14:0;2-20:1	GD3	NeuAc_290{290.088}|FA-H4O_FA-20(20:1){290.261}|Hex-Hex_323{323.098}|NeuAc-NeuAc_581{581.182}|M-NeuAc_M-291{1151.705}	290.088|290.261|323.098|581.182|1151.705	3	10.91|11.00|11.09	LCB-H2O_LCB-18_MS3(14:0){226.217}|NeuAc_290_MS3{290.088}|FA-H4O_FA-20_MS3(20:1){290.261}|FA-H3O_FA-19_MS3(20:1){291.269}|M-NeuAc-NeuAc-Hex-Hex_M-906_MS3{536.504}	226.217|290.088|290.261|291.269|536.504	5	11.00|11.01|11.10|11.10|11.10	11	1442.8	1442.8	-2	-H	C68H120N3O29	1.57438e+06	11	GD3 d34:1_11	d	34	1
QC_Pool_d5_MS3ITfinal_neg_1	QC	Pool	d5	MS3ITfinal	neg	1	NA	ms/ms	GD3 d34:1	11	GD3 d34:1	GD3	NeuAc_290{290.088}|NeuAc-NeuAc_581{581.182}	290.088|581.182	3	10.90|10.99|11.08			0		11	720.897	720.896	-1.4	-H2	C68H119N3O29	1.15829e+06	11	GD3 d34:1_11	d	34	1
Sample_ADIPO_d5_MS3ITfinal_neg_1	Sample	ADIPO	d5	MS3ITfinal	neg	1	NA	ms/ms	GD3 d34:1	11	GD3 d34:1	GD3	NeuAc_290{290.088}|M-NeuAc_M-291{1151.705}	290.088|1151.705	1	11.02			0		11	1442.8	1442.8	-0.7	-H	C68H120N3O29	307345	11	GD3 d34:1_11	d	34	1
Sample_ADIPO_d5_MS3ITfinal_neg_2	Sample	ADIPO	d5	MS3ITfinal	neg	2	NA	ms/ms	GD3 d34:1	11	GD3 d34:1	GD3	NeuAc-H2O_272{272.076}|NeuAc_290{290.088}|M-NeuAc_M-291{1151.705}	272.076|290.088|1151.705	2	10.93|11.05			0		10.99	1442.8	1442.8	0.1	-H	C68H120N3O29	373893	11	GD3 d34:1_11	d	34	1
Sample_ADIPO_d5_MS3ITfinal_neg_3	Sample	ADIPO	d5	MS3ITfinal	neg	3	NA	ms/ms	GD3 d34:1	11	GD3 d34:1	GD3	NeuAc_290{290.088}	290.088	1	10.97			0		11	1442.8	1442.8	-0.7	-H	C68H120N3O29	483715	11	GD3 d34:1_11	d	34	1
Sample_ADIPO_d5_MS3ITfinal_neg_4	Sample	ADIPO	d5	MS3ITfinal	neg	4	NA	ms/ms	GD3 d34:1	11	GD3 d34:1	GD3	NeuAc_290{290.088}|M-NeuAc_M-291{1151.705}	290.088|1151.705	1	10.97			0		11	1442.8	1442.8	0.1	-H	C68H120N3O29	352611	11	GD3 d34:1_11	d	34	1
Sample_ADIPO_d5_MS3ITfinal_neg_5	Sample	ADIPO	d5	MS3ITfinal	neg	5	NA	ms	GD3 d34:1	11		GD3			NA				NA		11.01	1442.8	1442.8	0.1	-H	C68H120N3O29	209666	11	GD3 d34:1_11	d	34	1
Sample_ADIPO_d5_MS3ITfinal_neg_1	Sample	ADIPO	d5	MS3ITfinal	neg	1	NA	ms	GD3 d34:1	11		GD3			NA				NA		11	720.897	720.898	1.4	-H2	C68H119N3O29	232431	11	GD3 d34:1_11	d	34	1
Sample_ADIPO_d5_MS3ITfinal_neg_2	Sample	ADIPO	d5	MS3ITfinal	neg	2	NA	ms/ms	GD3 d34:1	11	GD3 14:0-20:1;2	GD3	FA-H_FA-1(14:0){227.200}|NeuAc_290{290.088}|LCB-2H2O_LCB-36(20:1){290.285}	227.200|290.088|290.285	1	10.94			0		10.99	720.897	720.895	-2.8	-H2	C68H119N3O29	277735	11	GD3 d34:1_11	d	34	1
Sample_ADIPO_d5_MS3ITfinal_neg_2	Sample	ADIPO	d5	MS3ITfinal	neg	2	NA	ms/ms	GD3 d34:1	11	GD3 14:0;2-20:1	GD3	LCB-H2O_LCB-18(14:0){226.217}|NeuAc_290{290.088}|FA-H4O_FA-20(20:1){290.261}	226.217|290.088|290.261	1	10.94			0		10.99	720.897	720.895	-2.8	-H2	C68H119N3O29	277735	11	GD3 d34:1_11	d	34	1
Sample_ADIPO_d5_MS3ITfinal_neg_3	Sample	ADIPO	d5	MS3ITfinal	neg	3	NA	ms/ms	GD3 d34:1	11	GD3 14:0-20:1;2	GD3	FA-H_FA-1(14:0){227.200}|NeuAc_290{290.088}|LCB-2H2O_LCB-36(20:1){290.285}	227.200|290.088|290.285	1	11			0		11	720.897	720.897	0	-H2	C68H119N3O29	331546	11	GD3 d34:1_11	d	34	1
Sample_ADIPO_d5_MS3ITfinal_neg_4	Sample	ADIPO	d5	MS3ITfinal	neg	4	NA	ms	GD3 d34:1	11		GD3			NA				NA		11	720.897	720.898	1.4	-H2	C68H119N3O29	182155	11	GD3 d34:1_11	d	34	1
Sample_ADIPO_d5_MS3ITfinal_neg_5	Sample	ADIPO	d5	MS3ITfinal	neg	5	NA	ms	GD3 d34:1	11		GD3			NA				NA		11.01	720.897	720.896	-1.4	-H2	C68H119N3O29	133977	11	GD3 d34:1_11	d	34	1
Sample_CHONDRO_d5_MS3ITfinal_neg_1	Sample	CHONDRO	d5	MS3ITfinal	neg	1	NA	ms/ms	GD3 d34:1	11	GD3 d34:1	GD3	NeuAc_290{290.088}|NeuAc-NeuAc_581{581.182}|M-NeuAc_M-291{1151.705}	290.088|581.182|1151.705	2	10.92|11.01			0		11	1442.8	1442.8	-0.7	-H	C68H120N3O29	1.14687e+06	11	GD3 d34:1_11	d	34	1
Sample_CHONDRO_d5_MS3ITfinal_neg_3	Sample	CHONDRO	d5	MS3ITfinal	neg	3	NA	ms/ms	GD3 d34:1	11	GD3 d34:1	GD3	NeuAc_290{290.088}|NeuAc-NeuAc_581{581.182}|M-NeuAc_M-291{1151.705}	290.088|581.182|1151.705	3	10.93|11.02|11.11			0		11.01	1442.8	1442.8	-0.7	-H	C68H120N3O29	1.33693e+06	11	GD3 d34:1_11	d	34	1
Sample_CHONDRO_d5_MS3ITfinal_neg_4	Sample	CHONDRO	d5	MS3ITfinal	neg	4	NA	ms/ms	GD3 d34:1	11	GD3 d34:1	GD3	NeuAc_290{290.088}|M-NeuAc_M-291{1151.705}	290.088|1151.705	2	10.93|11.03			0		11	1442.8	1442.8	-0.7	-H	C68H120N3O29	499767	11	GD3 d34:1_11	d	34	1
Sample_CHONDRO_d5_MS3ITfinal_neg_3	Sample	CHONDRO	d5	MS3ITfinal	neg	3	NA	ms/ms	GD3 d34:1	11	GD3 14:0-20:1;2	GD3	FA-H_FA-1(14:0){227.200}|NeuAc_290{290.088}|LCB-2H2O_LCB-36(20:1){290.285}	227.200|290.088|290.285	2	10.93|11.02			1	11.02	11.01	720.897	720.895	-2.8	-H2	C68H119N3O29	995548	11	GD3 d34:1_11	d	34	1
Sample_CHONDRO_d5_MS3ITfinal_neg_3	Sample	CHONDRO	d5	MS3ITfinal	neg	3	NA	ms/ms	GD3 d34:1	11	GD3 16:1-18:0;2	GD3	FA-H_FA-1(16:1){253.217}|NeuAc_290{290.088}	253.217|290.088	2	10.93|11.02	FA-H_FA-1_MS3(16:1){253.217}|FA_FA_MS3(16:1){254.224}|LCB-H2O_LCB-18_MS3(18:0){282.279}	253.217|254.224|282.279	1	11.02	11.01	720.897	720.895	-2.8	-H2	C68H119N3O29	995548	11	GD3 d34:1_11	d	34	1
Sample_CHONDRO_d5_MS3ITfinal_neg_5	Sample	CHONDRO	d5	MS3ITfinal	neg	5	NA	ms/ms	GD3 d34:1	11	GD3 14:0-20:1;2	GD3	FA-H_FA-1(14:0){227.200}|NeuAc_290{290.088}|LCB-2H2O_LCB-36(20:1){290.285}	227.200|290.088|290.285	1	10.94			0		10.98	720.897	720.896	-1.4	-H2	C68H119N3O29	427476	11	GD3 d34:1_11	d	34	1
Sample_MSC_d5_MS3ITfinal_neg_1	Sample	MSC	d5	MS3ITfinal	neg	1	NA	ms	GD3 d34:1	11		GD3			NA				NA		10.99	1442.8	1442.8	0.8	-H	C68H120N3O29	33738.1	11	GD3 d34:1_11	d	34	1
Sample_MSC_d5_MS3ITfinal_neg_2	Sample	MSC	d5	MS3ITfinal	neg	2	NA	ms	GD3 d34:1	11		GD3			NA				NA		10.98	1442.8	1442.8	-0.7	-H	C68H120N3O29	116359	11	GD3 d34:1_11	d	34	1
Sample_MSC_d5_MS3ITfinal_neg_3	Sample	MSC	d5	MS3ITfinal	neg	3	NA	ms	GD3 d34:1	11		GD3			NA				NA		11.02	1442.8	1442.8	0.8	-H	C68H120N3O29	53099.4	11	GD3 d34:1_11	d	34	1
Sample_MSC_d5_MS3ITfinal_neg_4	Sample	MSC	d5	MS3ITfinal	neg	4	NA	ms	GD3 d34:1	11		GD3			NA				NA		11.01	1442.8	1442.8	-0.7	-H	C68H120N3O29	109589	11	GD3 d34:1_11	d	34	1
Sample_MSC_d5_MS3ITfinal_neg_2	Sample	MSC	d5	MS3ITfinal	neg	2	NA	ms	GD3 d34:1	11		GD3			NA				NA		10.99	720.897	720.895	-2.8	-H2	C68H119N3O29	46357.1	11	GD3 d34:1_11	d	34	1
Sample_MSC_d5_MS3ITfinal_neg_3	Sample	MSC	d5	MS3ITfinal	neg	3	NA	ms	GD3 d34:1	11		GD3			NA				NA		11	720.897	720.895	-2.8	-H2	C68H119N3O29	70356.9	11	GD3 d34:1_11	d	34	1
Sample_MSC_d5_MS3ITfinal_neg_4	Sample	MSC	d5	MS3ITfinal	neg	4	NA	ms	GD3 d34:1	11		GD3			NA				NA		11.02	720.897	720.895	-2.8	-H2	C68H119N3O29	170266	11	GD3 d34:1_11	d	34	1
Sample_MSC_d5_MS3ITfinal_neg_5	Sample	MSC	d5	MS3ITfinal	neg	5	NA	ms	GD3 d34:1	11		GD3			NA				NA		10.99	720.897	720.895	-2.8	-H2	C68H119N3O29	65620.2	11	GD3 d34:1_11	d	34	1
Sample_OSTEO_d5_MS3ITfinal_pos_1	Sample	OSTEO	d5	MS3ITfinal	pos	1	NA	ms/ms	GD3 d34:1	11	GD3 16:0-18:1;2	GD3	LCB-2H2O_LCB-36(18:1){264.269}|NeuAc-H2O_274{274.093}|NeuAc_292{292.103}|M-NeuAc-NeuAc-Hex-Hex-O_M-924{520.509}|NeuAc-NeuAc-O_601{601.208}|M-NeuAc-NeuAc-Hex-O_M-762{682.562}|M-NeuAc-NeuAc-O_M-600{844.614}|M-NeuAc-O_M-309{1135.710}	264.269|274.093|292.103|520.509|601.208|682.562|844.614|1135.710	2	10.91|11.01	Hex_163_MS3{163.061}|LCB-C1H2O_LCB-30_MS3(18:1){252.269}|LCB-CH4O2_LCB-48_MS3(18:1){252.269}|FA_FA_MS3(16:0){256.240}|LCB-2H2O_LCB-36_MS3(18:1){264.269}|LCB-H2O_LCB-18_MS3(18:1){282.279}|NeuAc_292_MS3{292.103}|NeuAc-Hex-O_472_MS3{472.166}|M-NeuAc-NeuAc-Hex-Hex-O_M-924_MS3{520.509}|M-NeuAc-NeuAc-Hex-Hex_M-906_MS3{538.519}|M-NeuAc-NeuAc-Hex-O_M-762_MS3{682.562}	163.061|252.269|252.269|256.240|264.269|282.279|292.103|472.166|520.509|538.519|682.562	12	10.91|10.92|10.92|10.92|10.92|10.92|11.01|11.01|11.01|11.01|11.01|11.01	11	1444.82	1444.82	0.1	+H	C68H122N3O29	8164381	11	GD3 d34:1_11	d	34	1
Sample_OSTEO_d5_MS3ITfinal_pos_2	Sample	OSTEO	d5	MS3ITfinal	pos	2	NA	ms/ms	GD3 d34:1	11	GD3 16:0-18:1;2	GD3	LCB-2H2O_LCB-36(18:1){264.269}|NeuAc-H2O_274{274.093}|NeuAc_292{292.103}|M-NeuAc-NeuAc-Hex-Hex-O_M-924{520.509}|M-NeuAc-NeuAc-Hex-O_M-762{682.562}|M-NeuAc-NeuAc-O_M-600{844.614}|M-NeuAc-O_M-309{1135.710}	264.269|274.093|292.103|520.509|682.562|844.614|1135.710	3	10.91|11.00|11.09	LCB-C1H2O_LCB-30_MS3(18:1){252.269}|LCB-CH4O2_LCB-48_MS3(18:1){252.269}|FA_FA_MS3(16:0){256.240}|LCB-2H2O_LCB-36_MS3(18:1){264.269}|LCB-H2O_LCB-18_MS3(18:1){282.279}|M-NeuAc-NeuAc-Hex-Hex-O_M-924_MS3{520.509}|M-NeuAc-NeuAc-Hex-O_M-762_MS3{682.562}	252.269|252.269|256.240|264.269|282.279|520.509|682.562	9	10.91|10.91|10.91|10.91|11.10|11.10|11.10|11.10|11.10	11.01	1444.82	1444.82	0.8	+H	C68H122N3O29	9569531	11	GD3 d34:1_11	d	34	1
Sample_OSTEO_d5_MS3ITfinal_neg_1	Sample	OSTEO	d5	MS3ITfinal	neg	1	NA	ms	GD3 d34:1	11		GD3			NA				NA		11	1464.78	1464.78	-0.7	+Na-H2	C68H119N3NaO29	335848	11	GD3 d34:1_11	d	34	1
Sample_OSTEO_d5_MS3ITfinal_neg_2	Sample	OSTEO	d5	MS3ITfinal	neg	2	NA	ms	GD3 d34:1	11		GD3			NA				NA		10.99	1464.78	1464.78	0.1	+Na-H2	C68H119N3NaO29	331492	11	GD3 d34:1_11	d	34	1
Sample_OSTEO_d5_MS3ITfinal_neg_3	Sample	OSTEO	d5	MS3ITfinal	neg	3	NA	ms	GD3 d34:1	11		GD3			NA				NA		10.99	1464.78	1464.78	-0.7	+Na-H2	C68H119N3NaO29	358578	11	GD3 d34:1_11	d	34	1
Sample_OSTEO_d5_MS3ITfinal_neg_4	Sample	OSTEO	d5	MS3ITfinal	neg	4	NA	ms	GD3 d34:1	11		GD3			NA				NA		11	1464.78	1464.78	0.1	+Na-H2	C68H119N3NaO29	295853	11	GD3 d34:1_11	d	34	1
Sample_OSTEO_d5_MS3ITfinal_neg_5	Sample	OSTEO	d5	MS3ITfinal	neg	5	NA	ms	GD3 d34:1	11		GD3			NA				NA		10.98	1464.78	1464.78	-1.3	+Na-H2	C68H119N3NaO29	639540	11	GD3 d34:1_11	d	34	1
Sample_OSTEO_d5_MS3ITfinal_neg_1	Sample	OSTEO	d5	MS3ITfinal	neg	1	NA	ms/ms	GD3 d34:1	11	GD3 17:0;2-17:1	GD3	FA_FA(17:1){268.240}|LCB-H2O_LCB-18(17:0){268.264}|NeuAc_290{290.088}|NeuAc-NeuAc_581{581.182}|M-NeuAc_M-291{1151.705}	268.240|268.264|290.088|581.182|1151.705	5	10.75|10.83|10.92|11.01|11.11			0		11	1442.8	1442.8	-0.7	-H	C68H120N3O29	8.32842e+06	11	GD3 d34:1_11	d	34	1
Sample_OSTEO_d5_MS3ITfinal_neg_2	Sample	OSTEO	d5	MS3ITfinal	neg	2	NA	ms/ms	GD3 d34:1	11	GD3 d34:1	GD3	NeuAc_290{290.088}|NeuAc-NeuAc_581{581.182}|M-NeuAc_M-291{1151.705}	290.088|581.182|1151.705	3	10.94|11.03|11.13			0		10.99	1442.8	1442.8	-1.4	-H	C68H120N3O29	8733699	11	GD3 d34:1_11	d	34	1
Sample_OSTEO_d5_MS3ITfinal_neg_3	Sample	OSTEO	d5	MS3ITfinal	neg	3	NA	ms/ms	GD3 d34:1	11	GD3 17:0;2-17:1	GD3	FA-H2O_FA-18(17:1){250.229}|LCB-2H2O_LCB-36(17:0){250.252}|NeuAc_290{290.088}|NeuAc-NeuAc_581{581.182}|M-NeuAc-NeuAc_M-582{860.610}|M-NeuAc_M-291{1151.705}	250.229|250.252|290.088|581.182|860.610|1151.705	5	10.78|10.86|10.96|11.05|11.14			0		11	1442.8	1442.8	-0.7	-H	C68H120N3O29	9801268	11	GD3 d34:1_11	d	34	1
Sample_OSTEO_d5_MS3ITfinal_neg_4	Sample	OSTEO	d5	MS3ITfinal	neg	4	NA	ms/ms	GD3 d34:1	11	GD3 d34:1	GD3	NeuAc_290{290.088}|NeuAc-NeuAc_581{581.182}|M-NeuAc_M-291{1151.705}	290.088|581.182|1151.705	3	10.97|11.07|11.17			0		11.01	1442.8	1442.8	-0.7	-H	C68H120N3O29	6386253	11	GD3 d34:1_11	d	34	1
Sample_OSTEO_d5_MS3ITfinal_neg_5	Sample	OSTEO	d5	MS3ITfinal	neg	5	NA	ms/ms	GD3 d34:1	11	GD3 d34:1	GD3	NeuAc_290{290.088}|NeuAc-NeuAc_581{581.182}|M-NeuAc-NeuAc_M-582{860.610}|M-NeuAc_M-291{1151.705}|Precursor{1442.800}	290.088|581.182|860.610|1151.705|1442.800	4	10.71|10.80|10.89|10.98			0		10.99	1442.8	1442.8	-1.4	-H	C68H120N3O29	12836685	11	GD3 d34:1_11	d	34	1
Sample_OSTEO_d5_MS3ITfinal_neg_1	Sample	OSTEO	d5	MS3ITfinal	neg	1	NA	ms/ms	GD3 d34:1	11	GD3 14:0-20:1;2	GD3	NeuAc_290{290.088}|LCB-2H2O_LCB-36(20:1){290.285}|NeuAc-NeuAc_581{581.182}	290.088|290.285|581.182	4	10.83|10.91|11.00|11.10	FA-H_FA-1_MS3(14:0){227.200}|FA_FA_MS3(14:0){228.209}|NeuAc-H2O_272_MS3{272.076}|NeuAc_290_MS3{290.088}|LCB-2H2O_LCB-36_MS3(20:1){290.285}|LCB-H6ON_LCB-36_MS3(20:1){291.269}|NeuAc-O_308_MS3{308.098}|LCB-H2O_LCB-18_MS3(20:1){308.295}|NeuAc-Hex_452_MS3{452.139}|M-NeuAc-NeuAc-Hex-Hex_M-906_MS3{535.498}|M-NeuAc-NeuAc-Hex_M-744_MS3{697.549}	227.200|228.209|272.076|290.088|290.285|291.269|308.098|308.295|452.139|535.498|697.549	12	10.91|10.91|10.92|11.01|11.01|11.01|11.01|11.01|11.01|11.10|11.10|11.10	11	720.897	720.896	-1.4	-H2	C68H119N3O29	5685638	11	GD3 d34:1_11	d	34	1
Sample_OSTEO_d5_MS3ITfinal_neg_1	Sample	OSTEO	d5	MS3ITfinal	neg	1	NA	ms/ms	GD3 d34:1	11	GD3 14:0;2-20:1	GD3	NeuAc_290{290.088}|FA-H4O_FA-20(20:1){290.261}|NeuAc-NeuAc_581{581.182}	290.088|290.261|581.182	4	10.83|10.91|11.00|11.10	LCB-H2O_LCB-18_MS3(14:0){226.217}|NeuAc-H2O_272_MS3{272.076}|NeuAc_290_MS3{290.088}|FA-H4O_FA-20_MS3(20:1){290.261}|FA-H3O_FA-19_MS3(20:1){291.269}|NeuAc-O_308_MS3{308.098}|NeuAc-Hex_452_MS3{452.139}|M-NeuAc-NeuAc-Hex-Hex_M-906_MS3{535.498}|M-NeuAc-NeuAc-Hex_M-744_MS3{697.549}	226.217|272.076|290.088|290.261|291.269|308.098|452.139|535.498|697.549	12	10.91|10.91|10.92|11.01|11.01|11.01|11.01|11.01|11.01|11.10|11.10|11.10	11	720.897	720.896	-1.4	-H2	C68H119N3O29	5685638	11	GD3 d34:1_11	d	34	1
Sample_OSTEO_d5_MS3ITfinal_neg_2	Sample	OSTEO	d5	MS3ITfinal	neg	2	NA	ms/ms	GD3 d34:1	11	GD3 14:0-20:1;2	GD3	FA-H_FA-1(14:0){227.200}|NeuAc_290{290.088}|LCB-2H2O_LCB-36(20:1){290.285}|NeuAc-NeuAc_581{581.182}	227.200|290.088|290.285|581.182	5	10.76|10.85|10.96|11.05|11.14	NeuAc_290_MS3{290.088}|LCB-2H2O_LCB-36_MS3(20:1){290.285}|LCB-H6ON_LCB-36_MS3(20:1){291.269}	290.088|290.285|291.269	4	10.76|10.86|10.86|10.86	11	720.897	720.896	-1.4	-H2	C68H119N3O29	6.67031e+06	11	GD3 d34:1_11	d	34	1
Sample_OSTEO_d5_MS3ITfinal_neg_2	Sample	OSTEO	d5	MS3ITfinal	neg	2	NA	ms/ms	GD3 d34:1	11	GD3 14:0;2-20:1	GD3	NeuAc_290{290.088}|FA-H4O_FA-20(20:1){290.261}|NeuAc-NeuAc_581{581.182}	290.088|290.261|581.182	5	10.76|10.85|10.96|11.05|11.14	LCB-H2O_LCB-18_MS3(14:0){226.217}|NeuAc_290_MS3{290.088}|FA-H4O_FA-20_MS3(20:1){290.261}|FA-H3O_FA-19_MS3(20:1){291.269}	226.217|290.088|290.261|291.269	4	10.76|10.86|10.86|10.86	11	720.897	720.896	-1.4	-H2	C68H119N3O29	6.67031e+06	11	GD3 d34:1_11	d	34	1
Sample_OSTEO_d5_MS3ITfinal_neg_3	Sample	OSTEO	d5	MS3ITfinal	neg	3	NA	ms/ms	GD3 d34:1	11	GD3 12:0-22:1;2	GD3	FA-H_FA-1(12:0){199.169}|NeuAc_290{290.088}|LCB-CH4O2_LCB-48(22:1){306.315}|NeuAc-NeuAc_581{581.182}	199.169|290.088|306.315|581.182	4	10.78|10.88|10.97|11.07			1	10.78	11	720.897	720.895	-2.8	-H2	C68H119N3O29	6373925	11	GD3 d34:1_11	d	34	1
Sample_OSTEO_d5_MS3ITfinal_neg_4	Sample	OSTEO	d5	MS3ITfinal	neg	4	NA	ms/ms	GD3 d34:1	11	GD3 14:0-20:1;2	GD3	FA-H2O_FA-18(14:0){210.198}|NeuAc_290{290.088}|LCB-2H2O_LCB-36(20:1){290.285}|NeuAc-NeuAc_581{581.182}	210.198|290.088|290.285|581.182	4	10.82|10.91|11.00|11.08	NeuAc_290_MS3{290.088}|LCB-2H2O_LCB-36_MS3(20:1){290.285}|LCB-H6ON_LCB-36_MS3(20:1){291.269}	290.088|290.285|291.269	2	10.91|10.91	11.01	720.897	720.896	-1.4	-H2	C68H119N3O29	5154950	11	GD3 d34:1_11	d	34	1
Sample_OSTEO_d5_MS3ITfinal_neg_4	Sample	OSTEO	d5	MS3ITfinal	neg	4	NA	ms/ms	GD3 d34:1	11	GD3 14:0;2-20:1	GD3	NeuAc_290{290.088}|FA-H4O_FA-20(20:1){290.261}|NeuAc-NeuAc_581{581.182}	290.088|290.261|581.182	4	10.82|10.91|11.00|11.08	LCB-H2O_LCB-18_MS3(14:0){226.217}|NeuAc_290_MS3{290.088}|FA-H4O_FA-20_MS3(20:1){290.261}|FA-H3O_FA-19_MS3(20:1){291.269}	226.217|290.088|290.261|291.269	2	10.91|10.91	11.01	720.897	720.896	-1.4	-H2	C68H119N3O29	5154950	11	GD3 d34:1_11	d	34	1
Sample_OSTEO_d5_MS3ITfinal_neg_5	Sample	OSTEO	d5	MS3ITfinal	neg	5	NA	ms/ms	GD3 d34:1	11	GD3 14:0-20:1;2	GD3	FA-H_FA-1(14:0){227.200}|NeuAc_290{290.088}|LCB-2H2O_LCB-36(20:1){290.285}|LCB-H6ON_LCB-36(20:1){291.269}|NeuAc-NeuAc_581{581.182}	227.200|290.088|290.285|291.269|581.182	5	10.75|10.83|10.92|11.02|11.13			1	10.75	10.98	720.897	720.896	-1.4	-H2	C68H119N3O29	10417272	11	GD3 d34:1_11	d	34	1
QC_Pool_d5_MS3ITfinal_neg_1	QC	Pool	d5	MS3ITfinal	neg	1	NA	ms	GD3 d35:2	10.53		GD3			NA				NA		10.56	1500.81	1500.81	0.1	+HCOO	C70H122N3O31	101113	10.5	GD3 d35:2_10.5	d	35	2
Sample_OSTEO_d5_MS3ITfinal_neg_1	Sample	OSTEO	d5	MS3ITfinal	neg	1	NA	ms/ms	GD3 d35:2	10.53	GD3 d35:2	GD3	NeuAc-H2O_272{272.076}|NeuAc_290{290.088}	272.076|290.088	2	10.47|10.56	NeuAc_290_MS3{290.088}	290.088	2	10.48|10.57	10.56	1500.81	1500.81	0.1	+HCOO	C70H122N3O31	1.31778e+06	10.5	GD3 d35:2_10.5	d	35	2
Sample_OSTEO_d5_MS3ITfinal_neg_3	Sample	OSTEO	d5	MS3ITfinal	neg	3	NA	ms/ms	GD3 d35:2	10.53	GD3 d35:2	GD3	NeuAc-H2O_272{272.076}|NeuAc_290{290.088}	272.076|290.088	2	10.50|10.60			0		10.55	1500.81	1500.81	0.1	+HCOO	C70H122N3O31	1.09534e+06	10.5	GD3 d35:2_10.5	d	35	2
Sample_OSTEO_d5_MS3ITfinal_neg_4	Sample	OSTEO	d5	MS3ITfinal	neg	4	NA	ms/ms	GD3 d35:2	10.53	GD3 14:0-21:2;2	GD3	FA-H3O_FA-19(14:0){209.191}|NeuAc_290{290.088}|LCB-CH4O2_LCB-48(21:2){290.285}	209.191|290.088|290.285	1	10.58			0		10.56	1500.81	1500.81	0.1	+HCOO	C70H122N3O31	706238	10.5	GD3 d35:2_10.5	d	35	2
Sample_OSTEO_d5_MS3ITfinal_neg_5	Sample	OSTEO	d5	MS3ITfinal	neg	5	NA	ms/ms	GD3 d35:2	10.53	GD3 11:0-24:2;2	GD3	FA-H3O_FA-19(11:0){167.144}|NeuAc_290{290.088}|LCB-CH4O2_LCB-48(24:2){332.331}	167.144|290.088|332.331	3	10.41|10.51|10.60	NeuAc_290_MS3{290.088}	290.088	1	10.41	10.52	1500.81	1500.81	0.1	+HCOO	C70H122N3O31	2.24472e+06	10.5	GD3 d35:2_10.5	d	35	2
QC_TGE_no_MS3ITfinal_pos_1	QC	TGE	no	MS3ITfinal	pos	1	NA	ms	GD3 d36:1	10.88		GD3			NA				NA		11.06	1472.85	1472.85	-1.3	+H	C70H126N3O29	63587.3	10.9	GD3 d36:1_10.9	d	36	1
QC_TGE_no_MS3ITfinal_pos_3	QC	TGE	no	MS3ITfinal	pos	3	NA	ms	GD3 d36:1	10.88		GD3			NA				NA		11	1472.85	1472.85	0.7	+H	C70H126N3O29	45744	10.9	GD3 d36:1_10.9	d	36	1
QC_TGE_no_MS3ITfinal_neg_1	QC	TGE	no	MS3ITfinal	neg	1	NA	ms	GD3 d36:1	10.88		GD3			NA				NA		11.08	1516.84	1516.84	-0.6	+HCOO	C71H126N3O31	210575	10.9	GD3 d36:1_10.9	d	36	1
QC_TGE_no_MS3ITfinal_pos_1	QC	TGE	no	MS3ITfinal	pos	1	NA	ms	GD3 d36:1	10.88		GD3			NA				NA		11.03	1494.83	1494.83	0.7	+Na	C70H125N3NaO29	91040.6	10.9	GD3 d36:1_10.9	d	36	1
Sample_ADIPO_d5_MS3ITfinal_neg_3	Sample	ADIPO	d5	MS3ITfinal	neg	3	NA	ms/ms	GD3 d36:1	11.26	GD3 d36:1	GD3	NeuAc_290{290.088}|M-NeuAc-NeuAc-O_M-600{916.636}|M-NeuAc_M-291{1225.742}|Precursor{1516.837}	290.088|916.636|1225.742|1516.837	2	11.21|11.30			0		11.26	1516.84	1516.84	0.1	+HCOO	C71H126N3O31	1.08602e+06	11.3	GD3 d36:1_11.3	d	36	1
Sample_ADIPO_d5_MS3ITfinal_neg_4	Sample	ADIPO	d5	MS3ITfinal	neg	4	NA	ms/ms	GD3 d36:1	11.26	GD3 d36:1	GD3	NeuAc_290{290.088}|M-NeuAc_M-291{1225.742}|Precursor{1516.837}	290.088|1225.742|1516.837	2	11.22|11.31			0		11.26	1516.84	1516.84	-0.6	+HCOO	C71H126N3O31	860836	11.3	GD3 d36:1_11.3	d	36	1
Sample_ADIPO_d5_MS3ITfinal_neg_5	Sample	ADIPO	d5	MS3ITfinal	neg	5	NA	ms/ms	GD3 d36:1	11.26	GD3 d36:1	GD3	NeuAc_290{290.088}|Precursor{1516.837}	290.088|1516.837	1	11.26			0		11.28	1516.84	1516.84	-0.6	+HCOO	C71H126N3O31	707031	11.3	GD3 d36:1_11.3	d	36	1
Sample_CHONDRO_d5_MS3ITfinal_neg_4	Sample	CHONDRO	d5	MS3ITfinal	neg	4	NA	ms/ms	GD3 d36:1	11.26	GD3 16:0-20:1;2	GD3	FA-H2O_FA-18(16:0){238.229}|NeuAc_290{290.088}|LCB-2H2O_LCB-36(20:1){290.285}|Precursor{1516.837}	238.229|290.088|290.285|1516.837	1	11.01			0		11.27	1516.84	1516.84	0.1	+HCOO	C71H126N3O31	299557	11.3	GD3 d36:1_11.3	d	36	1
Sample_MSC_d5_MS3ITfinal_neg_1	Sample	MSC	d5	MS3ITfinal	neg	1	NA	ms/ms	GD3 d36:1	11.26	GD3 d36:1	GD3	Hex_161{161.044}|NeuAc_290{290.088}	161.044|290.088	1	11.25			0		11.26	1516.84	1516.84	0.1	+HCOO	C71H126N3O31	303210	11.3	GD3 d36:1_11.3	d	36	1
Sample_MSC_d5_MS3ITfinal_neg_2	Sample	MSC	d5	MS3ITfinal	neg	2	NA	ms/ms	GD3 d36:1	11.26	GD3 d36:1	GD3	NeuAc_290{290.088}	290.088	2	11.19|11.28			0		11.26	1516.84	1516.84	0.1	+HCOO	C71H126N3O31	1006658	11.3	GD3 d36:1_11.3	d	36	1
Sample_MSC_d5_MS3ITfinal_neg_3	Sample	MSC	d5	MS3ITfinal	neg	3	NA	ms/ms	GD3 d36:1	11.26	GD3 d36:1	GD3	NeuAc_290{290.088}	290.088	2	11.23|11.32			0		11.3	1516.84	1516.84	-0.6	+HCOO	C71H126N3O31	855160	11.3	GD3 d36:1_11.3	d	36	1
Sample_MSC_d5_MS3ITfinal_neg_4	Sample	MSC	d5	MS3ITfinal	neg	4	NA	ms/ms	GD3 d36:1	11.26	GD3 14:1-22:0;2	GD3	FA-H4O_FA-20(14:1){206.167}|NeuAc_290{290.088}|NeuAc-O_308{308.098}|LCB-CH4O2_LCB-48(22:0){308.331}|Precursor{1516.837}	206.167|290.088|308.098|308.331|1516.837	3	11.19|11.30|11.39			0		11.3	1516.84	1516.84	-0.6	+HCOO	C71H126N3O31	1.15307e+06	11.3	GD3 d36:1_11.3	d	36	1
Sample_OSTEO_d5_MS3ITfinal_neg_2	Sample	OSTEO	d5	MS3ITfinal	neg	2	NA	ms/ms	GD3 d36:1	11.26	GD3 d36:1	GD3	NeuAc_290{290.088}|M-NeuAc_M-291{1225.742}|Precursor{1516.837}	290.088|1225.742|1516.837	2	11.00|11.08	NeuAc-H2O_272_MS3{272.076}|NeuAc_290_MS3{290.088}	272.076|290.088	2	11.00|11.00	11.27	1516.84	1516.84	-0.6	+HCOO	C71H126N3O31	1.25898e+06	11.3	GD3 d36:1_11.3	d	36	1
Sample_OSTEO_d5_MS3ITfinal_neg_3	Sample	OSTEO	d5	MS3ITfinal	neg	3	NA	ms/ms	GD3 d36:1	11.26	GD3 18:0;2-18:1	GD3	FA-H2O_FA-18(18:1){264.245}|LCB-2H2O_LCB-36(18:0){264.269}|NeuAc_290{290.088}|M-NeuAc-Hex_M-453{1063.690}|M-NeuAc_M-291{1225.742}|Precursor{1516.837}	264.245|264.269|290.088|1063.690|1225.742|1516.837	2	11.38|11.49			0		11.28	1516.84	1516.84	0.1	+HCOO	C71H126N3O31	1.67879e+06	11.3	GD3 d36:1_11.3	d	36	1
Sample_OSTEO_d5_MS3ITfinal_neg_5	Sample	OSTEO	d5	MS3ITfinal	neg	5	NA	ms/ms	GD3 d36:1	11.26	GD3 17:0;2-19:1	GD3	LCB-H6ON_LCB-36(17:0){251.236}|FA-H2O_FA-18(19:1){278.261}|NeuAc_290{290.088}|M-NeuAc_M-291{1225.742}|Precursor{1516.837}	251.236|278.261|290.088|1225.742|1516.837	3	10.97|11.06|11.16			0		11.27	1516.84	1516.84	-0.6	+HCOO	C71H126N3O31	2061945	11.3	GD3 d36:1_11.3	d	36	1
QC_Pool_d5_MS3ITfinal_neg_1	QC	Pool	d5	MS3ITfinal	neg	1	NA	ms	GD3 d36:1	13.25		GD3			NA				NA		13.25	1470.83	1470.83	0.1	-H	C70H124N3O29	50896.8	13.2	GD3 d36:1_13.2	d	36	1
QC_Pool_d5_MS3ITfinal_neg_1	QC	Pool	d5	MS3ITfinal	neg	1	NA	ms	GD3 d36:1	13.25		GD3			NA				NA		13.27	734.913	734.914	1.4	-H2	C70H123N3O29	152234	13.2	GD3 d36:1_13.2	d	36	1
QC_TGE_no_MS3ITfinal_pos_1	QC	TGE	no	MS3ITfinal	pos	1	NA	ms/ms	GD3 d36:1	13.25	GD3 18:0-18:1;2	GD3	LCB-2H2O_LCB-36(18:1){264.269}|NeuAc-H2O_274{274.093}|NeuAc_292{292.103}|M-NeuAc-NeuAc-Hex-Hex-O_M-924{548.539}|M-NeuAc-NeuAc-Hex-O_M-762{710.592}|M-NeuAc-NeuAc-O_M-600{872.645}	264.269|274.093|292.103|548.539|710.592|872.645	3	13.22|13.32|13.41	Hex_163_MS3{163.061}|LCB-C1H2O_LCB-30_MS3(18:1){252.269}|LCB-CH4O2_LCB-48_MS3(18:1){252.269}|LCB-2H2O_LCB-36_MS3(18:1){264.269}|LCB-H2O_LCB-18_MS3(18:1){282.279}|FA_FA_MS3(18:0){284.271}	163.061|252.269|252.269|264.269|282.279|284.271	11	13.23|13.23|13.23|13.23|13.32|13.32|13.32|13.33|13.41|13.41|13.41	13.33	1472.85	1472.85	0.1	+H	C70H126N3O29	1.36495e+06	13.2	GD3 d36:1_13.2	d	36	1
QC_TGE_no_MS3ITfinal_pos_3	QC	TGE	no	MS3ITfinal	pos	3	NA	ms/ms	GD3 d36:1	13.25	GD3 18:0-18:1;2	GD3	LCB-2H2O_LCB-36(18:1){264.269}|NeuAc-H2O_274{274.093}|NeuAc_292{292.103}|M-NeuAc-NeuAc-Hex-Hex-O_M-924{548.539}|M-NeuAc-NeuAc-Hex-O_M-762{710.592}|M-NeuAc-NeuAc-O_M-600{872.645}	264.269|274.093|292.103|548.539|710.592|872.645	2	13.19|13.28	LCB-2H2O_LCB-36_MS3(18:1){264.269}|FA-H2O_FA-18_MS3(18:0){266.261}|NeuAc-H2O_274_MS3{274.093}|LCB-H2O_LCB-18_MS3(18:1){282.279}|FA_FA_MS3(18:0){284.271}|NeuAc_292_MS3{292.103}|NeuAc-O_310_MS3{310.113}|NeuAc-Hex_454_MS3{454.156}|M-NeuAc-NeuAc-Hex-Hex-O_M-924_MS3{548.539}	264.269|266.261|274.093|282.279|284.271|292.103|310.113|454.156|548.539	8	13.19|13.19|13.21|13.21|13.30|13.30|13.30|13.30	13.25	1472.85	1472.85	0.1	+H	C70H126N3O29	1.53325e+06	13.2	GD3 d36:1_13.2	d	36	1
QC_TGE_no_MS3ITfinal_neg_2	QC	TGE	no	MS3ITfinal	neg	2	NA	ms	GD3 d36:1	13.25		GD3			NA				NA		13.24	1492.81	1492.81	-0.7	+Na-H2	C70H123N3NaO29	61025.4	13.2	GD3 d36:1_13.2	d	36	1
QC_TGE_no_MS3ITfinal_pos_1	QC	TGE	no	MS3ITfinal	pos	1	NA	ms	GD3 d36:1	13.25		GD3			NA				NA		13.33	1489.87	1489.87	0.7	+NH4	C70H129N4O29	921674	13.2	GD3 d36:1_13.2	d	36	1
QC_TGE_no_MS3ITfinal_pos_2	QC	TGE	no	MS3ITfinal	pos	2	NA	ms	GD3 d36:1	13.25		GD3			NA				NA		13.3	1489.87	1489.87	0.7	+NH4	C70H129N4O29	1.05064e+06	13.2	GD3 d36:1_13.2	d	36	1
QC_TGE_no_MS3ITfinal_pos_3	QC	TGE	no	MS3ITfinal	pos	3	NA	ms	GD3 d36:1	13.25		GD3			NA				NA		13.25	1489.87	1489.87	0.1	+NH4	C70H129N4O29	1.05484e+06	13.2	GD3 d36:1_13.2	d	36	1
QC_TGE_no_MS3ITfinal_neg_1	QC	TGE	no	MS3ITfinal	neg	1	NA	ms/ms	GD3 d36:1	13.25	GD3 d36:1	GD3	NeuAc_290{290.088}|NeuAc-NeuAc_581{581.182}|M-NeuAc_M-291{1179.737}	290.088|581.182|1179.737	1	13.11			0		13.26	1470.83	1470.83	0.2	-H	C70H124N3O29	446405	13.2	GD3 d36:1_13.2	d	36	1
QC_TGE_no_MS3ITfinal_neg_2	QC	TGE	no	MS3ITfinal	neg	2	NA	ms/ms	GD3 d36:1	13.25	GD3 15:1-21:0;2	GD3	FA-H3O_FA-19(15:1){221.191}|NeuAc_290{290.088}|LCB-H2O_LCB-18(21:0){324.326}|NeuAc-NeuAc_581{581.182}|M-NeuAc_M-291{1179.737}	221.191|290.088|324.326|581.182|1179.737	1	13.3			0		13.24	1470.83	1470.83	0.1	-H	C70H124N3O29	1.19236e+06	13.2	GD3 d36:1_13.2	d	36	1
QC_TGE_no_MS3ITfinal_neg_3	QC	TGE	no	MS3ITfinal	neg	3	NA	ms/ms	GD3 d36:1	13.25	GD3 14:0-22:1;2	GD3	FA-H_FA-1(14:0){227.200}|NeuAc_290{290.088}|LCB-H6ON_LCB-36(22:1){319.300}|NeuAc-NeuAc_581{581.182}|M-NeuAc_M-291{1179.737}	227.200|290.088|319.300|581.182|1179.737	3	13.09|13.18|13.27	NeuAc_290_MS3{290.088}	290.088	1	13.09	13.21	1470.83	1470.83	-0.7	-H	C70H124N3O29	2116147	13.2	GD3 d36:1_13.2	d	36	1
QC_TGE_no_MS3ITfinal_neg_1	QC	TGE	no	MS3ITfinal	neg	1	NA	ms/ms	GD3 d36:1	13.25	GD3 16:0-20:1;2	GD3	FA-H_FA-1(16:0){255.231}|NeuAc_290{290.088}|LCB-2H2O_LCB-36(20:1){290.285}|LCB-H6ON_LCB-36(20:1){291.269}|NeuAc-NeuAc_581{581.182}	255.231|290.088|290.285|291.269|581.182	3	13.16|13.25|13.34	NeuAc_290_MS3{290.088}|LCB-2H2O_LCB-36_MS3(20:1){290.285}|LCB-H6ON_LCB-36_MS3(20:1){291.269}|NeuAc-O_308_MS3{308.098}|LCB-H2O_LCB-18_MS3(20:1){308.295}|M-NeuAc-NeuAc-Hex-Hex_M-906_MS3{563.528}	290.088|290.285|291.269|308.098|308.295|563.528	3	13.16|13.16|13.16	13.27	734.913	734.914	1.4	-H2	C70H123N3O29	2.24444e+06	13.2	GD3 d36:1_13.2	d	36	1
QC_TGE_no_MS3ITfinal_neg_1	QC	TGE	no	MS3ITfinal	neg	1	NA	ms/ms	GD3 d36:1	13.25	GD3 16:0;2-20:1	GD3	NeuAc_290{290.088}|FA-H4O_FA-20(20:1){290.261}|FA-H3O_FA-19(20:1){291.269}|NeuAc-NeuAc_581{581.182}	290.088|290.261|291.269|581.182	3	13.16|13.25|13.34	LCB-H2O_LCB-18_MS3(16:0){254.247}|NeuAc_290_MS3{290.088}|FA-H4O_FA-20_MS3(20:1){290.261}|FA-H3O_FA-19_MS3(20:1){291.269}|NeuAc-O_308_MS3{308.098}|M-NeuAc-NeuAc-Hex-Hex_M-906_MS3{563.528}	254.247|290.088|290.261|291.269|308.098|563.528	3	13.16|13.16|13.16	13.27	734.913	734.914	1.4	-H2	C70H123N3O29	2.24444e+06	13.2	GD3 d36:1_13.2	d	36	1
QC_TGE_no_MS3ITfinal_neg_2	QC	TGE	no	MS3ITfinal	neg	2	NA	ms/ms	GD3 d36:1	13.25	GD3 d36:1	GD3	NeuAc_290{290.088}|NeuAc-NeuAc_581{581.182}	290.088|581.182	3	13.09|13.19|13.28	NeuAc_290_MS3{290.088}	290.088	1	13.1	13.24	734.913	734.914	1.4	-H2	C70H123N3O29	2.21375e+06	13.2	GD3 d36:1_13.2	d	36	1
QC_TGE_no_MS3ITfinal_neg_3	QC	TGE	no	MS3ITfinal	neg	3	NA	ms/ms	GD3 d36:1	13.25	GD3 d36:1	GD3	NeuAc_290{290.088}|NeuAc-NeuAc_581{581.182}	290.088|581.182	3	13.08|13.17|13.26			0		13.22	734.913	734.914	1.4	-H2	C70H123N3O29	2.3537e+06	13.2	GD3 d36:1_13.2	d	36	1
Sample_CHONDRO_d5_MS3ITfinal_neg_3	Sample	CHONDRO	d5	MS3ITfinal	neg	3	NA	ms	GD3 d36:1	13.25		GD3			NA				NA		13.28	1470.83	1470.83	-0.7	-H	C70H124N3O29	183645	13.2	GD3 d36:1_13.2	d	36	1
Sample_CHONDRO_d5_MS3ITfinal_neg_1	Sample	CHONDRO	d5	MS3ITfinal	neg	1	NA	ms	GD3 d36:1	13.25		GD3			NA				NA		13.28	734.913	734.914	1.4	-H2	C70H123N3O29	164403	13.2	GD3 d36:1_13.2	d	36	1
Sample_CHONDRO_d5_MS3ITfinal_neg_3	Sample	CHONDRO	d5	MS3ITfinal	neg	3	NA	ms	GD3 d36:1	13.25		GD3			NA				NA		13.3	734.913	734.914	1.4	-H2	C70H123N3O29	214858	13.2	GD3 d36:1_13.2	d	36	1
Sample_OSTEO_d5_MS3ITfinal_neg_1	Sample	OSTEO	d5	MS3ITfinal	neg	1	NA	ms	GD3 d36:1	13.25		GD3			NA				NA		13.27	1470.83	1470.83	-0.7	-H	C70H124N3O29	681682	13.2	GD3 d36:1_13.2	d	36	1
Sample_OSTEO_d5_MS3ITfinal_neg_2	Sample	OSTEO	d5	MS3ITfinal	neg	2	NA	ms/ms	GD3 d36:1	13.25	GD3 d36:1	GD3	NeuAc_290{290.088}|NeuAc-NeuAc_581{581.182}|M-NeuAc_M-291{1179.737}	290.088|581.182|1179.737	1	13.23			0		13.25	1470.83	1470.83	0.1	-H	C70H124N3O29	836554	13.2	GD3 d36:1_13.2	d	36	1
Sample_OSTEO_d5_MS3ITfinal_neg_3	Sample	OSTEO	d5	MS3ITfinal	neg	3	NA	ms/ms	GD3 d36:1	13.25	GD3 d36:1	GD3	NeuAc_290{290.088}|NeuAc-NeuAc_581{581.182}|M-NeuAc_M-291{1179.737}	290.088|581.182|1179.737	1	13.26			0		13.26	1470.83	1470.83	0.1	-H	C70H124N3O29	543416	13.2	GD3 d36:1_13.2	d	36	1
Sample_OSTEO_d5_MS3ITfinal_neg_4	Sample	OSTEO	d5	MS3ITfinal	neg	4	NA	ms/ms	GD3 d36:1	13.25	GD3 d36:1	GD3	NeuAc_290{290.088}|M-NeuAc_M-291{1179.737}	290.088|1179.737	1	13.26			0		13.27	1470.83	1470.83	-0.7	-H	C70H124N3O29	676016	13.2	GD3 d36:1_13.2	d	36	1
Sample_OSTEO_d5_MS3ITfinal_neg_5	Sample	OSTEO	d5	MS3ITfinal	neg	5	NA	ms/ms	GD3 d36:1	13.25	GD3 d36:1	GD3	NeuAc_290{290.088}|NeuAc-NeuAc_581{581.182}|M-NeuAc_M-291{1179.737}	290.088|581.182|1179.737	2	13.17|13.25			0		13.25	1470.83	1470.83	-0.7	-H	C70H124N3O29	1.01433e+06	13.2	GD3 d36:1_13.2	d	36	1
Sample_OSTEO_d5_MS3ITfinal_neg_2	Sample	OSTEO	d5	MS3ITfinal	neg	2	NA	ms/ms	GD3 d36:1	13.25	GD3 16:0-20:1;2	GD3	FA-H_FA-1(16:0){255.231}|NeuAc_290{290.088}|LCB-2H2O_LCB-36(20:1){290.285}	255.231|290.088|290.285	1	13.24			0		13.25	734.913	734.914	1.4	-H2	C70H123N3O29	877653	13.2	GD3 d36:1_13.2	d	36	1
Sample_OSTEO_d5_MS3ITfinal_neg_3	Sample	OSTEO	d5	MS3ITfinal	neg	3	NA	ms/ms	GD3 d36:1	13.25	GD3 16:0-20:1;2	GD3	FA-H_FA-1(16:0){255.231}|NeuAc_290{290.088}|LCB-2H2O_LCB-36(20:1){290.285}	255.231|290.088|290.285	1	13.26			0		13.27	734.913	734.914	1.4	-H2	C70H123N3O29	742852	13.2	GD3 d36:1_13.2	d	36	1
Sample_OSTEO_d5_MS3ITfinal_neg_4	Sample	OSTEO	d5	MS3ITfinal	neg	4	NA	ms	GD3 d36:1	13.25		GD3			NA				NA		13.27	734.913	734.914	1.4	-H2	C70H123N3O29	706395	13.2	GD3 d36:1_13.2	d	36	1
Sample_OSTEO_d5_MS3ITfinal_neg_5	Sample	OSTEO	d5	MS3ITfinal	neg	5	NA	ms/ms	GD3 d36:1	13.25	GD3 16:0-20:1;2	GD3	FA-H_FA-1(16:0){255.231}|NeuAc_290{290.088}|LCB-2H2O_LCB-36(20:1){290.285}	255.231|290.088|290.285	2	13.18|13.28			0		13.25	734.913	734.914	1.4	-H2	C70H123N3O29	1.00893e+06	13.2	GD3 d36:1_13.2	d	36	1
QC_TGE_no_MS3ITfinal_pos_2	QC	TGE	no	MS3ITfinal	pos	2	NA	ms	GD3 d38:1	13.19		GD3			NA				NA		13.26	1500.88	1500.88	0.1	+H	C72H130N3O29	53799.6	13.2	GD3 d38:1_13.2	d	38	1
QC_TGE_no_MS3ITfinal_pos_3	QC	TGE	no	MS3ITfinal	pos	3	NA	ms	GD3 d38:1	13.19		GD3			NA				NA		13.22	1500.88	1500.88	-1.3	+H	C72H130N3O29	38163.9	13.2	GD3 d38:1_13.2	d	38	1
QC_TGE_no_MS3ITfinal_neg_3	QC	TGE	no	MS3ITfinal	neg	3	NA	ms/ms	GD3 d38:1	13.19	GD3 d38:1	GD3	NeuAc_290{290.088}|M-NeuAc-NeuAc-Hex-Hex_M-906{638.572}|M-NeuAc_M-291{1253.773}|Precursor{1544.868}	290.088|638.572|1253.773|1544.868	7	12.94|13.06|13.15|13.25|13.33|13.42|13.51			0		13.28	1544.87	1544.87	-0.6	+HCOO	C73H130N3O31	15901192	13.2	GD3 d38:1_13.2	d	38	1
Sample_ADIPO_d5_MS3ITfinal_neg_3	Sample	ADIPO	d5	MS3ITfinal	neg	3	NA	ms	GD3 d38:1	13.59		GD3			NA				NA		13.58	1544.87	1544.87	0.1	+HCOO	C73H130N3O31	68723.8	13.6	GD3 d38:1_13.6	d	38	1
Sample_CHONDRO_d5_MS3ITfinal_neg_2	Sample	CHONDRO	d5	MS3ITfinal	neg	2	NA	ms/ms	GD3 d38:1	13.59	GD3 d38:1	GD3	NeuAc_290{290.088}|Precursor{1544.868}	290.088|1544.868	2	13.55|13.66			0		13.59	1544.87	1544.87	-0.6	+HCOO	C73H130N3O31	473636	13.6	GD3 d38:1_13.6	d	38	1
Sample_MSC_d5_MS3ITfinal_neg_1	Sample	MSC	d5	MS3ITfinal	neg	1	NA	ms	GD3 d38:1	13.59		GD3			NA				NA		13.58	1544.87	1544.87	0.1	+HCOO	C73H130N3O31	118631	13.6	GD3 d38:1_13.6	d	38	1
Sample_MSC_d5_MS3ITfinal_neg_2	Sample	MSC	d5	MS3ITfinal	neg	2	NA	ms/ms	GD3 d38:1	13.59	GD3 d38:1	GD3	NeuAc_290{290.088}|M-NeuAc_M-291{1253.773}|Precursor{1544.868}	290.088|1253.773|1544.868	1	13.57			0		13.58	1544.87	1544.87	-1.9	+HCOO	C73H130N3O31	411766	13.6	GD3 d38:1_13.6	d	38	1
Sample_MSC_d5_MS3ITfinal_neg_3	Sample	MSC	d5	MS3ITfinal	neg	3	NA	ms/ms	GD3 d38:1	13.59	GD3 d38:1	GD3	NeuAc_290{290.088}|Precursor{1544.868}	290.088|1544.868	1	13.6			0		13.61	1544.87	1544.87	0.1	+HCOO	C73H130N3O31	361182	13.6	GD3 d38:1_13.6	d	38	1
Sample_MSC_d5_MS3ITfinal_neg_4	Sample	MSC	d5	MS3ITfinal	neg	4	NA	ms/ms	GD3 d38:1	13.59	GD3 d38:1	GD3	NeuAc_290{290.088}|Precursor{1544.868}	290.088|1544.868	2	13.58|13.66			0		13.61	1544.87	1544.87	-0.6	+HCOO	C73H130N3O31	408626	13.6	GD3 d38:1_13.6	d	38	1
Sample_MSC_d5_MS3ITfinal_neg_5	Sample	MSC	d5	MS3ITfinal	neg	5	NA	ms/ms	GD3 d38:1	13.59	GD3 d38:1	GD3	NeuAc_290{290.088}|Precursor{1544.868}	290.088|1544.868	1	13.59			0		13.58	1544.87	1544.86	-3.9	+HCOO	C73H130N3O31	323859	13.6	GD3 d38:1_13.6	d	38	1
Sample_OSTEO_d5_MS3ITfinal_neg_1	Sample	OSTEO	d5	MS3ITfinal	neg	1	NA	ms/ms	GD3 d38:1	13.59	GD3 d38:1	GD3	NeuAc_290{290.088}|M-NeuAc_M-291{1253.773}|Precursor{1544.868}	290.088|1253.773|1544.868	1	13.58			0		13.61	1544.87	1544.87	-0.6	+HCOO	C73H130N3O31	575760	13.6	GD3 d38:1_13.6	d	38	1
Sample_OSTEO_d5_MS3ITfinal_neg_2	Sample	OSTEO	d5	MS3ITfinal	neg	2	NA	ms/ms	GD3 d38:1	13.59	GD3 d38:1	GD3	NeuAc_290{290.088}|M-NeuAc_M-291{1253.773}|Precursor{1544.868}	290.088|1253.773|1544.868	2	13.53|13.64			0		13.59	1544.87	1544.87	-0.6	+HCOO	C73H130N3O31	675776	13.6	GD3 d38:1_13.6	d	38	1
Sample_OSTEO_d5_MS3ITfinal_neg_3	Sample	OSTEO	d5	MS3ITfinal	neg	3	NA	ms/ms	GD3 d38:1	13.59	GD3 d38:1	GD3	NeuAc_290{290.088}|Precursor{1544.868}	290.088|1544.868	1	13.58			0		13.61	1544.87	1544.87	-0.6	+HCOO	C73H130N3O31	481958	13.6	GD3 d38:1_13.6	d	38	1
Sample_OSTEO_d5_MS3ITfinal_neg_4	Sample	OSTEO	d5	MS3ITfinal	neg	4	NA	ms/ms	GD3 d38:1	13.59	GD3 d38:1	GD3	NeuAc_290{290.088}|M-NeuAc_M-291{1253.773}|Precursor{1544.868}	290.088|1253.773|1544.868	1	13.59			0		13.61	1544.87	1544.87	-0.6	+HCOO	C73H130N3O31	288979	13.6	GD3 d38:1_13.6	d	38	1
QC_TGE_no_MS3ITfinal_pos_1	QC	TGE	no	MS3ITfinal	pos	1	NA	ms	GD3 d38:1	15.81		GD3			NA				NA		15.83	1500.88	1500.88	0.1	+H	C72H130N3O29	170958	15.8	GD3 d38:1_15.8	d	38	1
QC_TGE_no_MS3ITfinal_pos_2	QC	TGE	no	MS3ITfinal	pos	2	NA	ms	GD3 d38:1	15.81		GD3			NA				NA		15.82	1500.88	1500.88	0.1	+H	C72H130N3O29	273334	15.8	GD3 d38:1_15.8	d	38	1
QC_TGE_no_MS3ITfinal_pos_3	QC	TGE	no	MS3ITfinal	pos	3	NA	ms	GD3 d38:1	15.81		GD3			NA				NA		15.77	1500.88	1500.88	0.1	+H	C72H130N3O29	173959	15.8	GD3 d38:1_15.8	d	38	1
QC_TGE_no_MS3ITfinal_pos_1	QC	TGE	no	MS3ITfinal	pos	1	NA	ms	GD3 d38:1	15.81		GD3			NA				NA		15.85	1522.86	1522.86	0.1	+Na	C72H129N3NaO29	108181	15.8	GD3 d38:1_15.8	d	38	1
QC_TGE_no_MS3ITfinal_pos_2	QC	TGE	no	MS3ITfinal	pos	2	NA	ms	GD3 d38:1	15.81		GD3			NA				NA		15.82	1522.86	1522.86	0.7	+Na	C72H129N3NaO29	102588	15.8	GD3 d38:1_15.8	d	38	1
QC_TGE_no_MS3ITfinal_pos_3	QC	TGE	no	MS3ITfinal	pos	3	NA	ms	GD3 d38:1	15.81		GD3			NA				NA		15.78	1522.86	1522.86	1.4	+Na	C72H129N3NaO29	122691	15.8	GD3 d38:1_15.8	d	38	1
QC_TGE_no_MS3ITfinal_pos_1	QC	TGE	no	MS3ITfinal	pos	1	NA	ms	GD3 d38:1	15.81		GD3			NA				NA		15.85	1517.9	1517.91	0.1	+NH4	C72H133N4O29	115233	15.8	GD3 d38:1_15.8	d	38	1
QC_TGE_no_MS3ITfinal_pos_2	QC	TGE	no	MS3ITfinal	pos	2	NA	ms	GD3 d38:1	15.81		GD3			NA				NA		15.82	1517.9	1517.9	-0.6	+NH4	C72H133N4O29	146456	15.8	GD3 d38:1_15.8	d	38	1
QC_TGE_no_MS3ITfinal_pos_3	QC	TGE	no	MS3ITfinal	pos	3	NA	ms	GD3 d38:1	15.81		GD3			NA				NA		15.78	1517.9	1517.9	-0.6	+NH4	C72H133N4O29	87562.1	15.8	GD3 d38:1_15.8	d	38	1
QC_TGE_no_MS3ITfinal_neg_1	QC	TGE	no	MS3ITfinal	neg	1	NA	ms/ms	GD3 d38:1	15.81	GD3 d38:1	GD3	NeuAc_290{290.088}|M-NeuAc_M-291{1207.768}	290.088|1207.768	1	15.78			0		15.81	1498.86	1498.86	-0.7	-H	C72H128N3O29	226673	15.8	GD3 d38:1_15.8	d	38	1
QC_TGE_no_MS3ITfinal_neg_1	QC	TGE	no	MS3ITfinal	neg	1	NA	ms/ms	GD3 d38:1	15.81	GD3 18:1;2-20:0	GD3	LCB-2H2O_LCB-36(18:1){262.252}|NeuAc_290{290.088}|FA_FA(20:0){312.302}|NeuAc-NeuAc_581{581.182}	262.252|290.088|312.302|581.182	2	15.74|15.83			0		15.78	748.928	748.928	0	-H2	C72H127N3O29	530824	15.8	GD3 d38:1_15.8	d	38	1
QC_TGE_no_MS3ITfinal_neg_2	QC	TGE	no	MS3ITfinal	neg	2	NA	ms/ms	GD3 d38:1	15.81	GD3 d38:1	GD3	NeuAc_290{290.088}	290.088	2	15.67|15.77			0		15.75	748.928	748.928	0	-H2	C72H127N3O29	537717	15.8	GD3 d38:1_15.8	d	38	1
QC_TGE_no_MS3ITfinal_neg_3	QC	TGE	no	MS3ITfinal	neg	3	NA	ms/ms	GD3 d38:1	15.81	GD3 d38:1	GD3	NeuAc_290{290.088}	290.088	1	15.69			1	15.71	15.74	748.928	748.928	0	-H2	C72H127N3O29	542964	15.8	GD3 d38:1_15.8	d	38	1
Sample_OSTEO_d5_MS3ITfinal_neg_2	Sample	OSTEO	d5	MS3ITfinal	neg	2	NA	ms	GD3 d38:1	15.81		GD3			NA				NA		15.89	1498.86	1498.86	-2	-H	C72H128N3O29	214759	15.8	GD3 d38:1_15.8	d	38	1
Sample_OSTEO_d5_MS3ITfinal_neg_5	Sample	OSTEO	d5	MS3ITfinal	neg	5	NA	ms/ms	GD3 d38:1	15.81	GD3 d38:1	GD3	NeuAc_290{290.088}|M-NeuAc_M-291{1207.768}	290.088|1207.768	1	15.84			0		15.9	1498.86	1498.86	-2.6	-H	C72H128N3O29	281912	15.8	GD3 d38:1_15.8	d	38	1
Sample_OSTEO_d5_MS3ITfinal_neg_1	Sample	OSTEO	d5	MS3ITfinal	neg	1	NA	ms	GD3 d38:1	15.81		GD3			NA				NA		15.97	748.928	748.928	0	-H2	C72H127N3O29	267547	15.8	GD3 d38:1_15.8	d	38	1
QC_Pool_d5_MS3ITfinal_neg_1	QC	Pool	d5	MS3ITfinal	neg	1	NA	ms/ms	GD3 d40:1	18.73	GD3 d40:1	GD3	NeuAc_290{290.088}|NeuAc-NeuAc_581{581.182}|M-NeuAc_M-291{1235.799}	290.088|581.182|1235.799	1	18.55			0		18.67	1526.9	1526.89	-1.3	-H	C74H132N3O29	640515	18.7	GD3 d40:1_18.7	d	40	1
QC_Pool_d5_MS3ITfinal_neg_1	QC	Pool	d5	MS3ITfinal	neg	1	NA	ms/ms	GD3 d40:1	18.73	GD3 d40:1	GD3	NeuAc_290{290.088}|M-NeuAc-NeuAc-Hex-O_M-762{763.634}	290.088|763.634	5	18.50|18.58|18.67|18.76|18.92			0		18.67	762.944	762.945	1.4	-H2	C74H131N3O29	2.71208e+06	18.7	GD3 d40:1_18.7	d	40	1
QC_TGE_no_MS3ITfinal_neg_1	QC	TGE	no	MS3ITfinal	neg	1	NA	ms	GD3 d40:1	18.73		GD3			NA				NA		18.66	762.944	762.945	1.4	-H2	C74H131N3O29	55907.5	18.7	GD3 d40:1_18.7	d	40	1
QC_TGE_no_MS3ITfinal_neg_3	QC	TGE	no	MS3ITfinal	neg	3	NA	ms	GD3 d40:1	18.73		GD3			NA				NA		18.57	762.944	762.945	1.4	-H2	C74H131N3O29	37838.2	18.7	GD3 d40:1_18.7	d	40	1
Sample_ADIPO_d5_MS3ITfinal_neg_1	Sample	ADIPO	d5	MS3ITfinal	neg	1	NA	ms	GD3 d40:1	18.73		GD3			NA				NA		18.64	1526.9	1526.9	0.1	-H	C74H132N3O29	40397.4	18.7	GD3 d40:1_18.7	d	40	1
Sample_ADIPO_d5_MS3ITfinal_neg_2	Sample	ADIPO	d5	MS3ITfinal	neg	2	NA	ms	GD3 d40:1	18.73		GD3			NA				NA		18.62	1526.9	1526.9	1.4	-H	C74H132N3O29	32410.9	18.7	GD3 d40:1_18.7	d	40	1
Sample_ADIPO_d5_MS3ITfinal_neg_1	Sample	ADIPO	d5	MS3ITfinal	neg	1	NA	ms	GD3 d40:1	18.73		GD3			NA				NA		18.64	762.944	762.945	1.4	-H2	C74H131N3O29	129640	18.7	GD3 d40:1_18.7	d	40	1
Sample_ADIPO_d5_MS3ITfinal_neg_2	Sample	ADIPO	d5	MS3ITfinal	neg	2	NA	ms	GD3 d40:1	18.73		GD3			NA				NA		18.62	762.944	762.945	1.4	-H2	C74H131N3O29	91534.9	18.7	GD3 d40:1_18.7	d	40	1
Sample_ADIPO_d5_MS3ITfinal_neg_3	Sample	ADIPO	d5	MS3ITfinal	neg	3	NA	ms	GD3 d40:1	18.73		GD3			NA				NA		18.64	762.944	762.945	1.4	-H2	C74H131N3O29	134695	18.7	GD3 d40:1_18.7	d	40	1
Sample_ADIPO_d5_MS3ITfinal_neg_4	Sample	ADIPO	d5	MS3ITfinal	neg	4	NA	ms	GD3 d40:1	18.73		GD3			NA				NA		18.64	762.944	762.945	1.4	-H2	C74H131N3O29	113723	18.7	GD3 d40:1_18.7	d	40	1
Sample_MSC_d5_MS3ITfinal_neg_2	Sample	MSC	d5	MS3ITfinal	neg	2	NA	ms	GD3 d40:1	18.73		GD3			NA				NA		18.62	1526.9	1526.9	0.1	-H	C74H132N3O29	43069.3	18.7	GD3 d40:1_18.7	d	40	1
Sample_MSC_d5_MS3ITfinal_neg_3	Sample	MSC	d5	MS3ITfinal	neg	3	NA	ms	GD3 d40:1	18.73		GD3			NA				NA		18.67	1526.9	1526.89	-0.6	-H	C74H132N3O29	149610	18.7	GD3 d40:1_18.7	d	40	1
Sample_MSC_d5_MS3ITfinal_neg_4	Sample	MSC	d5	MS3ITfinal	neg	4	NA	ms	GD3 d40:1	18.73		GD3			NA				NA		18.67	1526.9	1526.9	0.1	-H	C74H132N3O29	215096	18.7	GD3 d40:1_18.7	d	40	1
Sample_MSC_d5_MS3ITfinal_neg_5	Sample	MSC	d5	MS3ITfinal	neg	5	NA	ms	GD3 d40:1	18.73		GD3			NA				NA		18.62	1526.9	1526.9	0.1	-H	C74H132N3O29	83938.5	18.7	GD3 d40:1_18.7	d	40	1
Sample_MSC_d5_MS3ITfinal_neg_1	Sample	MSC	d5	MS3ITfinal	neg	1	NA	ms	GD3 d40:1	18.73		GD3			NA				NA		18.62	762.944	762.945	1.4	-H2	C74H131N3O29	83767.4	18.7	GD3 d40:1_18.7	d	40	1
Sample_MSC_d5_MS3ITfinal_neg_3	Sample	MSC	d5	MS3ITfinal	neg	3	NA	ms	GD3 d40:1	18.73		GD3			NA				NA		18.67	762.944	762.945	1.4	-H2	C74H131N3O29	267540	18.7	GD3 d40:1_18.7	d	40	1
Sample_MSC_d5_MS3ITfinal_neg_5	Sample	MSC	d5	MS3ITfinal	neg	5	NA	ms	GD3 d40:1	18.73		GD3			NA				NA		18.62	762.944	762.945	1.4	-H2	C74H131N3O29	196873	18.7	GD3 d40:1_18.7	d	40	1
Sample_OSTEO_d5_MS3ITfinal_neg_1	Sample	OSTEO	d5	MS3ITfinal	neg	1	NA	ms/ms	GD3 d40:1	18.73	GD3 d40:1	GD3	NeuAc_290{290.088}|M-NeuAc_M-291{1235.799}	290.088|1235.799	2	18.82|18.92			0		18.73	1526.9	1526.9	0.1	-H	C74H132N3O29	1.29796e+06	18.7	GD3 d40:1_18.7	d	40	1
Sample_OSTEO_d5_MS3ITfinal_neg_2	Sample	OSTEO	d5	MS3ITfinal	neg	2	NA	ms/ms	GD3 d40:1	18.73	GD3 d40:1	GD3	NeuAc_290{290.088}|M-NeuAc_M-291{1235.799}	290.088|1235.799	2	18.82|18.96			0		18.71	1526.9	1526.89	-0.6	-H	C74H132N3O29	1.89583e+06	18.7	GD3 d40:1_18.7	d	40	1
Sample_OSTEO_d5_MS3ITfinal_neg_3	Sample	OSTEO	d5	MS3ITfinal	neg	3	NA	ms/ms	GD3 d40:1	18.73	GD3 d40:1	GD3	NeuAc_290{290.088}|M-NeuAc_M-291{1235.799}	290.088|1235.799	2	18.80|18.98			0		18.73	1526.9	1526.89	-0.6	-H	C74H132N3O29	1.55907e+06	18.7	GD3 d40:1_18.7	d	40	1
Sample_OSTEO_d5_MS3ITfinal_neg_4	Sample	OSTEO	d5	MS3ITfinal	neg	4	NA	ms/ms	GD3 d40:1	18.73	GD3 18:0-22:1;2	GD3	FA-H_FA-1(18:0){283.264}|FA_FA(18:0){284.271}|NeuAc_290{290.088}|NeuAc-NeuAc_581{581.182}|M-NeuAc_M-291{1235.799}	283.264|284.271|290.088|581.182|1235.799	5	18.51|18.62|18.75|18.83|18.98	FA-H_FA-1_MS3(18:0){283.264}|LCB-CH4O2_LCB-48_MS3(22:1){306.315}	283.264|306.315	3	18.62|18.62|18.62	18.73	1526.9	1526.89	-1.9	-H	C74H132N3O29	5492317	18.7	GD3 d40:1_18.7	d	40	1
Sample_OSTEO_d5_MS3ITfinal_neg_5	Sample	OSTEO	d5	MS3ITfinal	neg	5	NA	ms/ms	GD3 d40:1	18.73	GD3 18:0-22:1;2	GD3	FA-H_FA-1(18:0){283.264}|FA_FA(18:0){284.271}|NeuAc_290{290.088}|LCB-CH4O2_LCB-48(22:1){306.315}|NeuAc-NeuAc_581{581.182}|M-NeuAc_M-291{1235.799}	283.264|284.271|290.088|306.315|581.182|1235.799	6	18.46|18.57|18.67|18.76|18.85|18.96			0		18.73	1526.9	1526.89	-0.6	-H	C74H132N3O29	8331507	18.7	GD3 d40:1_18.7	d	40	1
Sample_OSTEO_d5_MS3ITfinal_neg_1	Sample	OSTEO	d5	MS3ITfinal	neg	1	NA	ms/ms	GD3 d40:1	18.73	GD3 18:0-22:1;2	GD3	FA-H_FA-1(18:0){283.264}|FA_FA(18:0){284.271}|NeuAc_290{290.088}|NeuAc-NeuAc_581{581.182}|M-NeuAc-NeuAc-Hex-O_M-762{763.634}	283.264|284.271|290.088|581.182|763.634	6	18.44|18.53|18.64|18.73|18.82|18.92	FA-H_FA-1_MS3(18:0){283.264}|LCB-CH4O2_LCB-48_MS3(22:1){306.315}	283.264|306.315	3	18.73|18.73|18.73	18.73	762.944	762.944	0	-H2	C74H131N3O29	7227285	18.7	GD3 d40:1_18.7	d	40	1
Sample_OSTEO_d5_MS3ITfinal_neg_2	Sample	OSTEO	d5	MS3ITfinal	neg	2	NA	ms/ms	GD3 d40:1	18.73	GD3 d40:1	GD3	NeuAc_290{290.088}|NeuAc-NeuAc_581{581.182}|M-NeuAc-NeuAc-Hex-O_M-762{763.634}	290.088|581.182|763.634	6	18.41|18.51|18.62|18.71|18.80|18.89			0		18.73	762.944	762.945	1.4	-H2	C74H131N3O29	9903045	18.7	GD3 d40:1_18.7	d	40	1
Sample_OSTEO_d5_MS3ITfinal_neg_3	Sample	OSTEO	d5	MS3ITfinal	neg	3	NA	ms/ms	GD3 d40:1	18.73	GD3 d40:1	GD3	NeuAc_290{290.088}|NeuAc-NeuAc_581{581.182}|M-NeuAc-NeuAc-Hex-O_M-762{763.634}	290.088|581.182|763.634	7	18.41|18.51|18.64|18.76|18.85|18.87|18.96			0		18.76	762.944	762.945	1.4	-H2	C74H131N3O29	8363349	18.7	GD3 d40:1_18.7	d	40	1
Sample_OSTEO_d5_MS3ITfinal_neg_4	Sample	OSTEO	d5	MS3ITfinal	neg	4	NA	ms/ms	GD3 d40:1	18.73	GD3 d40:1	GD3	NeuAc_290{290.088}|NeuAc-NeuAc_581{581.182}|M-NeuAc-NeuAc-Hex-O_M-762{763.634}	290.088|581.182|763.634	7	18.42|18.53|18.64|18.73|18.80|18.94|19.05			0		18.76	762.944	762.944	0	-H2	C74H131N3O29	6797278	18.7	GD3 d40:1_18.7	d	40	1
Sample_OSTEO_d5_MS3ITfinal_neg_5	Sample	OSTEO	d5	MS3ITfinal	neg	5	NA	ms/ms	GD3 d40:1	18.73	GD3 d40:1	GD3	NeuAc_290{290.088}|NeuAc-NeuAc_581{581.182}|M-NeuAc-NeuAc-Hex-O_M-762{763.634}	290.088|581.182|763.634	8	18.32|18.44|18.60|18.69|18.78|18.87|18.91|19.01			0		18.73	762.944	762.945	1.4	-H2	C74H131N3O29	12142423	18.7	GD3 d40:1_18.7	d	40	1
QC_Pool_d5_MS3ITfinal_neg_1	QC	Pool	d5	MS3ITfinal	neg	1	NA	ms/ms	GD3 d41:1	19.96	GD3 d41:1	GD3	Hex-O_179{179.056}|NeuAc_290{290.088}|M-NeuAc_M-291{1249.815}	179.056|290.088|1249.815	1	19.91			0		19.92	1540.91	1540.91	-0.6	-H	C75H134N3O29	404983	20	GD3 d41:1_20	d	41	1
QC_TGE_no_MS3ITfinal_neg_1	QC	TGE	no	MS3ITfinal	neg	1	NA	ms	GD3 d41:1	19.96		GD3			NA				NA		19.92	769.952	769.953	1.3	-H2	C75H133N3O29	45928.7	20	GD3 d41:1_20	d	41	1
QC_TGE_no_MS3ITfinal_neg_2	QC	TGE	no	MS3ITfinal	neg	2	NA	ms	GD3 d41:1	19.96		GD3			NA				NA		19.87	769.952	769.953	1.3	-H2	C75H133N3O29	44385.3	20	GD3 d41:1_20	d	41	1
QC_TGE_no_MS3ITfinal_neg_3	QC	TGE	no	MS3ITfinal	neg	3	NA	ms	GD3 d41:1	19.96		GD3			NA				NA		19.85	769.952	769.952	0	-H2	C75H133N3O29	41666	20	GD3 d41:1_20	d	41	1
Sample_ADIPO_d5_MS3ITfinal_neg_1	Sample	ADIPO	d5	MS3ITfinal	neg	1	NA	ms	GD3 d41:1	19.96		GD3			NA				NA		19.92	769.952	769.953	1.3	-H2	C75H133N3O29	103172	20	GD3 d41:1_20	d	41	1
Sample_ADIPO_d5_MS3ITfinal_neg_2	Sample	ADIPO	d5	MS3ITfinal	neg	2	NA	ms	GD3 d41:1	19.96		GD3			NA				NA		19.91	769.952	769.953	1.3	-H2	C75H133N3O29	68278.5	20	GD3 d41:1_20	d	41	1
Sample_ADIPO_d5_MS3ITfinal_neg_3	Sample	ADIPO	d5	MS3ITfinal	neg	3	NA	ms	GD3 d41:1	19.96		GD3			NA				NA		19.96	769.952	769.954	2.6	-H2	C75H133N3O29	59999.2	20	GD3 d41:1_20	d	41	1
Sample_MSC_d5_MS3ITfinal_neg_2	Sample	MSC	d5	MS3ITfinal	neg	2	NA	ms	GD3 d41:1	19.96		GD3			NA				NA		19.89	769.952	769.953	1.3	-H2	C75H133N3O29	112563	20	GD3 d41:1_20	d	41	1
Sample_MSC_d5_MS3ITfinal_neg_3	Sample	MSC	d5	MS3ITfinal	neg	3	NA	ms	GD3 d41:1	19.96		GD3			NA				NA		19.94	769.952	769.952	0	-H2	C75H133N3O29	82121.6	20	GD3 d41:1_20	d	41	1
Sample_MSC_d5_MS3ITfinal_neg_4	Sample	MSC	d5	MS3ITfinal	neg	4	NA	ms	GD3 d41:1	19.96		GD3			NA				NA		19.92	769.952	769.952	0	-H2	C75H133N3O29	140657	20	GD3 d41:1_20	d	41	1
Sample_MSC_d5_MS3ITfinal_neg_5	Sample	MSC	d5	MS3ITfinal	neg	5	NA	ms	GD3 d41:1	19.96		GD3			NA				NA		19.89	769.952	769.953	1.3	-H2	C75H133N3O29	48516.9	20	GD3 d41:1_20	d	41	1
Sample_OSTEO_d5_MS3ITfinal_neg_1	Sample	OSTEO	d5	MS3ITfinal	neg	1	NA	ms/ms	GD3 d41:1	19.96	GD3 d41:1	GD3	NeuAc_290{290.088}|M-NeuAc_M-291{1249.815}	290.088|1249.815	2	19.92|20.01			3	19.92|19.92|19.92	19.98	1540.91	1540.91	-0.6	-H	C75H134N3O29	1.28793e+06	20	GD3 d41:1_20	d	41	1
Sample_OSTEO_d5_MS3ITfinal_neg_2	Sample	OSTEO	d5	MS3ITfinal	neg	2	NA	ms/ms	GD3 d41:1	19.96	GD3 d41:1	GD3	NeuAc_290{290.088}|M-NeuAc_M-291{1249.815}	290.088|1249.815	2	19.87|20.01			3	19.87|19.87|19.87	19.96	1540.91	1540.91	-0.6	-H	C75H134N3O29	2.33416e+06	20	GD3 d41:1_20	d	41	1
Sample_OSTEO_d5_MS3ITfinal_neg_3	Sample	OSTEO	d5	MS3ITfinal	neg	3	NA	ms/ms	GD3 d41:1	19.96	GD3 d41:1	GD3	NeuAc_290{290.088}|M-NeuAc_M-291{1249.815}	290.088|1249.815	2	19.92|20.01			0		19.98	1540.91	1540.91	-1.3	-H	C75H134N3O29	1.91159e+06	20	GD3 d41:1_20	d	41	1
Sample_OSTEO_d5_MS3ITfinal_neg_4	Sample	OSTEO	d5	MS3ITfinal	neg	4	NA	ms/ms	GD3 d41:1	19.96	GD3 d41:1	GD3	NeuAc_290{290.088}|M-NeuAc_M-291{1249.815}	290.088|1249.815	3	19.92|20.01|20.10			0		19.98	1540.91	1540.91	-0.6	-H	C75H134N3O29	2.10889e+06	20	GD3 d41:1_20	d	41	1
Sample_OSTEO_d5_MS3ITfinal_neg_5	Sample	OSTEO	d5	MS3ITfinal	neg	5	NA	ms/ms	GD3 d41:1	19.96	GD3 18:0-23:1;2	GD3	FA-H_FA-1(18:0){283.264}|NeuAc_290{290.088}|LCB-2H2O_LCB-36(23:1){332.331}|NeuAc-NeuAc_581{581.182}|M-NeuAc_M-291{1249.815}	283.264|290.088|332.331|581.182|1249.815	3	19.89|19.98|20.07	FA-H_FA-1_MS3(18:0){283.264}|FA_FA_MS3(18:0){284.271}	283.264|284.271	1	20.08	19.98	1540.91	1540.91	-0.6	-H	C75H134N3O29	2946083	20	GD3 d41:1_20	d	41	1
Sample_OSTEO_d5_MS3ITfinal_neg_1	Sample	OSTEO	d5	MS3ITfinal	neg	1	NA	ms/ms	GD3 d41:1	19.96	GD3 20:1;2-21:0	GD3	NeuAc_290{290.088}|LCB-2H2O_LCB-36(20:1){290.285}|FA-H4O_FA-20(21:0){306.291}|FA-H3O_FA-19(21:0){307.300}|NeuAc-O_308{308.098}|LCB-H2O_LCB-18(20:1){308.295}|FA-H2O_FA-18(21:0){308.307}|NeuAc-NeuAc_581{581.182}	290.088|290.285|306.291|307.300|308.098|308.295|308.307|581.182	4	19.73|19.87|19.96|20.05	NeuAc-NeuAc-O_599_MS3{599.193}|NeuAc-Hex-Hex_614_MS3{614.192}|M-NeuAc-NeuAc-Hex-Hex-O_M-924_MS3{615.596}	599.193|614.192|615.596	6	19.87|19.96|19.96|19.96|20.05|20.05	19.98	769.952	769.951	-1.3	-H2	C75H133N3O29	3.69709e+06	20	GD3 d41:1_20	d	41	1
Sample_OSTEO_d5_MS3ITfinal_neg_1	Sample	OSTEO	d5	MS3ITfinal	neg	1	NA	ms/ms	GD3 d41:1	19.96	GD3 18:1-23:0;2	GD3	FA-H_FA-1(18:1){281.247}|FA_FA(18:1){282.255}|NeuAc_290{290.088}|NeuAc-O_308{308.098}|LCB-2H2O_LCB-36(23:0){334.346}|NeuAc-NeuAc_581{581.182}	281.247|282.255|290.088|308.098|334.346|581.182	4	19.73|19.87|19.96|20.05	FA-H3O_FA-19_MS3(18:1){263.237}|NeuAc-NeuAc-O_599_MS3{599.193}|NeuAc-Hex-Hex_614_MS3{614.192}|M-NeuAc-NeuAc-Hex-Hex-O_M-924_MS3{615.596}	263.237|599.193|614.192|615.596	6	19.87|19.96|19.96|19.96|20.05|20.05	19.98	769.952	769.951	-1.3	-H2	C75H133N3O29	3.69709e+06	20	GD3 d41:1_20	d	41	1
Sample_OSTEO_d5_MS3ITfinal_neg_1	Sample	OSTEO	d5	MS3ITfinal	neg	1	NA	ms/ms	GD3 d41:1	19.96	GD3 20:1-21:0;2	GD3	NeuAc_290{290.088}|FA-H4O_FA-20(20:1){290.261}|LCB-2H2O_LCB-36(21:0){306.315}|LCB-H6ON_LCB-36(21:0){307.300}|NeuAc-O_308{308.098}|FA-H_FA-1(20:1){309.278}|FA_FA(20:1){310.286}|NeuAc-NeuAc_581{581.182}	290.088|290.261|306.315|307.300|308.098|309.278|310.286|581.182	4	19.73|19.87|19.96|20.05	NeuAc-NeuAc-O_599_MS3{599.193}|NeuAc-Hex-Hex_614_MS3{614.192}|M-NeuAc-NeuAc-Hex-Hex-O_M-924_MS3{615.596}	599.193|614.192|615.596	6	19.87|19.96|19.96|19.96|20.05|20.05	19.98	769.952	769.951	-1.3	-H2	C75H133N3O29	3.69709e+06	20	GD3 d41:1_20	d	41	1
Sample_OSTEO_d5_MS3ITfinal_neg_2	Sample	OSTEO	d5	MS3ITfinal	neg	2	NA	ms/ms	GD3 d41:1	19.96	GD3 20:1;2-21:0	GD3	NeuAc_290{290.088}|LCB-2H2O_LCB-36(20:1){290.285}|FA-H4O_FA-20(21:0){306.291}|FA-H3O_FA-19(21:0){307.300}|NeuAc-O_308{308.098}|LCB-H2O_LCB-18(20:1){308.295}|FA-H2O_FA-18(21:0){308.307}|NeuAc-NeuAc_581{581.182}	290.088|290.285|306.291|307.300|308.098|308.295|308.307|581.182	4	19.80|19.82|19.92|20.01			0		19.96	769.952	769.953	1.3	-H2	C75H133N3O29	4347166	20	GD3 d41:1_20	d	41	1
Sample_OSTEO_d5_MS3ITfinal_neg_2	Sample	OSTEO	d5	MS3ITfinal	neg	2	NA	ms/ms	GD3 d41:1	19.96	GD3 18:1-23:0;2	GD3	FA-H_FA-1(18:1){281.247}|FA_FA(18:1){282.255}|NeuAc_290{290.088}|NeuAc-O_308{308.098}|LCB-2H2O_LCB-36(23:0){334.346}|NeuAc-NeuAc_581{581.182}	281.247|282.255|290.088|308.098|334.346|581.182	4	19.80|19.82|19.92|20.01			0		19.96	769.952	769.953	1.3	-H2	C75H133N3O29	4347166	20	GD3 d41:1_20	d	41	1
Sample_OSTEO_d5_MS3ITfinal_neg_3	Sample	OSTEO	d5	MS3ITfinal	neg	3	NA	ms/ms	GD3 d41:1	19.96	GD3 20:1;2-21:0	GD3	NeuAc_290{290.088}|LCB-2H2O_LCB-36(20:1){290.285}|FA-H4O_FA-20(21:0){306.291}|FA-H3O_FA-19(21:0){307.300}|NeuAc-O_308{308.098}|LCB-H2O_LCB-18(20:1){308.295}|FA-H2O_FA-18(21:0){308.307}	290.088|290.285|306.291|307.300|308.098|308.295|308.307	4	19.78|19.89|19.98|20.08			0		19.98	769.952	769.952	0	-H2	C75H133N3O29	3.20876e+06	20	GD3 d41:1_20	d	41	1
Sample_OSTEO_d5_MS3ITfinal_neg_3	Sample	OSTEO	d5	MS3ITfinal	neg	3	NA	ms/ms	GD3 d41:1	19.96	GD3 20:0;2-21:1	GD3	LCB-CH4O2_LCB-48(20:0){280.300}|NeuAc_290{290.088}|FA-H3O_FA-19(21:1){305.283}|FA-H2O_FA-18(21:1){306.291}|NeuAc-O_308{308.098}	280.300|290.088|305.283|306.291|308.098	4	19.78|19.89|19.98|20.08			0		19.98	769.952	769.952	0	-H2	C75H133N3O29	3.20876e+06	20	GD3 d41:1_20	d	41	1
Sample_OSTEO_d5_MS3ITfinal_neg_3	Sample	OSTEO	d5	MS3ITfinal	neg	3	NA	ms/ms	GD3 d41:1	19.96	GD3 18:1-23:0;2	GD3	FA-H_FA-1(18:1){281.247}|FA_FA(18:1){282.255}|NeuAc_290{290.088}|NeuAc-O_308{308.098}|LCB-2H2O_LCB-36(23:0){334.346}	281.247|282.255|290.088|308.098|334.346	4	19.78|19.89|19.98|20.08			0		19.98	769.952	769.952	0	-H2	C75H133N3O29	3.20876e+06	20	GD3 d41:1_20	d	41	1
Sample_OSTEO_d5_MS3ITfinal_neg_3	Sample	OSTEO	d5	MS3ITfinal	neg	3	NA	ms/ms	GD3 d41:1	19.96	GD3 20:1-21:0;2	GD3	NeuAc_290{290.088}|FA-H4O_FA-20(20:1){290.261}|LCB-2H2O_LCB-36(21:0){306.315}|LCB-H6ON_LCB-36(21:0){307.300}|NeuAc-O_308{308.098}|FA-H_FA-1(20:1){309.278}	290.088|290.261|306.315|307.300|308.098|309.278	4	19.78|19.89|19.98|20.08			0		19.98	769.952	769.952	0	-H2	C75H133N3O29	3.20876e+06	20	GD3 d41:1_20	d	41	1
Sample_OSTEO_d5_MS3ITfinal_neg_4	Sample	OSTEO	d5	MS3ITfinal	neg	4	NA	ms/ms	GD3 d41:1	19.96	GD3 20:1;2-21:0	GD3	NeuAc_290{290.088}|LCB-2H2O_LCB-36(20:1){290.285}|FA-H4O_FA-20(21:0){306.291}|FA-H3O_FA-19(21:0){307.300}|NeuAc-O_308{308.098}|LCB-H2O_LCB-18(20:1){308.295}|FA-H2O_FA-18(21:0){308.307}|NeuAc-NeuAc_581{581.182}	290.088|290.285|306.291|307.300|308.098|308.295|308.307|581.182	4	19.78|19.85|19.94|20.03			0		19.98	769.952	769.952	0	-H2	C75H133N3O29	3.12271e+06	20	GD3 d41:1_20	d	41	1
Sample_OSTEO_d5_MS3ITfinal_neg_4	Sample	OSTEO	d5	MS3ITfinal	neg	4	NA	ms/ms	GD3 d41:1	19.96	GD3 18:1-23:0;2	GD3	FA-H_FA-1(18:1){281.247}|FA_FA(18:1){282.255}|NeuAc_290{290.088}|NeuAc-O_308{308.098}|LCB-2H2O_LCB-36(23:0){334.346}|NeuAc-NeuAc_581{581.182}	281.247|282.255|290.088|308.098|334.346|581.182	4	19.78|19.85|19.94|20.03			0		19.98	769.952	769.952	0	-H2	C75H133N3O29	3.12271e+06	20	GD3 d41:1_20	d	41	1
Sample_OSTEO_d5_MS3ITfinal_neg_5	Sample	OSTEO	d5	MS3ITfinal	neg	5	NA	ms/ms	GD3 d41:1	19.96	GD3 20:1;2-21:0	GD3	NeuAc_290{290.088}|LCB-2H2O_LCB-36(20:1){290.285}|FA-H4O_FA-20(21:0){306.291}|FA-H3O_FA-19(21:0){307.300}|NeuAc-O_308{308.098}|LCB-H2O_LCB-18(20:1){308.295}|FA-H2O_FA-18(21:0){308.307}|NeuAc-NeuAc_581{581.182}	290.088|290.285|306.291|307.300|308.098|308.295|308.307|581.182	4	19.83|19.92|20.01|20.12			0		19.96	769.952	769.952	0	-H2	C75H133N3O29	4.67742e+06	20	GD3 d41:1_20	d	41	1
Sample_OSTEO_d5_MS3ITfinal_neg_5	Sample	OSTEO	d5	MS3ITfinal	neg	5	NA	ms/ms	GD3 d41:1	19.96	GD3 20:1-21:0;2	GD3	NeuAc_290{290.088}|FA-H4O_FA-20(20:1){290.261}|LCB-2H2O_LCB-36(21:0){306.315}|LCB-H6ON_LCB-36(21:0){307.300}|NeuAc-O_308{308.098}|FA-H_FA-1(20:1){309.278}|NeuAc-NeuAc_581{581.182}	290.088|290.261|306.315|307.300|308.098|309.278|581.182	4	19.83|19.92|20.01|20.12			0		19.96	769.952	769.952	0	-H2	C75H133N3O29	4.67742e+06	20	GD3 d41:1_20	d	41	1
Sample_ADIPO_d5_MS3ITfinal_neg_3	Sample	ADIPO	d5	MS3ITfinal	neg	3	NA	ms/ms	GD3 d41:2	13.26	GD3 d41:2	GD3	NeuAc_290{290.088}	290.088	3	13.18|13.28|13.41			0		13.27	1584.9	1584.9	-1.8	+HCOO	C76H134N3O31	4538111	13.3	GD3 d41:2_13.3	d	41	2
Sample_ADIPO_d5_MS3ITfinal_neg_4	Sample	ADIPO	d5	MS3ITfinal	neg	4	NA	ms/ms	GD3 d41:2	13.26	GD3 d41:2	GD3	NeuAc_290{290.088}	290.088	3	13.16|13.26|13.35			0		13.26	1584.9	1584.9	-1.8	+HCOO	C76H134N3O31	4.04419e+06	13.3	GD3 d41:2_13.3	d	41	2
Sample_ADIPO_d5_MS3ITfinal_neg_5	Sample	ADIPO	d5	MS3ITfinal	neg	5	NA	ms/ms	GD3 d41:2	13.26	GD3 d41:2	GD3	NeuAc_290{290.088}	290.088	3	13.22|13.31|13.40			0		13.31	1584.9	1584.9	-0.6	+HCOO	C76H134N3O31	2.8739e+06	13.3	GD3 d41:2_13.3	d	41	2
Sample_CHONDRO_d5_MS3ITfinal_neg_1	Sample	CHONDRO	d5	MS3ITfinal	neg	1	NA	ms/ms	GD3 d41:2	13.26	GD3 d41:2	GD3	NeuAc_290{290.088}	290.088	2	13.24|13.33			0		13.32	1584.9	1584.9	-1.8	+HCOO	C76H134N3O31	1.92241e+06	13.3	GD3 d41:2_13.3	d	41	2
Sample_MSC_d5_MS3ITfinal_neg_1	Sample	MSC	d5	MS3ITfinal	neg	1	NA	ms/ms	GD3 d41:2	13.26	GD3 18:0;2-23:2	GD3	LCB-CH4O2_LCB-48(18:0){252.269}|NeuAc_290{290.088}|FA-H4O_FA-20(23:2){330.291}	252.269|290.088|330.291	2	13.19|13.28			0		13.26	1584.9	1584.9	-2.5	+HCOO	C76H134N3O31	1.03266e+06	13.3	GD3 d41:2_13.3	d	41	2
Sample_MSC_d5_MS3ITfinal_neg_3	Sample	MSC	d5	MS3ITfinal	neg	3	NA	ms/ms	GD3 d41:2	13.26	GD3 d41:2	GD3	NeuAc_290{290.088}	290.088	3	13.18|13.27|13.36			0		13.28	1584.9	1584.9	-1.8	+HCOO	C76H134N3O31	4420618	13.3	GD3 d41:2_13.3	d	41	2
Sample_MSC_d5_MS3ITfinal_neg_4	Sample	MSC	d5	MS3ITfinal	neg	4	NA	ms/ms	GD3 d41:2	13.26	GD3 d41:2	GD3	NeuAc_290{290.088}|NeuAc-NeuAc-Hex-Hex-O_923{923.298}	290.088|923.298	3	13.16|13.26|13.35			0		13.3	1584.9	1584.9	-1.2	+HCOO	C76H134N3O31	6.69967e+06	13.3	GD3 d41:2_13.3	d	41	2
QC_Pool_d5_MS3ITfinal_neg_1	QC	Pool	d5	MS3ITfinal	neg	1	NA	ms	GD3 d41:2	17.14		GD3			NA				NA		17.08	1538.9	1538.89	-1.3	-H	C75H132N3O29	96320.5	17.1	GD3 d41:2_17.1	d	41	2
QC_Pool_d5_MS3ITfinal_neg_1	QC	Pool	d5	MS3ITfinal	neg	1	NA	ms	GD3 d41:2	17.14		GD3			NA				NA		17.1	768.944	768.945	1.3	-H2	C75H131N3O29	84915.8	17.1	GD3 d41:2_17.1	d	41	2
Sample_OSTEO_d5_MS3ITfinal_neg_1	Sample	OSTEO	d5	MS3ITfinal	neg	1	NA	ms/ms	GD3 d41:2	17.14	GD3 d41:2	GD3	NeuAc_290{290.088}|M-NeuAc_M-291{1247.799}	290.088|1247.799	2	17.12|17.23			0		17.17	1538.9	1538.89	-0.6	-H	C75H132N3O29	603430	17.1	GD3 d41:2_17.1	d	41	2
Sample_OSTEO_d5_MS3ITfinal_neg_2	Sample	OSTEO	d5	MS3ITfinal	neg	2	NA	ms/ms	GD3 d41:2	17.14	GD3 d41:2	GD3	NeuAc_290{290.088}|NeuAc-NeuAc_581{581.182}|M-NeuAc_M-291{1247.799}	290.088|581.182|1247.799	3	17.03|17.16|17.26			0		17.17	1538.9	1538.89	-1.9	-H	C75H132N3O29	1.03498e+06	17.1	GD3 d41:2_17.1	d	41	2
Sample_OSTEO_d5_MS3ITfinal_neg_3	Sample	OSTEO	d5	MS3ITfinal	neg	3	NA	ms/ms	GD3 d41:2	17.14	GD3 d41:2	GD3	NeuAc_290{290.088}|M-NeuAc_M-291{1247.799}	290.088|1247.799	1	17.1			0		17.12	1538.9	1538.89	-0.6	-H	C75H132N3O29	469409	17.1	GD3 d41:2_17.1	d	41	2
Sample_OSTEO_d5_MS3ITfinal_neg_4	Sample	OSTEO	d5	MS3ITfinal	neg	4	NA	ms/ms	GD3 d41:2	17.14	GD3 d41:2	GD3	NeuAc_290{290.088}|M-NeuAc_M-291{1247.799}	290.088|1247.799	2	17.12|17.32			0		17.16	1538.9	1538.89	-0.6	-H	C75H132N3O29	614830	17.1	GD3 d41:2_17.1	d	41	2
Sample_OSTEO_d5_MS3ITfinal_neg_5	Sample	OSTEO	d5	MS3ITfinal	neg	5	NA	ms/ms	GD3 d41:2	17.14	GD3 d41:2	GD3	NeuAc_290{290.088}|M-NeuAc_M-291{1247.799}	290.088|1247.799	3	17.08|17.19|17.28			0		17.17	1538.9	1538.9	0.1	-H	C75H132N3O29	1.20869e+06	17.1	GD3 d41:2_17.1	d	41	2
Sample_OSTEO_d5_MS3ITfinal_neg_5	Sample	OSTEO	d5	MS3ITfinal	neg	5	NA	ms/ms	GD3 d41:2	17.14	GD3 20:1-21:1;2	GD3	NeuAc_290{290.088}|FA-H4O_FA-20(20:1){290.261}|LCB-2H2O_LCB-36(21:1){304.300}	290.088|290.261|304.300	2	17.07|17.19			0		17.14	768.944	768.945	1.3	-H2	C75H131N3O29	1.15579e+06	17.1	GD3 d41:2_17.1	d	41	2
Sample_OSTEO_d5_MS3ITfinal_neg_5	Sample	OSTEO	d5	MS3ITfinal	neg	5	NA	ms/ms	GD3 d41:2	17.14	GD3 20:1;2-21:1	GD3	NeuAc_290{290.088}|LCB-2H2O_LCB-36(20:1){290.285}|FA-H4O_FA-20(21:1){304.276}	290.088|290.285|304.276	2	17.07|17.19			0		17.14	768.944	768.945	1.3	-H2	C75H131N3O29	1.15579e+06	17.1	GD3 d41:2_17.1	d	41	2
QC_Pool_d5_MS3ITfinal_neg_1	QC	Pool	d5	MS3ITfinal	neg	1	NA	ms/ms	GD3 d42:1	19.14	GD3 d42:1	GD3	NeuAc_290{290.088}|M-NeuAc_M-291{1309.836}|Precursor{1600.932}	290.088|1309.836|1600.932	2	19.03|19.12			0		19.1	1600.93	1600.93	-2.4	+HCOO	C77H138N3O31	1.15108e+06	19.1	GD3 d42:1_19.1	d	42	1
Sample_ADIPO_d5_MS3ITfinal_neg_1	Sample	ADIPO	d5	MS3ITfinal	neg	1	NA	ms	GD3 d42:1	19.14		GD3			NA				NA		19.1	1600.93	1600.93	-2.4	+HCOO	C77H138N3O31	90977.4	19.1	GD3 d42:1_19.1	d	42	1
Sample_ADIPO_d5_MS3ITfinal_neg_2	Sample	ADIPO	d5	MS3ITfinal	neg	2	NA	ms	GD3 d42:1	19.14		GD3			NA				NA		19.07	1600.93	1600.93	0.1	+HCOO	C77H138N3O31	61790.5	19.1	GD3 d42:1_19.1	d	42	1
Sample_ADIPO_d5_MS3ITfinal_neg_3	Sample	ADIPO	d5	MS3ITfinal	neg	3	NA	ms	GD3 d42:1	19.14		GD3			NA				NA		19.05	1600.93	1600.93	-1.8	+HCOO	C77H138N3O31	115121	19.1	GD3 d42:1_19.1	d	42	1
Sample_ADIPO_d5_MS3ITfinal_neg_5	Sample	ADIPO	d5	MS3ITfinal	neg	5	NA	ms	GD3 d42:1	19.14		GD3			NA				NA		19.08	1600.93	1600.93	-0.6	+HCOO	C77H138N3O31	114698	19.1	GD3 d42:1_19.1	d	42	1
Sample_CHONDRO_d5_MS3ITfinal_neg_1	Sample	CHONDRO	d5	MS3ITfinal	neg	1	NA	ms/ms	GD3 d42:1	19.14	GD3 21:0;2-21:1	GD3	NeuAc_290{290.088}|M-NeuAc_M-291{1309.836}|Precursor{1600.932}	290.088|1309.836|1600.932	5	18.91|19.03|19.10|19.19|19.30	FA-H3O_FA-19_MS3(21:1){305.283}|FA-H2O_FA-18_MS3(21:1){306.291}|LCB-2H2O_LCB-36_MS3(21:0){306.315}	305.283|306.291|306.315	2	18.91|18.91	19.16	1600.93	1600.93	-1.2	+HCOO	C77H138N3O31	2.95272e+06	19.1	GD3 d42:1_19.1	d	42	1
Sample_CHONDRO_d5_MS3ITfinal_neg_1	Sample	CHONDRO	d5	MS3ITfinal	neg	1	NA	ms/ms	GD3 d42:1	19.14	GD3 21:0-21:1;2	GD3	NeuAc_290{290.088}|M-NeuAc_M-291{1309.836}|Precursor{1600.932}	290.088|1309.836|1600.932	5	18.91|19.03|19.10|19.19|19.30	LCB-H6ON_LCB-36_MS3(21:1){305.283}|FA-H4O_FA-20_MS3(21:0){306.291}	305.283|306.291	2	18.91|18.91	19.16	1600.93	1600.93	-1.2	+HCOO	C77H138N3O31	2.95272e+06	19.1	GD3 d42:1_19.1	d	42	1
Sample_CHONDRO_d5_MS3ITfinal_neg_2	Sample	CHONDRO	d5	MS3ITfinal	neg	2	NA	ms/ms	GD3 d42:1	19.14	GD3 d42:1	GD3	NeuAc_290{290.088}|M-NeuAc_M-291{1309.836}|Precursor{1600.932}	290.088|1309.836|1600.932	5	18.78|18.91|19.03|19.12|19.21			0		19.12	1600.93	1600.93	-1.8	+HCOO	C77H138N3O31	2.64534e+06	19.1	GD3 d42:1_19.1	d	42	1
Sample_CHONDRO_d5_MS3ITfinal_neg_3	Sample	CHONDRO	d5	MS3ITfinal	neg	3	NA	ms/ms	GD3 d42:1	19.14	GD3 d42:1	GD3	NeuAc_290{290.088}|M-NeuAc_M-291{1309.836}|Precursor{1600.932}	290.088|1309.836|1600.932	5	18.91|19.01|19.12|19.21|19.30			0		19.16	1600.93	1600.93	-1.2	+HCOO	C77H138N3O31	3.00431e+06	19.1	GD3 d42:1_19.1	d	42	1
Sample_CHONDRO_d5_MS3ITfinal_neg_4	Sample	CHONDRO	d5	MS3ITfinal	neg	4	NA	ms/ms	GD3 d42:1	19.14	GD3 d42:1	GD3	NeuAc_290{290.088}|M-NeuAc-Hex_M-453{1147.784}|M-NeuAc_M-291{1309.836}|Precursor{1600.932}	290.088|1147.784|1309.836|1600.932	4	18.89|19.01|19.10|19.19			0		19.12	1600.93	1600.93	1.3	+HCOO	C77H138N3O31	1.9613e+06	19.1	GD3 d42:1_19.1	d	42	1
Sample_CHONDRO_d5_MS3ITfinal_neg_5	Sample	CHONDRO	d5	MS3ITfinal	neg	5	NA	ms/ms	GD3 d42:1	19.14	GD3 d42:1	GD3	NeuAc_290{290.088}|M-NeuAc_M-291{1309.836}|Precursor{1600.932}	290.088|1309.836|1600.932	4	18.94|19.03|19.12|19.21			0		19.1	1600.93	1600.93	-1.8	+HCOO	C77H138N3O31	2.36935e+06	19.1	GD3 d42:1_19.1	d	42	1
Sample_MSC_d5_MS3ITfinal_neg_1	Sample	MSC	d5	MS3ITfinal	neg	1	NA	ms	GD3 d42:1	19.14		GD3			NA				NA		19.07	1600.93	1600.93	-1.2	+HCOO	C77H138N3O31	297961	19.1	GD3 d42:1_19.1	d	42	1
Sample_MSC_d5_MS3ITfinal_neg_2	Sample	MSC	d5	MS3ITfinal	neg	2	NA	ms/ms	GD3 d42:1	19.14	GD3 d42:1	GD3	NeuAc_290{290.088}|NeuAc-Hex-O_470{470.151}|Precursor{1600.932}	290.088|470.151|1600.932	2	18.96|19.07			0		19.05	1600.93	1600.93	-0.6	+HCOO	C77H138N3O31	853510	19.1	GD3 d42:1_19.1	d	42	1
Sample_MSC_d5_MS3ITfinal_neg_3	Sample	MSC	d5	MS3ITfinal	neg	3	NA	ms/ms	GD3 d42:1	19.14	GD3 d42:1	GD3	NeuAc_290{290.088}|Precursor{1600.932}	290.088|1600.932	1	19.03			0		19.08	1600.93	1600.93	-1.2	+HCOO	C77H138N3O31	896629	19.1	GD3 d42:1_19.1	d	42	1
Sample_OSTEO_d5_MS3ITfinal_neg_2	Sample	OSTEO	d5	MS3ITfinal	neg	2	NA	ms/ms	GD3 d42:1	19.14	GD3 d42:1	GD3	NeuAc_290{290.088}|M-NeuAc_M-291{1309.836}|Precursor{1600.932}	290.088|1309.836|1600.932	6	18.92|19.01|19.10|19.19|19.30|19.44			0		19.16	1600.93	1600.93	-1.2	+HCOO	C77H138N3O31	3.60311e+06	19.1	GD3 d42:1_19.1	d	42	1
Sample_OSTEO_d5_MS3ITfinal_neg_3	Sample	OSTEO	d5	MS3ITfinal	neg	3	NA	ms/ms	GD3 d42:1	19.14	GD3 d42:1	GD3	NeuAc_290{290.088}|M-NeuAc_M-291{1309.836}|Precursor{1600.932}	290.088|1309.836|1600.932	4	19.01|19.19|19.28|19.39			0		19.17	1600.93	1600.93	-1.2	+HCOO	C77H138N3O31	3.90983e+06	19.1	GD3 d42:1_19.1	d	42	1
Sample_OSTEO_d5_MS3ITfinal_neg_4	Sample	OSTEO	d5	MS3ITfinal	neg	4	NA	ms/ms	GD3 d42:1	19.14	GD3 d42:1	GD3	NeuAc_290{290.088}|M-NeuAc_M-291{1309.836}|Precursor{1600.932}	290.088|1309.836|1600.932	4	18.96|19.07|19.19|19.28			0		19.16	1600.93	1600.93	-1.2	+HCOO	C77H138N3O31	3.458e+06	19.1	GD3 d42:1_19.1	d	42	1
QC_Pool_d5_MS3ITfinal_neg_1	QC	Pool	d5	MS3ITfinal	neg	1	NA	ms/ms	GD3 d42:1	20.67	GD3 d42:1	GD3	NeuAc_290{290.088}|NeuAc-NeuAc_581{581.182}|M-NeuAc_M-291{1263.830}	290.088|581.182|1263.830	1	20.75			0		20.64	1554.93	1554.93	-0.6	-H	C76H136N3O29	632561	20.7	GD3 d42:1_20.7	d	42	1
QC_Pool_d5_MS3ITfinal_neg_1	QC	Pool	d5	MS3ITfinal	neg	1	NA	ms/ms	GD3 d42:1	20.67	GD3 d42:1	GD3	NeuAcFrag_87{87.007}|NeuAc_290{290.088}|NeuAc-NeuAc_581{581.182}	87.007|290.088|581.182	5	20.46|20.55|20.64|20.75|20.83			0		20.64	776.96	776.961	1.3	-H2	C76H135N3O29	12622753	20.7	GD3 d42:1_20.7	d	42	1
Sample_ADIPO_d5_MS3ITfinal_neg_1	Sample	ADIPO	d5	MS3ITfinal	neg	1	NA	ms/ms	GD3 d42:1	20.67	GD3 d42:1	GD3	NeuAc_290{290.088}|M-NeuAc_M-291{1263.830}	290.088|1263.830	1	20.6			0		20.62	1554.93	1554.93	-0.6	-H	C76H136N3O29	281507	20.7	GD3 d42:1_20.7	d	42	1
Sample_ADIPO_d5_MS3ITfinal_neg_2	Sample	ADIPO	d5	MS3ITfinal	neg	2	NA	ms/ms	GD3 d42:1	20.67	GD3 d42:1	GD3	NeuAc_290{290.088}|M-NeuAc_M-291{1263.830}	290.088|1263.830	1	20.58			0		20.62	1554.93	1554.93	0.1	-H	C76H136N3O29	276524	20.7	GD3 d42:1_20.7	d	42	1
Sample_ADIPO_d5_MS3ITfinal_neg_3	Sample	ADIPO	d5	MS3ITfinal	neg	3	NA	ms/ms	GD3 d42:1	20.67	GD3 d42:1	GD3	NeuAc_290{290.088}|M-NeuAc_M-291{1263.830}	290.088|1263.830	1	20.62			0		20.64	1554.93	1554.93	0.7	-H	C76H136N3O29	223952	20.7	GD3 d42:1_20.7	d	42	1
Sample_ADIPO_d5_MS3ITfinal_neg_4	Sample	ADIPO	d5	MS3ITfinal	neg	4	NA	ms	GD3 d42:1	20.67		GD3			NA				NA		20.62	1554.93	1554.93	0.1	-H	C76H136N3O29	215750	20.7	GD3 d42:1_20.7	d	42	1
Sample_ADIPO_d5_MS3ITfinal_neg_5	Sample	ADIPO	d5	MS3ITfinal	neg	5	NA	ms	GD3 d42:1	20.67		GD3			NA				NA		20.64	1554.93	1554.93	-0.6	-H	C76H136N3O29	158709	20.7	GD3 d42:1_20.7	d	42	1
Sample_CHONDRO_d5_MS3ITfinal_neg_1	Sample	CHONDRO	d5	MS3ITfinal	neg	1	NA	ms/ms	GD3 d42:1	20.67	GD3 d42:1	GD3	NeuAc_290{290.088}|NeuAc-NeuAc_581{581.182}|M-NeuAc_M-291{1263.830}	290.088|581.182|1263.830	2	20.60|20.69			0		20.66	1554.93	1554.93	0.1	-H	C76H136N3O29	972127	20.7	GD3 d42:1_20.7	d	42	1
Sample_CHONDRO_d5_MS3ITfinal_neg_2	Sample	CHONDRO	d5	MS3ITfinal	neg	2	NA	ms/ms	GD3 d42:1	20.67	GD3 d42:1	GD3	NeuAc_290{290.088}|NeuAc-NeuAc_581{581.182}|M-NeuAc_M-291{1263.830}	290.088|581.182|1263.830	1	20.67			0		20.64	1554.93	1554.92	-1.3	-H	C76H136N3O29	548157	20.7	GD3 d42:1_20.7	d	42	1
Sample_CHONDRO_d5_MS3ITfinal_neg_3	Sample	CHONDRO	d5	MS3ITfinal	neg	3	NA	ms/ms	GD3 d42:1	20.67	GD3 d42:1	GD3	NeuAc_290{290.088}|NeuAc-NeuAc_581{581.182}|M-NeuAc_M-291{1263.830}	290.088|581.182|1263.830	3	20.57|20.67|20.76			0		20.66	1554.93	1554.93	-0.6	-H	C76H136N3O29	1.60668e+06	20.7	GD3 d42:1_20.7	d	42	1
Sample_CHONDRO_d5_MS3ITfinal_neg_4	Sample	CHONDRO	d5	MS3ITfinal	neg	4	NA	ms/ms	GD3 d42:1	20.67	GD3 19:0;2-23:1	GD3	LCB-H6ON_LCB-36(19:0){279.269}|NeuAc_290{290.088}|FA-H4O_FA-20(23:1){332.307}|M-NeuAc_M-291{1263.830}	279.269|290.088|332.307|1263.830	2	20.58|20.67			0		20.66	1554.93	1554.93	-0.6	-H	C76H136N3O29	1.02075e+06	20.7	GD3 d42:1_20.7	d	42	1
Sample_CHONDRO_d5_MS3ITfinal_neg_4	Sample	CHONDRO	d5	MS3ITfinal	neg	4	NA	ms/ms	GD3 d42:1	20.67	GD3 19:0-23:1;2	GD3	FA-H3O_FA-19(19:0){279.269}|NeuAc_290{290.088}|LCB-2H2O_LCB-36(23:1){332.331}|M-NeuAc_M-291{1263.830}	279.269|290.088|332.331|1263.830	2	20.58|20.67			0		20.66	1554.93	1554.93	-0.6	-H	C76H136N3O29	1.02075e+06	20.7	GD3 d42:1_20.7	d	42	1
Sample_CHONDRO_d5_MS3ITfinal_neg_5	Sample	CHONDRO	d5	MS3ITfinal	neg	5	NA	ms/ms	GD3 d42:1	20.67	GD3 19:0-23:1;2	GD3	FA-H2O_FA-18(19:0){280.276}|NeuAc_290{290.088}|LCB-2H2O_LCB-36(23:1){332.331}|NeuAc-NeuAc_581{581.182}|M-NeuAc_M-291{1263.830}	280.276|290.088|332.331|581.182|1263.830	1	20.58			0		20.62	1554.93	1554.93	-0.6	-H	C76H136N3O29	832967	20.7	GD3 d42:1_20.7	d	42	1
Sample_CHONDRO_d5_MS3ITfinal_neg_1	Sample	CHONDRO	d5	MS3ITfinal	neg	1	NA	ms/ms	GD3 d42:1	20.67	GD3 d42:1	GD3	Hex-O_179{179.056}|NeuAc_290{290.088}	179.056|290.088	3	20.58|20.67|20.80			0		20.66	776.96	776.96	0	-H2	C76H135N3O29	1.39021e+06	20.7	GD3 d42:1_20.7	d	42	1
Sample_CHONDRO_d5_MS3ITfinal_neg_2	Sample	CHONDRO	d5	MS3ITfinal	neg	2	NA	ms/ms	GD3 d42:1	20.67	GD3 d42:1	GD3	Hex-O_179{179.056}|NeuAc_290{290.088}	179.056|290.088	3	20.60|20.67|20.78			0		20.66	776.96	776.961	1.3	-H2	C76H135N3O29	2109820	20.7	GD3 d42:1_20.7	d	42	1
Sample_CHONDRO_d5_MS3ITfinal_neg_3	Sample	CHONDRO	d5	MS3ITfinal	neg	3	NA	ms/ms	GD3 d42:1	20.67	GD3 d42:1	GD3	NeuAc_290{290.088}|NeuAc-NeuAc_581{581.182}	290.088|581.182	3	20.57|20.66|20.75			0		20.67	776.96	776.961	1.3	-H2	C76H135N3O29	2.93595e+06	20.7	GD3 d42:1_20.7	d	42	1
Sample_CHONDRO_d5_MS3ITfinal_neg_4	Sample	CHONDRO	d5	MS3ITfinal	neg	4	NA	ms/ms	GD3 d42:1	20.67	GD3 d42:1	GD3	NeuAc_290{290.088}	290.088	2	20.57|20.66			0		20.66	776.96	776.961	1.3	-H2	C76H135N3O29	1.94297e+06	20.7	GD3 d42:1_20.7	d	42	1
Sample_CHONDRO_d5_MS3ITfinal_neg_5	Sample	CHONDRO	d5	MS3ITfinal	neg	5	NA	ms/ms	GD3 d42:1	20.67	GD3 d42:1	GD3	NeuAc_290{290.088}	290.088	3	20.55|20.58|20.67			0		20.64	776.96	776.961	1.3	-H2	C76H135N3O29	727801	20.7	GD3 d42:1_20.7	d	42	1
Sample_MSC_d5_MS3ITfinal_neg_2	Sample	MSC	d5	MS3ITfinal	neg	2	NA	ms	GD3 d42:1	20.67		GD3			NA				NA		20.62	1554.93	1554.93	0.1	-H	C76H136N3O29	164120	20.7	GD3 d42:1_20.7	d	42	1
Sample_MSC_d5_MS3ITfinal_neg_3	Sample	MSC	d5	MS3ITfinal	neg	3	NA	ms	GD3 d42:1	20.67		GD3			NA				NA		20.64	1554.93	1554.93	0.1	-H	C76H136N3O29	162547	20.7	GD3 d42:1_20.7	d	42	1
Sample_MSC_d5_MS3ITfinal_neg_4	Sample	MSC	d5	MS3ITfinal	neg	4	NA	ms	GD3 d42:1	20.67		GD3			NA				NA		20.64	1554.93	1554.93	0.1	-H	C76H136N3O29	265779	20.7	GD3 d42:1_20.7	d	42	1
Sample_MSC_d5_MS3ITfinal_neg_5	Sample	MSC	d5	MS3ITfinal	neg	5	NA	ms	GD3 d42:1	20.67		GD3			NA				NA		20.6	1554.93	1554.93	0.1	-H	C76H136N3O29	136397	20.7	GD3 d42:1_20.7	d	42	1
Sample_MSC_d5_MS3ITfinal_neg_1	Sample	MSC	d5	MS3ITfinal	neg	1	NA	ms	GD3 d42:1	20.67		GD3			NA				NA		20.62	776.96	776.961	1.3	-H2	C76H135N3O29	179166	20.7	GD3 d42:1_20.7	d	42	1
Sample_MSC_d5_MS3ITfinal_neg_4	Sample	MSC	d5	MS3ITfinal	neg	4	NA	ms/ms	GD3 d42:1	20.67	GD3 d42:1	GD3	NeuAc_290{290.088}	290.088	2	20.58|20.67			0		20.64	776.96	776.961	1.3	-H2	C76H135N3O29	649464	20.7	GD3 d42:1_20.7	d	42	1
Sample_OSTEO_d5_MS3ITfinal_pos_3	Sample	OSTEO	d5	MS3ITfinal	pos	3	NA	ms/ms	GD3 d42:1	20.67	GD3 18:1;2-24:0	GD3	LCB-2H2O_LCB-36(18:1){264.269}|NeuAc-H2O_274{274.093}|NeuAc_292{292.103}|M-NeuAc-NeuAc-Hex-Hex-O_M-924{632.634}|M-NeuAc-NeuAc-Hex-O_M-762{794.687}|M-NeuAc-NeuAc-Hex_M-744{812.697}|M-NeuAc-NeuAc-O_M-600{956.740}|M-NeuAc-O_M-309{1247.835}|Precursor{1556.941}	264.269|274.093|292.103|632.634|794.687|812.697|956.740|1247.835|1556.941	4	20.53|20.62|20.71|20.82	LCB-2H2O_LCB-36_MS3(18:1){264.269}|NeuAc-H2O_274_MS3{274.093}|LCB-H2O_LCB-18_MS3(18:1){282.279}|NeuAc_292_MS3{292.103}|FA_FA_MS3(24:0){368.365}|NeuAc-Hex_454_MS3{454.156}|M-NeuAc-NeuAc-Hex-Hex-O_M-924_MS3{632.634}|NeuAc-NeuAc-Hex_745_MS3{745.250}	264.269|274.093|282.279|292.103|368.365|454.156|632.634|745.250	11	20.53|20.53|20.53|20.53|20.53|20.82|20.82|20.83|20.83|20.83|20.83	20.67	1556.94	1556.94	0.1	+H	C76H138N3O29	22916008	20.7	GD3 d42:1_20.7	d	42	1
Sample_OSTEO_d5_MS3ITfinal_pos_5	Sample	OSTEO	d5	MS3ITfinal	pos	5	NA	ms/ms	GD3 d42:1	20.67	GD3 20:1;2-22:0	GD3	NeuAc-H2O_274{274.093}|NeuAc_292{292.103}|LCB-2H2O_LCB-36(20:1){292.300}|M-NeuAc-NeuAc-Hex-Hex-O_M-924{632.634}|M-NeuAc-NeuAc-Hex-O_M-762{794.687}|M-NeuAc-NeuAc-Hex_M-744{812.697}|M-NeuAc-NeuAc-O_M-600{956.740}|M-NeuAc-O_M-309{1247.835}|Precursor{1556.941}	274.093|292.103|292.300|632.634|794.687|812.697|956.740|1247.835|1556.941	2	20.51|20.62	NeuAc_292_MS3{292.103}|LCB-2H2O_LCB-36_MS3(20:1){292.300}|FA_FA_MS3(22:0){340.334}|Hex-Hex-O_343_MS3{343.124}|NeuAc-NeuAc-O_601_MS3{601.208}|NeuAc-Hex-Hex_616_MS3{616.208}|M-NeuAc-NeuAc-Hex-Hex-O_M-924_MS3{632.634}|NeuAc-Hex-Hex-O_634_MS3{634.219}|NeuAc-NeuAc-Hex_745_MS3{745.250}|NeuAc-NeuAc-Hex-O_763_MS3{763.261}	292.103|292.300|340.334|343.124|601.208|616.208|632.634|634.219|745.250|763.261	12	20.53|20.53|20.53|20.53|20.53|20.53|20.62|20.62|20.62|20.62|20.62|20.62	20.67	1556.94	1556.94	0.1	+H	C76H138N3O29	28815402	20.7	GD3 d42:1_20.7	d	42	1
Sample_OSTEO_d5_MS3ITfinal_pos_5	Sample	OSTEO	d5	MS3ITfinal	pos	5	NA	ms/ms	GD3 d42:1	20.67	GD3 18:1;2-24:0	GD3	LCB-2H2O_LCB-36(18:1){264.269}|NeuAc-H2O_274{274.093}|NeuAc_292{292.103}|M-NeuAc-NeuAc-Hex-Hex-O_M-924{632.634}|M-NeuAc-NeuAc-Hex-O_M-762{794.687}|M-NeuAc-NeuAc-Hex_M-744{812.697}|M-NeuAc-NeuAc-O_M-600{956.740}|M-NeuAc-O_M-309{1247.835}|Precursor{1556.941}	264.269|274.093|292.103|632.634|794.687|812.697|956.740|1247.835|1556.941	2	20.51|20.62	LCB-C1H2O_LCB-30_MS3(18:1){252.269}|LCB-CH4O2_LCB-48_MS3(18:1){252.269}|LCB-2H2O_LCB-36_MS3(18:1){264.269}|LCB-H2O_LCB-18_MS3(18:1){282.279}|NeuAc_292_MS3{292.103}|Hex-Hex-O_343_MS3{343.124}|FA_FA_MS3(24:0){368.365}|NeuAc-NeuAc-O_601_MS3{601.208}|NeuAc-Hex-Hex_616_MS3{616.208}|M-NeuAc-NeuAc-Hex-Hex-O_M-924_MS3{632.634}|NeuAc-Hex-Hex-O_634_MS3{634.219}|NeuAc-NeuAc-Hex_745_MS3{745.250}|NeuAc-NeuAc-…	252.269|252.269|264.269|282.279|292.103|343.124|368.365|601.208|616.208|632.634|634.219|745.250|763.261	12	20.53|20.53|20.53|20.53|20.53|20.53|20.62|20.62|20.62|20.62|20.62|20.62	20.67	1556.94	1556.94	0.1	+H	C76H138N3O29	28815402	20.7	GD3 d42:1_20.7	d	42	1
Sample_OSTEO_d5_MS3ITfinal_neg_3	Sample	OSTEO	d5	MS3ITfinal	neg	3	NA	ms	GD3 d42:1	20.67		GD3			NA				NA		20.67	1576.91	1576.91	1.3	+Na-H2	C76H135N3NaO29	377001	20.7	GD3 d42:1_20.7	d	42	1
Sample_OSTEO_d5_MS3ITfinal_neg_4	Sample	OSTEO	d5	MS3ITfinal	neg	4	NA	ms	GD3 d42:1	20.67		GD3			NA				NA		20.67	1576.91	1576.91	-0.6	+Na-H2	C76H135N3NaO29	450538	20.7	GD3 d42:1_20.7	d	42	1
Sample_OSTEO_d5_MS3ITfinal_neg_5	Sample	OSTEO	d5	MS3ITfinal	neg	5	NA	ms	GD3 d42:1	20.67		GD3			NA				NA		20.66	1576.91	1576.91	0.1	+Na-H2	C76H135N3NaO29	314266	20.7	GD3 d42:1_20.7	d	42	1
Sample_OSTEO_d5_MS3ITfinal_pos_1	Sample	OSTEO	d5	MS3ITfinal	pos	1	NA	ms	GD3 d42:1	20.67		GD3			NA				NA		20.67	1573.97	1573.97	-0.6	+NH4	C76H141N4O29	20381034	20.7	GD3 d42:1_20.7	d	42	1
Sample_OSTEO_d5_MS3ITfinal_pos_2	Sample	OSTEO	d5	MS3ITfinal	pos	2	NA	ms	GD3 d42:1	20.67		GD3			NA				NA		20.67	1573.97	1573.97	-0.6	+NH4	C76H141N4O29	25203096	20.7	GD3 d42:1_20.7	d	42	1
Sample_OSTEO_d5_MS3ITfinal_pos_3	Sample	OSTEO	d5	MS3ITfinal	pos	3	NA	ms	GD3 d42:1	20.67		GD3			NA				NA		20.67	1573.97	1573.97	-0.6	+NH4	C76H141N4O29	17878400	20.7	GD3 d42:1_20.7	d	42	1
Sample_OSTEO_d5_MS3ITfinal_pos_4	Sample	OSTEO	d5	MS3ITfinal	pos	4	NA	ms	GD3 d42:1	20.67		GD3			NA				NA		20.66	1573.97	1573.97	-0.6	+NH4	C76H141N4O29	18287838	20.7	GD3 d42:1_20.7	d	42	1
Sample_OSTEO_d5_MS3ITfinal_pos_5	Sample	OSTEO	d5	MS3ITfinal	pos	5	NA	ms	GD3 d42:1	20.67		GD3			NA				NA		20.67	1573.97	1573.97	0.1	+NH4	C76H141N4O29	23965538	20.7	GD3 d42:1_20.7	d	42	1
Sample_OSTEO_d5_MS3ITfinal_neg_1	Sample	OSTEO	d5	MS3ITfinal	neg	1	NA	ms/ms	GD3 d42:1	20.67	GD3 18:0-24:1;2	GD3	FA-H_FA-1(18:0){283.264}|NeuAc_290{290.088}|LCB-CH4O2_LCB-48(24:1){334.346}|NeuAc-NeuAc_581{581.182}|M-NeuAc_M-291{1263.830}	283.264|290.088|334.346|581.182|1263.830	5	20.50|20.60|20.71|20.80|20.96			0		20.66	1554.93	1554.93	-0.6	-H	C76H136N3O29	25481064	20.7	GD3 d42:1_20.7	d	42	1
Sample_OSTEO_d5_MS3ITfinal_neg_2	Sample	OSTEO	d5	MS3ITfinal	neg	2	NA	ms/ms	GD3 d42:1	20.67	GD3 d42:1	GD3	NeuAc_290{290.088}|NeuAc-NeuAc_581{581.182}|M-NeuAc_M-291{1263.830}	290.088|581.182|1263.830	4	20.46|20.69|20.78|20.87			0		20.66	1554.93	1554.93	-0.6	-H	C76H136N3O29	34135628	20.7	GD3 d42:1_20.7	d	42	1
Sample_OSTEO_d5_MS3ITfinal_neg_3	Sample	OSTEO	d5	MS3ITfinal	neg	3	NA	ms/ms	GD3 d42:1	20.67	GD3 d42:1	GD3	NeuAc_290{290.088}|NeuAc-NeuAc_581{581.182}|M-NeuAc-NeuAc_M-582{972.735}|M-NeuAc_M-291{1263.830}	290.088|581.182|972.735|1263.830	5	20.51|20.62|20.71|20.80|20.89			1	20.51	20.67	1554.93	1554.93	0.1	-H	C76H136N3O29	28336890	20.7	GD3 d42:1_20.7	d	42	1
Sample_OSTEO_d5_MS3ITfinal_neg_4	Sample	OSTEO	d5	MS3ITfinal	neg	4	NA	ms/ms	GD3 d42:1	20.67	GD3 d42:1	GD3	NeuAc_290{290.088}|NeuAc-NeuAc_581{581.182}|M-NeuAc-NeuAc_M-582{972.735}|M-NeuAc_M-291{1263.830}	290.088|581.182|972.735|1263.830	5	20.48|20.60|20.76|20.85|20.96			0		20.67	1554.93	1554.93	-0.6	-H	C76H136N3O29	28050588	20.7	GD3 d42:1_20.7	d	42	1
Sample_OSTEO_d5_MS3ITfinal_neg_5	Sample	OSTEO	d5	MS3ITfinal	neg	5	NA	ms/ms	GD3 d42:1	20.67	GD3 d42:1	GD3	NeuAc_290{290.088}|NeuAc-NeuAc_581{581.182}|M-NeuAc_M-291{1263.830}	290.088|581.182|1263.830	2	20.48|20.55			0		20.66	1554.93	1554.93	-0.6	-H	C76H136N3O29	21254920	20.7	GD3 d42:1_20.7	d	42	1
Sample_OSTEO_d5_MS3ITfinal_neg_1	Sample	OSTEO	d5	MS3ITfinal	neg	1	NA	ms/ms	GD3 d42:1	20.67	GD3 d42:1	GD3	NeuAcFrag_87{87.007}|Hex-O_179{179.056}|NeuAc_290{290.088}|NeuAc-NeuAc_581{581.182}	87.007|179.056|290.088|581.182	6	20.50|20.57|20.67|20.76|20.85|20.98			0		20.66	776.96	776.96	0	-H2	C76H135N3O29	41042292	20.7	GD3 d42:1_20.7	d	42	1
Sample_OSTEO_d5_MS3ITfinal_neg_2	Sample	OSTEO	d5	MS3ITfinal	neg	2	NA	ms/ms	GD3 d42:1	20.67	GD3 20:1-22:0;2	GD3	NeuAcFrag_87{87.007}|Hex_161{161.044}|Hex-O_179{179.056}|NeuAc_290{290.088}|FA-H4O_FA-20(20:1){290.261}|FA-H3O_FA-19(20:1){291.269}|NeuAc-O_308{308.098}|LCB-CH4O2_LCB-48(22:0){308.331}|NeuAc-NeuAc_581{581.182}	87.007|161.044|179.056|290.088|290.261|291.269|308.098|308.331|581.182	7	20.44|20.53|20.64|20.71|20.80|20.91|21.01			0		20.66	776.96	776.961	1.3	-H2	C76H135N3O29	50621360	20.7	GD3 d42:1_20.7	d	42	1
Sample_OSTEO_d5_MS3ITfinal_neg_3	Sample	OSTEO	d5	MS3ITfinal	neg	3	NA	ms/ms	GD3 d42:1	20.67	GD3 20:1-22:0;2	GD3	NeuAcFrag_87{87.007}|Hex_161{161.044}|Hex-O_179{179.056}|NeuAc_290{290.088}|FA-H4O_FA-20(20:1){290.261}|FA-H3O_FA-19(20:1){291.269}|NeuAc-O_308{308.098}|LCB-CH4O2_LCB-48(22:0){308.331}|NeuAc-NeuAc_581{581.182}	87.007|161.044|179.056|290.088|290.261|291.269|308.098|308.331|581.182	5	20.46|20.57|20.66|20.75|20.85	FA_FA_MS3(20:1){310.286}	310.286	3	20.85|20.85|20.85	20.67	776.96	776.961	1.3	-H2	C76H135N3O29	41344656	20.7	GD3 d42:1_20.7	d	42	1
Sample_OSTEO_d5_MS3ITfinal_neg_4	Sample	OSTEO	d5	MS3ITfinal	neg	4	NA	ms/ms	GD3 d42:1	20.67	GD3 20:1-22:0;2	GD3	NeuAcFrag_87{87.007}|Hex_161{161.044}|Hex-O_179{179.056}|NeuAc_290{290.088}|FA-H4O_FA-20(20:1){290.261}|FA-H3O_FA-19(20:1){291.269}|NeuAc-O_308{308.098}|LCB-CH4O2_LCB-48(22:0){308.331}|NeuAc-NeuAc_581{581.182}	87.007|161.044|179.056|290.088|290.261|291.269|308.098|308.331|581.182	6	20.46|20.55|20.64|20.73|20.82|20.92			3	20.46|20.48|20.55	20.67	776.96	776.96	0	-H2	C76H135N3O29	43377388	20.7	GD3 d42:1_20.7	d	42	1
Sample_OSTEO_d5_MS3ITfinal_neg_5	Sample	OSTEO	d5	MS3ITfinal	neg	5	NA	ms/ms	GD3 d42:1	20.67	GD3 20:1-22:0;2	GD3	NeuAcFrag_87{87.007}|Hex_161{161.044}|Hex-O_179{179.056}|NeuAc_290{290.088}|FA-H4O_FA-20(20:1){290.261}|FA-H3O_FA-19(20:1){291.269}|NeuAc-O_308{308.098}|LCB-CH4O2_LCB-48(22:0){308.331}|NeuAc-NeuAc_581{581.182}	87.007|161.044|179.056|290.088|290.261|291.269|308.098|308.331|581.182	6	20.44|20.53|20.62|20.71|20.82|20.91			0		20.67	776.96	776.96	0	-H2	C76H135N3O29	53395416	20.7	GD3 d42:1_20.7	d	42	1
QC_Pool_d5_MS3ITfinal_neg_1	QC	Pool	d5	MS3ITfinal	neg	1	NA	ms	GD3 d42:2	18.5		GD3			NA				NA		18.46	1574.89	1574.89	0.7	+Na-H2	C76H133N3NaO29	252513	18.5	GD3 d42:2_18.5	d	42	2
QC_Pool_d5_MS3ITfinal_neg_1	QC	Pool	d5	MS3ITfinal	neg	1	NA	ms/ms	GD3 d42:2	18.5	GD3 d42:2	GD3	NeuAc_290{290.088}|NeuAc-NeuAc_581{581.182}|M-NeuAc_M-291{1261.815}	290.088|581.182|1261.815	6	18.21|18.30|18.39|18.48|18.57|18.67			0		18.46	1552.91	1552.91	-0.6	-H	C76H134N3O29	5.17434e+06	18.5	GD3 d42:2_18.5	d	42	2
QC_Pool_d5_MS3ITfinal_neg_1	QC	Pool	d5	MS3ITfinal	neg	1	NA	ms/ms	GD3 d42:2	18.5	GD3 21:1;2-21:1	GD3	NeuAcFrag_87{87.007}|NeuAc_290{290.088}|FA-H4O_FA-20(21:1){304.276}|LCB-2H2O_LCB-36(21:1){304.300}|NeuAc-NeuAc_581{581.182}	87.007|290.088|304.276|304.300|581.182	8	18.10|18.21|18.30|18.39|18.48|18.57|18.67|18.78			0		18.46	775.952	775.953	1.3	-H2	C76H133N3O29	9253045	18.5	GD3 d42:2_18.5	d	42	2
QC_TGE_no_MS3ITfinal_neg_2	QC	TGE	no	MS3ITfinal	neg	2	NA	ms	GD3 d42:2	18.5		GD3			NA				NA		18.37	775.952	775.953	1.3	-H2	C76H133N3O29	30710.1	18.5	GD3 d42:2_18.5	d	42	2
Sample_ADIPO_d5_MS3ITfinal_neg_2	Sample	ADIPO	d5	MS3ITfinal	neg	2	NA	ms	GD3 d42:2	18.5		GD3			NA				NA		18.41	1552.91	1552.91	-0.6	-H	C76H134N3O29	333912	18.5	GD3 d42:2_18.5	d	42	2
Sample_ADIPO_d5_MS3ITfinal_neg_3	Sample	ADIPO	d5	MS3ITfinal	neg	3	NA	ms	GD3 d42:2	18.5		GD3			NA				NA		18.44	1552.91	1552.91	-0.6	-H	C76H134N3O29	346313	18.5	GD3 d42:2_18.5	d	42	2
Sample_ADIPO_d5_MS3ITfinal_neg_4	Sample	ADIPO	d5	MS3ITfinal	neg	4	NA	ms	GD3 d42:2	18.5		GD3			NA				NA		18.44	1552.91	1552.91	-0.6	-H	C76H134N3O29	307343	18.5	GD3 d42:2_18.5	d	42	2
Sample_ADIPO_d5_MS3ITfinal_neg_5	Sample	ADIPO	d5	MS3ITfinal	neg	5	NA	ms	GD3 d42:2	18.5		GD3			NA				NA		18.46	1552.91	1552.91	-1.3	-H	C76H134N3O29	205522	18.5	GD3 d42:2_18.5	d	42	2
Sample_CHONDRO_d5_MS3ITfinal_neg_1	Sample	CHONDRO	d5	MS3ITfinal	neg	1	NA	ms	GD3 d42:2	18.5		GD3			NA				NA		18.48	1552.91	1552.91	-1.9	-H	C76H134N3O29	358798	18.5	GD3 d42:2_18.5	d	42	2
Sample_CHONDRO_d5_MS3ITfinal_neg_2	Sample	CHONDRO	d5	MS3ITfinal	neg	2	NA	ms/ms	GD3 d42:2	18.5	GD3 d42:2	GD3	NeuAc_290{290.088}|M-NeuAc_M-291{1261.815}	290.088|1261.815	1	18.44			0		18.44	1552.91	1552.91	-0.6	-H	C76H134N3O29	375454	18.5	GD3 d42:2_18.5	d	42	2
Sample_CHONDRO_d5_MS3ITfinal_neg_3	Sample	CHONDRO	d5	MS3ITfinal	neg	3	NA	ms/ms	GD3 d42:2	18.5	GD3 d42:2	GD3	NeuAc_290{290.088}|M-NeuAc_M-291{1261.815}	290.088|1261.815	1	18.46			0		18.5	1552.91	1552.91	-0.6	-H	C76H134N3O29	554892	18.5	GD3 d42:2_18.5	d	42	2
Sample_CHONDRO_d5_MS3ITfinal_neg_4	Sample	CHONDRO	d5	MS3ITfinal	neg	4	NA	ms	GD3 d42:2	18.5		GD3			NA				NA		18.46	1552.91	1552.91	-0.6	-H	C76H134N3O29	226840	18.5	GD3 d42:2_18.5	d	42	2
Sample_CHONDRO_d5_MS3ITfinal_neg_5	Sample	CHONDRO	d5	MS3ITfinal	neg	5	NA	ms	GD3 d42:2	18.5		GD3			NA				NA		18.44	1552.91	1552.91	0.1	-H	C76H134N3O29	161359	18.5	GD3 d42:2_18.5	d	42	2
Sample_MSC_d5_MS3ITfinal_neg_1	Sample	MSC	d5	MS3ITfinal	neg	1	NA	ms	GD3 d42:2	18.5		GD3			NA				NA		18.37	1552.91	1552.91	-1.3	-H	C76H134N3O29	71370.6	18.5	GD3 d42:2_18.5	d	42	2
Sample_MSC_d5_MS3ITfinal_neg_2	Sample	MSC	d5	MS3ITfinal	neg	2	NA	ms	GD3 d42:2	18.5		GD3			NA				NA		18.42	1552.91	1552.91	-0.6	-H	C76H134N3O29	254390	18.5	GD3 d42:2_18.5	d	42	2
Sample_MSC_d5_MS3ITfinal_neg_3	Sample	MSC	d5	MS3ITfinal	neg	3	NA	ms	GD3 d42:2	18.5		GD3			NA				NA		18.46	1552.91	1552.91	-0.6	-H	C76H134N3O29	207231	18.5	GD3 d42:2_18.5	d	42	2
Sample_MSC_d5_MS3ITfinal_neg_4	Sample	MSC	d5	MS3ITfinal	neg	4	NA	ms	GD3 d42:2	18.5		GD3			NA				NA		18.46	1552.91	1552.91	-0.6	-H	C76H134N3O29	321193	18.5	GD3 d42:2_18.5	d	42	2
Sample_MSC_d5_MS3ITfinal_neg_5	Sample	MSC	d5	MS3ITfinal	neg	5	NA	ms	GD3 d42:2	18.5		GD3			NA				NA		18.41	1552.91	1552.91	-0.6	-H	C76H134N3O29	152131	18.5	GD3 d42:2_18.5	d	42	2
Sample_MSC_d5_MS3ITfinal_neg_1	Sample	MSC	d5	MS3ITfinal	neg	1	NA	ms	GD3 d42:2	18.5		GD3			NA				NA		18.39	775.952	775.953	1.3	-H2	C76H133N3O29	188763	18.5	GD3 d42:2_18.5	d	42	2
Sample_MSC_d5_MS3ITfinal_neg_5	Sample	MSC	d5	MS3ITfinal	neg	5	NA	ms	GD3 d42:2	18.5		GD3			NA				NA		18.41	775.952	775.953	1.3	-H2	C76H133N3O29	339956	18.5	GD3 d42:2_18.5	d	42	2
Sample_OSTEO_d5_MS3ITfinal_pos_3	Sample	OSTEO	d5	MS3ITfinal	pos	3	NA	ms/ms	GD3 d42:2	18.5	GD3 18:1;2-24:1	GD3	LCB-2H2O_LCB-36(18:1){264.269}|NeuAc-H2O_274{274.093}|NeuAc_292{292.103}|M-NeuAc-NeuAc-Hex-Hex-O_M-924{630.618}|M-NeuAc-NeuAc-Hex-O_M-762{792.671}|M-NeuAc-NeuAc-Hex_M-744{810.682}|M-NeuAc-NeuAc-O_M-600{954.724}|M-NeuAc-O_M-309{1245.818}|Precursor{1554.924}	264.269|274.093|292.103|630.618|792.671|810.682|954.724|1245.818|1554.924	5	18.25|18.35|18.44|18.55|18.64	Hex_163_MS3{163.061}|LCB-C1H2O_LCB-30_MS3(18:1){252.269}|LCB-CH4O2_LCB-48_MS3(18:1){252.269}|LCB-2H2O_LCB-36_MS3(18:1){264.269}|LCB-H2O_LCB-18_MS3(18:1){282.279}|FA_FA_MS3(24:1){366.350}|NeuAc-Hex_454_MS3{454.156}|NeuAc-NeuAc-O_601_MS3{601.208}|M-NeuAc-NeuAc-Hex-Hex-O_M-924_MS3{630.618}|M-NeuAc-NeuAc-Hex-Hex_M-906_MS3{648.629}|NeuAc-NeuAc-Hex_745_MS3{745.250}	163.061|252.269|252.269|264.269|282.279|366.350|454.156|601.208|630.618|648.629|745.250	11	18.26|18.26|18.26|18.26|18.26|18.26|18.35|18.35|18.35|18.35|18.35	18.5	1554.93	1554.93	0.7	+H	C76H136N3O29	9924527	18.5	GD3 d42:2_18.5	d	42	2
Sample_OSTEO_d5_MS3ITfinal_pos_5	Sample	OSTEO	d5	MS3ITfinal	pos	5	NA	ms/ms	GD3 d42:2	18.5	GD3 18:1;2-24:1	GD3	LCB-2H2O_LCB-36(18:1){264.269}|NeuAc-H2O_274{274.093}|NeuAc_292{292.103}|M-NeuAc-NeuAc-Hex-Hex-O_M-924{630.618}|M-NeuAc-NeuAc-Hex-O_M-762{792.671}|M-NeuAc-NeuAc-Hex_M-744{810.682}|M-NeuAc-NeuAc-O_M-600{954.724}|M-NeuAc-O_M-309{1245.818}|Precursor{1554.924}	264.269|274.093|292.103|630.618|792.671|810.682|954.724|1245.818|1554.924	5	18.23|18.32|18.42|18.53|18.62	LCB-2H2O_LCB-36_MS3(18:1){264.269}|LCB-H2O_LCB-18_MS3(18:1){282.279}|FA_FA_MS3(24:1){366.350}|NeuAc-Hex_454_MS3{454.156}|NeuAc-NeuAc-O_601_MS3{601.208}|M-NeuAc-NeuAc-Hex-Hex-O_M-924_MS3{630.618}|M-NeuAc-NeuAc-Hex-Hex_M-906_MS3{648.629}|NeuAc-NeuAc-Hex_745_MS3{745.250}	264.269|282.279|366.350|454.156|601.208|630.618|648.629|745.250	12	18.23|18.23|18.23|18.25|18.25|18.25|18.33|18.33|18.33|18.33|18.33|18.33	18.55	1554.93	1554.93	0.1	+H	C76H136N3O29	18891026	18.5	GD3 d42:2_18.5	d	42	2
Sample_OSTEO_d5_MS3ITfinal_neg_1	Sample	OSTEO	d5	MS3ITfinal	neg	1	NA	ms	GD3 d42:2	18.5		GD3			NA				NA		18.51	1574.89	1574.89	0.1	+Na-H2	C76H133N3NaO29	403954	18.5	GD3 d42:2_18.5	d	42	2
Sample_OSTEO_d5_MS3ITfinal_neg_3	Sample	OSTEO	d5	MS3ITfinal	neg	3	NA	ms	GD3 d42:2	18.5		GD3			NA				NA		18.48	1574.89	1574.89	0.7	+Na-H2	C76H133N3NaO29	273836	18.5	GD3 d42:2_18.5	d	42	2
Sample_OSTEO_d5_MS3ITfinal_neg_4	Sample	OSTEO	d5	MS3ITfinal	neg	4	NA	ms	GD3 d42:2	18.5		GD3			NA				NA		18.48	1574.89	1574.89	0.1	+Na-H2	C76H133N3NaO29	299817	18.5	GD3 d42:2_18.5	d	42	2
Sample_OSTEO_d5_MS3ITfinal_pos_1	Sample	OSTEO	d5	MS3ITfinal	pos	1	NA	ms	GD3 d42:2	18.5		GD3			NA				NA		18.5	1571.95	1571.95	-0.6	+NH4	C76H139N4O29	16096365	18.5	GD3 d42:2_18.5	d	42	2
Sample_OSTEO_d5_MS3ITfinal_pos_2	Sample	OSTEO	d5	MS3ITfinal	pos	2	NA	ms	GD3 d42:2	18.5		GD3			NA				NA		18.51	1571.95	1571.95	0.7	+NH4	C76H139N4O29	21862290	18.5	GD3 d42:2_18.5	d	42	2
Sample_OSTEO_d5_MS3ITfinal_pos_3	Sample	OSTEO	d5	MS3ITfinal	pos	3	NA	ms	GD3 d42:2	18.5		GD3			NA				NA		18.46	1571.95	1571.95	-0.6	+NH4	C76H139N4O29	14930489	18.5	GD3 d42:2_18.5	d	42	2
Sample_OSTEO_d5_MS3ITfinal_pos_4	Sample	OSTEO	d5	MS3ITfinal	pos	4	NA	ms	GD3 d42:2	18.5		GD3			NA				NA		18.46	1571.95	1571.95	0.1	+NH4	C76H139N4O29	15106423	18.5	GD3 d42:2_18.5	d	42	2
Sample_OSTEO_d5_MS3ITfinal_pos_5	Sample	OSTEO	d5	MS3ITfinal	pos	5	NA	ms	GD3 d42:2	18.5		GD3			NA				NA		18.53	1571.95	1571.95	0.1	+NH4	C76H139N4O29	11864077	18.5	GD3 d42:2_18.5	d	42	2
Sample_OSTEO_d5_MS3ITfinal_neg_1	Sample	OSTEO	d5	MS3ITfinal	neg	1	NA	ms/ms	GD3 d42:2	18.5	GD3 18:0-24:2;2	GD3	NeuAc_290{290.088}|NeuAc-NeuAc_581{581.182}|M-NeuAc-NeuAc_M-582{970.720}|M-NeuAc_M-291{1261.815}	290.088|581.182|970.720|1261.815	7	18.19|18.28|18.37|18.48|18.57|18.67|18.76	FA-H_FA-1_MS3(18:0){283.264}|FA_FA_MS3(18:0){284.271}|NeuAc_290_MS3{290.088}|LCB-CH4O2_LCB-48_MS3(24:2){332.331}	283.264|284.271|290.088|332.331	6	18.28|18.67|18.67|18.67|18.76|18.78	18.51	1552.91	1552.91	-1.3	-H	C76H134N3O29	28972992	18.5	GD3 d42:2_18.5	d	42	2
Sample_OSTEO_d5_MS3ITfinal_neg_2	Sample	OSTEO	d5	MS3ITfinal	neg	2	NA	ms/ms	GD3 d42:2	18.5	GD3 d42:2	GD3	NeuAc_290{290.088}|NeuAc-NeuAc_581{581.182}|M-NeuAc-NeuAc_M-582{970.720}|M-NeuAc_M-291{1261.815}	290.088|581.182|970.720|1261.815	7	18.08|18.28|18.37|18.46|18.55|18.66|18.80			0		18.48	1552.91	1552.91	-1.3	-H	C76H134N3O29	29333478	18.5	GD3 d42:2_18.5	d	42	2
Sample_OSTEO_d5_MS3ITfinal_neg_3	Sample	OSTEO	d5	MS3ITfinal	neg	3	NA	ms/ms	GD3 d42:2	18.5	GD3 19:0;2-23:2	GD3	Hex_161{161.044}|LCB-2H2O_LCB-36(19:0){278.285}|NeuAc_290{290.088}|FA-H3O_FA-19(23:2){331.300}|NeuAc-NeuAc_581{581.182}|M-NeuAc_M-291{1261.815}	161.044|278.285|290.088|331.300|581.182|1261.815	8	18.07|18.17|18.26|18.35|18.44|18.53|18.62|18.71	NeuAc_290_MS3{290.088}|NeuAc-Hex-Hex-O_632_MS3{632.203}	290.088|632.203	2	18.07|18.26	18.51	1552.91	1552.91	-1.3	-H	C76H134N3O29	25521540	18.5	GD3 d42:2_18.5	d	42	2
Sample_OSTEO_d5_MS3ITfinal_neg_3	Sample	OSTEO	d5	MS3ITfinal	neg	3	NA	ms/ms	GD3 d42:2	18.5	GD3 19:0-23:2;2	GD3	Hex_161{161.044}|FA-H4O_FA-20(19:0){278.261}|NeuAc_290{290.088}|LCB-H6ON_LCB-36(23:2){331.300}|NeuAc-NeuAc_581{581.182}|M-NeuAc_M-291{1261.815}	161.044|278.261|290.088|331.300|581.182|1261.815	8	18.07|18.17|18.26|18.35|18.44|18.53|18.62|18.71	NeuAc_290_MS3{290.088}|NeuAc-Hex-Hex-O_632_MS3{632.203}	290.088|632.203	2	18.07|18.26	18.51	1552.91	1552.91	-1.3	-H	C76H134N3O29	25521540	18.5	GD3 d42:2_18.5	d	42	2
Sample_OSTEO_d5_MS3ITfinal_neg_4	Sample	OSTEO	d5	MS3ITfinal	neg	4	NA	ms/ms	GD3 d42:2	18.5	GD3 d42:2	GD3	NeuAc_290{290.088}|NeuAc-NeuAc_581{581.182}|M-NeuAc-NeuAc_M-582{970.720}|M-NeuAc_M-291{1261.815}|Precursor{1552.911}	290.088|581.182|970.720|1261.815|1552.911	8	18.12|18.21|18.30|18.39|18.50|18.58|18.69|18.78			0		18.53	1552.91	1552.91	-1.3	-H	C76H134N3O29	25837334	18.5	GD3 d42:2_18.5	d	42	2
Sample_OSTEO_d5_MS3ITfinal_neg_5	Sample	OSTEO	d5	MS3ITfinal	neg	5	NA	ms/ms	GD3 d42:2	18.5	GD3 19:0-23:2;2	GD3	FA-H2O_FA-18(19:0){280.276}|NeuAc_290{290.088}|LCB-H6ON_LCB-36(23:2){331.300}|NeuAc-NeuAc_581{581.182}|M-NeuAc-NeuAc_M-582{970.720}|M-NeuAc_M-291{1261.815}|Precursor{1552.911}	280.276|290.088|331.300|581.182|970.720|1261.815|1552.911	8	18.12|18.26|18.37|18.46|18.55|18.64|18.73|18.87	FA-H2O_FA-18_MS3(19:0){280.276}|NeuAc_290_MS3{290.088}	280.276|290.088	1	18.28	18.48	1552.91	1552.91	-1.3	-H	C76H134N3O29	36403612	18.5	GD3 d42:2_18.5	d	42	2
Sample_OSTEO_d5_MS3ITfinal_neg_1	Sample	OSTEO	d5	MS3ITfinal	neg	1	NA	ms/ms	GD3 d42:2	18.5	GD3 21:1;2-21:1	GD3	NeuAcFrag_87{87.007}|NeuAc_290{290.088}|FA-H4O_FA-20(21:1){304.276}|LCB-2H2O_LCB-36(21:1){304.300}|NeuAc-NeuAc_581{581.182}	87.007|290.088|304.276|304.300|581.182	8	18.10|18.19|18.28|18.37|18.46|18.57|18.66|18.75			0		18.51	775.952	775.952	0	-H2	C76H133N3O29	37822568	18.5	GD3 d42:2_18.5	d	42	2
Sample_OSTEO_d5_MS3ITfinal_neg_2	Sample	OSTEO	d5	MS3ITfinal	neg	2	NA	ms/ms	GD3 d42:2	18.5	GD3 21:1;2-21:1	GD3	NeuAcFrag_87{87.007}|Hex-O_179{179.056}|NeuAc_290{290.088}|FA-H4O_FA-20(21:1){304.276}|LCB-2H2O_LCB-36(21:1){304.300}|NeuAc-NeuAc_581{581.182}	87.007|179.056|290.088|304.276|304.300|581.182	8	18.12|18.21|18.30|18.39|18.48|18.57|18.67|18.80			0		18.48	775.952	775.953	1.3	-H2	C76H133N3O29	40890316	18.5	GD3 d42:2_18.5	d	42	2
Sample_OSTEO_d5_MS3ITfinal_neg_3	Sample	OSTEO	d5	MS3ITfinal	neg	3	NA	ms/ms	GD3 d42:2	18.5	GD3 21:1;2-21:1	GD3	NeuAcFrag_87{87.007}|NeuAc_290{290.088}|FA-H4O_FA-20(21:1){304.276}|LCB-2H2O_LCB-36(21:1){304.300}|NeuAc-NeuAc_581{581.182}	87.007|290.088|304.276|304.300|581.182	9	18.10|18.19|18.28|18.37|18.46|18.55|18.64|18.76|18.87			0		18.5	775.952	775.952	0	-H2	C76H133N3O29	32407328	18.5	GD3 d42:2_18.5	d	42	2
Sample_OSTEO_d5_MS3ITfinal_neg_4	Sample	OSTEO	d5	MS3ITfinal	neg	4	NA	ms/ms	GD3 d42:2	18.5	GD3 21:1;2-21:1	GD3	NeuAcFrag_87{87.007}|NeuAc_290{290.088}|FA-H4O_FA-20(21:1){304.276}|LCB-2H2O_LCB-36(21:1){304.300}|NeuAc-NeuAc_581{581.182}	87.007|290.088|304.276|304.300|581.182	8	18.17|18.26|18.35|18.46|18.55|18.64|18.73|18.82			0		18.51	775.952	775.95	-2.6	-H2	C76H133N3O29	35965452	18.5	GD3 d42:2_18.5	d	42	2
Sample_OSTEO_d5_MS3ITfinal_neg_5	Sample	OSTEO	d5	MS3ITfinal	neg	5	NA	ms/ms	GD3 d42:2	18.5	GD3 21:1;2-21:1	GD3	NeuAcFrag_87{87.007}|NeuAc_290{290.088}|FA-H4O_FA-20(21:1){304.276}|LCB-2H2O_LCB-36(21:1){304.300}|NeuAc-NeuAc_581{581.182}	87.007|290.088|304.276|304.300|581.182	10	18.07|18.17|18.26|18.35|18.46|18.55|18.64|18.73|18.82|18.92			0		18.48	775.952	775.953	1.3	-H2	C76H133N3O29	47591872	18.5	GD3 d42:2_18.5	d	42	2
Sample_OSTEO_d5_MS3ITfinal_neg_1	Sample	OSTEO	d5	MS3ITfinal	neg	1	NA	ms/ms	GD3 d42:2	19.26	GD3 21:1;2-21:1	GD3	NeuAc_290{290.088}|FA-H4O_FA-20(21:1){304.276}|LCB-2H2O_LCB-36(21:1){304.300}|FA-H3O_FA-19(21:1){305.283}|LCB-H6ON_LCB-36(21:1){305.283}|M-NeuAc_M-291{1261.815}	290.088|304.276|304.300|305.283|305.283|1261.815	7	19.03|19.14|19.23|19.32|19.44|19.55|19.64			0		19.26	1552.91	1552.91	-1.3	-H	C76H134N3O29	3.52434e+06	19.3	GD3 d42:2_19.3	d	42	2
Sample_OSTEO_d5_MS3ITfinal_neg_2	Sample	OSTEO	d5	MS3ITfinal	neg	2	NA	ms/ms	GD3 d42:2	19.26	GD3 21:0;2-21:2	GD3	NeuAc_290{290.088}|FA-H3O_FA-19(21:2){303.269}|FA-H2O_FA-18(21:2){304.276}|M-NeuAc_M-291{1261.815}	290.088|303.269|304.276|1261.815	6	18.96|19.12|19.21|19.30|19.48|19.58	LCB-H6ON_LCB-36_MS3(21:0){307.300}|NeuAc-O_308_MS3{308.098}	307.300|308.098	2	19.12|19.12	19.26	1552.91	1552.91	-1.3	-H	C76H134N3O29	2.40125e+06	19.3	GD3 d42:2_19.3	d	42	2
Sample_OSTEO_d5_MS3ITfinal_neg_2	Sample	OSTEO	d5	MS3ITfinal	neg	2	NA	ms/ms	GD3 d42:2	19.26	GD3 21:0-21:2;2	GD3	NeuAc_290{290.088}|LCB-CH4O2_LCB-48(21:2){290.285}|LCB-H6ON_LCB-36(21:2){303.269}|M-NeuAc_M-291{1261.815}	290.088|290.285|303.269|1261.815	6	18.96|19.12|19.21|19.30|19.48|19.58	FA-H3O_FA-19_MS3(21:0){307.300}|NeuAc-O_308_MS3{308.098}|FA-H2O_FA-18_MS3(21:0){308.307}	307.300|308.098|308.307	2	19.12|19.12	19.26	1552.91	1552.91	-1.3	-H	C76H134N3O29	2.40125e+06	19.3	GD3 d42:2_19.3	d	42	2
Sample_OSTEO_d5_MS3ITfinal_neg_3	Sample	OSTEO	d5	MS3ITfinal	neg	3	NA	ms/ms	GD3 d42:2	19.26	GD3 21:1;2-21:1	GD3	NeuAc_290{290.088}|FA-H4O_FA-20(21:1){304.276}|LCB-2H2O_LCB-36(21:1){304.300}|FA-H3O_FA-19(21:1){305.283}|LCB-H6ON_LCB-36(21:1){305.283}|M-NeuAc_M-291{1261.815}	290.088|304.276|304.300|305.283|305.283|1261.815	5	19.07|19.17|19.26|19.37|19.51			0		19.26	1552.91	1552.91	-0.6	-H	C76H134N3O29	2812492	19.3	GD3 d42:2_19.3	d	42	2
Sample_OSTEO_d5_MS3ITfinal_neg_4	Sample	OSTEO	d5	MS3ITfinal	neg	4	NA	ms/ms	GD3 d42:2	19.26	GD3 21:0-21:2;2	GD3	NeuAc_290{290.088}|LCB-CH4O2_LCB-48(21:2){290.285}|LCB-H6ON_LCB-36(21:2){303.269}|NeuAc-O_308{308.098}|FA-H2O_FA-18(21:0){308.307}|NeuAc-NeuAc_581{581.182}|M-NeuAc_M-291{1261.815}	290.088|290.285|303.269|308.098|308.307|581.182|1261.815	6	19.01|19.16|19.25|19.33|19.46|19.57			0		19.28	1552.91	1552.91	-1.3	-H	C76H134N3O29	3056358	19.3	GD3 d42:2_19.3	d	42	2
Sample_OSTEO_d5_MS3ITfinal_neg_5	Sample	OSTEO	d5	MS3ITfinal	neg	5	NA	ms/ms	GD3 d42:2	19.26	GD3 21:1;2-21:1	GD3	NeuAc_290{290.088}|FA-H4O_FA-20(21:1){304.276}|LCB-2H2O_LCB-36(21:1){304.300}|FA-H3O_FA-19(21:1){305.283}|LCB-H6ON_LCB-36(21:1){305.283}|M-NeuAc_M-291{1261.815}	290.088|304.276|304.300|305.283|305.283|1261.815	7	18.98|19.08|19.17|19.26|19.37|19.46|19.55			0		19.25	1552.91	1552.91	-0.6	-H	C76H134N3O29	3.41097e+06	19.3	GD3 d42:2_19.3	d	42	2
Sample_OSTEO_d5_MS3ITfinal_neg_1	Sample	OSTEO	d5	MS3ITfinal	neg	1	NA	ms/ms	GD3 d42:2	19.26	GD3 d42:2	GD3	NeuAc_290{290.088}|NeuAc-NeuAc_581{581.182}	290.088|581.182	6	19.05|19.16|19.25|19.33|19.46|19.57			0		19.26	775.952	775.952	0	-H2	C76H133N3O29	4.01979e+06	19.3	GD3 d42:2_19.3	d	42	2
Sample_OSTEO_d5_MS3ITfinal_neg_2	Sample	OSTEO	d5	MS3ITfinal	neg	2	NA	ms/ms	GD3 d42:2	19.26	GD3 d42:2	GD3	NeuAc_290{290.088}|NeuAc-NeuAc_581{581.182}	290.088|581.182	6	19.10|19.19|19.28|19.39|19.50|19.58	M-NeuAc-NeuAc-Hex-Hex_M-906_MS3{645.606}	645.606	3	19.19|19.19|19.19	19.25	775.952	775.952	0	-H2	C76H133N3O29	5557835	19.3	GD3 d42:2_19.3	d	42	2
Sample_OSTEO_d5_MS3ITfinal_neg_3	Sample	OSTEO	d5	MS3ITfinal	neg	3	NA	ms/ms	GD3 d42:2	19.26	GD3 18:1-24:1;2	GD3	FA-H_FA-1(18:1){281.247}|FA_FA(18:1){282.255}|NeuAc_290{290.088}|NeuAc-NeuAc_581{581.182}	281.247|282.255|290.088|581.182	7	19.03|19.10|19.19|19.28|19.39|19.50|19.62	FA-H3O_FA-19_MS3(18:1){263.237}|Hex-Hex-O_341_MS3{341.108}|LCB-H2O_LCB-18_MS3(24:1){364.358}	263.237|341.108|364.358	3	19.62|19.62|19.62	19.26	775.952	775.952	0	-H2	C76H133N3O29	3.38434e+06	19.3	GD3 d42:2_19.3	d	42	2
Sample_OSTEO_d5_MS3ITfinal_neg_4	Sample	OSTEO	d5	MS3ITfinal	neg	4	NA	ms/ms	GD3 d42:2	19.26	GD3 d42:2	GD3	NeuAc_290{290.088}|NeuAc-NeuAc_581{581.182}	290.088|581.182	6	19.03|19.12|19.23|19.32|19.44|19.55			0		19.28	775.952	775.951	-1.3	-H2	C76H133N3O29	4.19586e+06	19.3	GD3 d42:2_19.3	d	42	2
Sample_OSTEO_d5_MS3ITfinal_neg_5	Sample	OSTEO	d5	MS3ITfinal	neg	5	NA	ms/ms	GD3 d42:2	19.26	GD3 14:0;2-28:2	GD3	LCB-CH4O2_LCB-48(14:0){196.206}|NeuAc_290{290.088}|FA-H_FA-1(28:2){419.389}|NeuAc-NeuAc_581{581.182}	196.206|290.088|419.389|581.182	8	19.01|19.12|19.21|19.30|19.39|19.50|19.58|19.83	NeuAc-O_308_MS3{308.098}|FA-H_FA-1_MS3(28:2){419.389}	308.098|419.389	3	19.12|19.12|19.12	19.26	775.952	775.952	0	-H2	C76H133N3O29	8.10638e+06	19.3	GD3 d42:2_19.3	d	42	2
Sample_ADIPO_d5_MS3ITfinal_neg_1	Sample	ADIPO	d5	MS3ITfinal	neg	1	NA	ms	GD3 d43:1	20.17		GD3			NA				NA		20.17	1614.95	1614.95	0.1	+HCOO	C78H140N3O31	77079.2	20.2	GD3 d43:1_20.2	d	43	1
Sample_ADIPO_d5_MS3ITfinal_neg_4	Sample	ADIPO	d5	MS3ITfinal	neg	4	NA	ms	GD3 d43:1	20.17		GD3			NA				NA		20.17	1614.95	1614.95	0.1	+HCOO	C78H140N3O31	160010	20.2	GD3 d43:1_20.2	d	43	1
Sample_ADIPO_d5_MS3ITfinal_neg_5	Sample	ADIPO	d5	MS3ITfinal	neg	5	NA	ms	GD3 d43:1	20.17		GD3			NA				NA		20.19	1614.95	1614.95	-0.6	+HCOO	C78H140N3O31	146699	20.2	GD3 d43:1_20.2	d	43	1
Sample_CHONDRO_d5_MS3ITfinal_neg_1	Sample	CHONDRO	d5	MS3ITfinal	neg	1	NA	ms/ms	GD3 d43:1	20.17	GD3 d43:1	GD3	NeuAc_290{290.088}|M-NeuAc_M-291{1323.852}|Precursor{1614.948}	290.088|1323.852|1614.948	3	20.08|20.17|20.26			0		20.17	1614.95	1614.95	-0.6	+HCOO	C78H140N3O31	1.24543e+06	20.2	GD3 d43:1_20.2	d	43	1
Sample_CHONDRO_d5_MS3ITfinal_neg_3	Sample	CHONDRO	d5	MS3ITfinal	neg	3	NA	ms/ms	GD3 d43:1	20.17	GD3 d43:1	GD3	NeuAc_290{290.088}|M-NeuAc_M-291{1323.852}|Precursor{1614.948}	290.088|1323.852|1614.948	3	20.01|20.14|20.23			0		20.17	1614.95	1614.95	-0.6	+HCOO	C78H140N3O31	1.48518e+06	20.2	GD3 d43:1_20.2	d	43	1
Sample_MSC_d5_MS3ITfinal_neg_1	Sample	MSC	d5	MS3ITfinal	neg	1	NA	ms	GD3 d43:1	20.17		GD3			NA				NA		20.14	1614.95	1614.95	0.1	+HCOO	C78H140N3O31	37586.8	20.2	GD3 d43:1_20.2	d	43	1
Sample_MSC_d5_MS3ITfinal_neg_2	Sample	MSC	d5	MS3ITfinal	neg	2	NA	ms	GD3 d43:1	20.17		GD3			NA				NA		20.14	1614.95	1614.95	-0.6	+HCOO	C78H140N3O31	127110	20.2	GD3 d43:1_20.2	d	43	1
Sample_MSC_d5_MS3ITfinal_neg_3	Sample	MSC	d5	MS3ITfinal	neg	3	NA	ms	GD3 d43:1	20.17		GD3			NA				NA		20.17	1614.95	1614.95	-0.6	+HCOO	C78H140N3O31	93823.9	20.2	GD3 d43:1_20.2	d	43	1
Sample_MSC_d5_MS3ITfinal_neg_4	Sample	MSC	d5	MS3ITfinal	neg	4	NA	ms	GD3 d43:1	20.17		GD3			NA				NA		20.17	1614.95	1614.95	-0.6	+HCOO	C78H140N3O31	153553	20.2	GD3 d43:1_20.2	d	43	1
Sample_MSC_d5_MS3ITfinal_neg_5	Sample	MSC	d5	MS3ITfinal	neg	5	NA	ms	GD3 d43:1	20.17		GD3			NA				NA		20.14	1614.95	1614.95	0.1	+HCOO	C78H140N3O31	139015	20.2	GD3 d43:1_20.2	d	43	1
Sample_OSTEO_d5_MS3ITfinal_neg_2	Sample	OSTEO	d5	MS3ITfinal	neg	2	NA	ms/ms	GD3 d43:1	20.17	GD3 d43:1	GD3	NeuAc_290{290.088}|M-NeuAc_M-291{1323.852}|Precursor{1614.948}	290.088|1323.852|1614.948	2	20.08|20.19			0		20.17	1614.95	1614.95	0.1	+HCOO	C78H140N3O31	1.49044e+06	20.2	GD3 d43:1_20.2	d	43	1
QC_Pool_d5_MS3ITfinal_neg_1	QC	Pool	d5	MS3ITfinal	neg	1	NA	ms	GD3 d43:2	19.78		GD3			NA				NA		19.75	782.96	782.96	0	-H2	C77H135N3O29	79452.8	19.8	GD3 d43:2_19.8	d	43	2
Sample_OSTEO_d5_MS3ITfinal_neg_5	Sample	OSTEO	d5	MS3ITfinal	neg	5	NA	ms/ms	GD3 d43:2	19.78	GD3 20:1-23:1;2	GD3	NeuAc_290{290.088}|FA-H4O_FA-20(20:1){290.261}|M-NeuAc_M-291{1275.830}	290.088|290.261|1275.830	2	19.73|19.82	FA-H_FA-1_MS3(20:1){309.278}|LCB-2H2O_LCB-36_MS3(23:1){332.331}	309.278|332.331	3	19.82|19.82|19.82	19.78	1566.93	1566.93	-0.6	-H	C77H136N3O29	577874	19.8	GD3 d43:2_19.8	d	43	2
Sample_OSTEO_d5_MS3ITfinal_neg_5	Sample	OSTEO	d5	MS3ITfinal	neg	5	NA	ms/ms	GD3 d43:2	19.78	GD3 20:1;2-23:1	GD3	NeuAc_290{290.088}|LCB-2H2O_LCB-36(20:1){290.285}|M-NeuAc_M-291{1275.830}	290.088|290.285|1275.830	2	19.73|19.82	FA-H4O_FA-20_MS3(23:1){332.307}	332.307	3	19.82|19.82|19.82	19.78	1566.93	1566.93	-0.6	-H	C77H136N3O29	577874	19.8	GD3 d43:2_19.8	d	43	2
Sample_OSTEO_d5_MS3ITfinal_neg_2	Sample	OSTEO	d5	MS3ITfinal	neg	2	NA	ms/ms	GD3 d43:2	19.78	GD3 21:1-22:1;2	GD3	NeuAc_290{290.088}|FA-H4O_FA-20(21:1){304.276}|FA-H3O_FA-19(21:1){305.283}|FA-H2O_FA-18(21:1){306.291}|LCB-CH4O2_LCB-48(22:1){306.315}	290.088|304.276|305.283|306.291|306.315	2	19.71|19.80	FA-H3O_FA-19_MS3(21:1){305.283}|FA-H2O_FA-18_MS3(21:1){306.291}|LCB-CH4O2_LCB-48_MS3(22:1){306.315}	305.283|306.291|306.315	1	19.82	19.76	782.96	782.96	0	-H2	C77H135N3O29	330780	19.8	GD3 d43:2_19.8	d	43	2
Sample_OSTEO_d5_MS3ITfinal_neg_3	Sample	OSTEO	d5	MS3ITfinal	neg	3	NA	ms/ms	GD3 d43:2	19.78	GD3 d43:2	GD3	NeuAc_290{290.088}	290.088	1	19.75			0		19.78	782.96	782.961	1.3	-H2	C77H135N3O29	717369	19.8	GD3 d43:2_19.8	d	43	2
Sample_OSTEO_d5_MS3ITfinal_neg_4	Sample	OSTEO	d5	MS3ITfinal	neg	4	NA	ms/ms	GD3 d43:2	19.78	GD3 21:1-22:1;2	GD3	NeuAc_290{290.088}|FA-H4O_FA-20(21:1){304.276}|FA-H3O_FA-19(21:1){305.283}|FA-H2O_FA-18(21:1){306.291}|LCB-CH4O2_LCB-48(22:1){306.315}	290.088|304.276|305.283|306.291|306.315	2	19.69|19.83	FA-H4O_FA-20_MS3(21:1){304.276}|FA-H3O_FA-19_MS3(21:1){305.283}|FA-H2O_FA-18_MS3(21:1){306.291}|LCB-CH4O2_LCB-48_MS3(22:1){306.315}	304.276|305.283|306.291|306.315	2	19.69|19.69	19.78	782.96	782.961	1.3	-H2	C77H135N3O29	890139	19.8	GD3 d43:2_19.8	d	43	2
Sample_OSTEO_d5_MS3ITfinal_neg_5	Sample	OSTEO	d5	MS3ITfinal	neg	5	NA	ms/ms	GD3 d43:2	19.78	GD3 21:1;2-22:1	GD3	NeuAc_290{290.088}|LCB-H6ON_LCB-36(21:1){305.283}	290.088|305.283	1	19.69	LCB-2H2O_LCB-36_MS3(21:1){304.300}|LCB-H6ON_LCB-36_MS3(21:1){305.283}|NeuAc-O_308_MS3{308.098}|FA_FA_MS3(22:1){338.317}	304.300|305.283|308.098|338.317	6	19.69|19.71|19.71|19.71|19.71|19.71	19.78	782.96	782.961	1.3	-H2	C77H135N3O29	1.23716e+06	19.8	GD3 d43:2_19.8	d	43	2
Sample_OSTEO_d5_MS3ITfinal_neg_5	Sample	OSTEO	d5	MS3ITfinal	neg	5	NA	ms/ms	GD3 d43:2	19.78	GD3 21:1-22:1;2	GD3	NeuAc_290{290.088}|FA-H3O_FA-19(21:1){305.283}	290.088|305.283	1	19.69	FA-H4O_FA-20_MS3(21:1){304.276}|FA-H3O_FA-19_MS3(21:1){305.283}|FA-H2O_FA-18_MS3(21:1){306.291}|LCB-CH4O2_LCB-48_MS3(22:1){306.315}|NeuAc-O_308_MS3{308.098}	304.276|305.283|306.291|306.315|308.098	6	19.69|19.71|19.71|19.71|19.71|19.71	19.78	782.96	782.961	1.3	-H2	C77H135N3O29	1.23716e+06	19.8	GD3 d43:2_19.8	d	43	2
Sample_ADIPO_d5_MS3ITfinal_neg_1	Sample	ADIPO	d5	MS3ITfinal	neg	1	NA	ms/ms	GD3 d44:1	20.58	GD3 d44:1	GD3	NeuAc_290{290.088}|M-NeuAc_M-291{1337.867}|Precursor{1628.962}	290.088|1337.867|1628.962	2	20.73|20.82			0		20.8	1628.96	1628.96	-1.2	+HCOO	C79H142N3O31	932018	20.6	GD3 d44:1_20.6	d	44	1
Sample_ADIPO_d5_MS3ITfinal_neg_2	Sample	ADIPO	d5	MS3ITfinal	neg	2	NA	ms/ms	GD3 d44:1	20.58	GD3 d44:1	GD3	NeuAc_290{290.088}|M-NeuAc_M-291{1337.867}|Precursor{1628.962}	290.088|1337.867|1628.962	2	20.73|20.82			0		20.8	1628.96	1628.96	-0.6	+HCOO	C79H142N3O31	1082999	20.6	GD3 d44:1_20.6	d	44	1
Sample_ADIPO_d5_MS3ITfinal_neg_3	Sample	ADIPO	d5	MS3ITfinal	neg	3	NA	ms/ms	GD3 d44:1	20.58	GD3 d44:1	GD3	NeuAc_290{290.088}|M-NeuAc_M-291{1337.867}|Precursor{1628.962}	290.088|1337.867|1628.962	2	20.73|20.82			0		20.8	1628.96	1628.96	-0.6	+HCOO	C79H142N3O31	1.02993e+06	20.6	GD3 d44:1_20.6	d	44	1
Sample_ADIPO_d5_MS3ITfinal_neg_4	Sample	ADIPO	d5	MS3ITfinal	neg	4	NA	ms/ms	GD3 d44:1	20.58	GD3 d44:1	GD3	NeuAc_290{290.088}|M-NeuAc_M-291{1337.867}|Precursor{1628.962}	290.088|1337.867|1628.962	2	20.75|20.82			0		20.8	1628.96	1628.96	-0.6	+HCOO	C79H142N3O31	742952	20.6	GD3 d44:1_20.6	d	44	1
Sample_ADIPO_d5_MS3ITfinal_neg_5	Sample	ADIPO	d5	MS3ITfinal	neg	5	NA	ms/ms	GD3 d44:1	20.58	GD3 d44:1	GD3	NeuAc_290{290.088}|M-NeuAc_M-291{1337.867}|Precursor{1628.962}	290.088|1337.867|1628.962	2	20.76|20.87			0		20.82	1628.96	1628.96	0.7	+HCOO	C79H142N3O31	817832	20.6	GD3 d44:1_20.6	d	44	1
Sample_MSC_d5_MS3ITfinal_neg_2	Sample	MSC	d5	MS3ITfinal	neg	2	NA	ms/ms	GD3 d44:1	20.58	GD3 d44:1	GD3	NeuAc_290{290.088}|M-NeuAc_M-291{1337.867}|Precursor{1628.962}	290.088|1337.867|1628.962	2	20.73|20.82			0		20.8	1628.96	1628.96	-1.8	+HCOO	C79H142N3O31	721435	20.6	GD3 d44:1_20.6	d	44	1
Sample_MSC_d5_MS3ITfinal_neg_3	Sample	MSC	d5	MS3ITfinal	neg	3	NA	ms/ms	GD3 d44:1	20.58	GD3 d44:1	GD3	NeuAc_290{290.088}|NeuAc-NeuAc-Hex-Hex-O_923{923.298}|M-NeuAc_M-291{1337.867}|Precursor{1628.962}	290.088|923.298|1337.867|1628.962	2	20.76|20.85			0		20.83	1628.96	1628.96	-0.6	+HCOO	C79H142N3O31	715661	20.6	GD3 d44:1_20.6	d	44	1
Sample_MSC_d5_MS3ITfinal_neg_4	Sample	MSC	d5	MS3ITfinal	neg	4	NA	ms/ms	GD3 d44:1	20.58	GD3 d44:1	GD3	NeuAc_290{290.088}|M-NeuAc_M-291{1337.867}|Precursor{1628.962}	290.088|1337.867|1628.962	2	20.76|20.83			0		20.83	1628.96	1628.96	-0.6	+HCOO	C79H142N3O31	871842	20.6	GD3 d44:1_20.6	d	44	1
Sample_MSC_d5_MS3ITfinal_neg_5	Sample	MSC	d5	MS3ITfinal	neg	5	NA	ms/ms	GD3 d44:1	20.58	GD3 d44:1	GD3	NeuAc_290{290.088}|M-NeuAc-NeuAc-Hex-Hex_M-906{722.667}|M-NeuAc_M-291{1337.867}|Precursor{1628.962}	290.088|722.667|1337.867|1628.962	2	20.73|20.82			0		20.8	1628.96	1628.96	-0.6	+HCOO	C79H142N3O31	686667	20.6	GD3 d44:1_20.6	d	44	1
Sample_OSTEO_d5_MS3ITfinal_neg_2	Sample	OSTEO	d5	MS3ITfinal	neg	2	NA	ms/ms	GD3 d44:1	20.58	GD3 21:1-23:0;2	GD3	NeuAc_290{290.088}|FA-H3O_FA-19(21:1){305.283}|LCB-2H2O_LCB-36(23:0){334.346}|M-NeuAc_M-291{1337.867}|Precursor{1628.962}	290.088|305.283|334.346|1337.867|1628.962	5	20.66|20.75|20.83|20.92|21.10			0		20.82	1628.96	1628.96	-0.6	+HCOO	C79H142N3O31	20128144	20.6	GD3 d44:1_20.6	d	44	1
Sample_OSTEO_d5_MS3ITfinal_neg_2	Sample	OSTEO	d5	MS3ITfinal	neg	2	NA	ms/ms	GD3 d44:1	20.58	GD3 21:1;2-23:0	GD3	NeuAc_290{290.088}|LCB-H6ON_LCB-36(21:1){305.283}|FA-H4O_FA-20(23:0){334.324}|M-NeuAc_M-291{1337.867}|Precursor{1628.962}	290.088|305.283|334.324|1337.867|1628.962	5	20.66|20.75|20.83|20.92|21.10			0		20.82	1628.96	1628.96	-0.6	+HCOO	C79H142N3O31	20128144	20.6	GD3 d44:1_20.6	d	44	1
Sample_OSTEO_d5_MS3ITfinal_neg_3	Sample	OSTEO	d5	MS3ITfinal	neg	3	NA	ms/ms	GD3 d44:1	20.58	GD3 21:0;2-23:1	GD3	NeuAc_290{290.088}|M-NeuAc_M-291{1337.867}|Precursor{1628.962}	290.088|1337.867|1628.962	5	20.67|20.76|20.83|20.92|21.03	Hex-O_179_MS3{179.056}|NeuAc_290_MS3{290.088}|LCB-H6ON_LCB-36_MS3(21:0){307.300}|NeuAc-O_308_MS3{308.098}|FA-H4O_FA-20_MS3(23:1){332.307}|FA-H3O_FA-19_MS3(23:1){333.315}	179.056|290.088|307.300|308.098|332.307|333.315	4	20.67|20.67|20.67|20.67	20.83	1628.96	1628.96	-1.8	+HCOO	C79H142N3O31	21370864	20.6	GD3 d44:1_20.6	d	44	1
Sample_OSTEO_d5_MS3ITfinal_neg_3	Sample	OSTEO	d5	MS3ITfinal	neg	3	NA	ms/ms	GD3 d44:1	20.58	GD3 21:0-23:1;2	GD3	NeuAc_290{290.088}|M-NeuAc_M-291{1337.867}|Precursor{1628.962}	290.088|1337.867|1628.962	5	20.67|20.76|20.83|20.92|21.03	Hex-O_179_MS3{179.056}|NeuAc_290_MS3{290.088}|FA-H3O_FA-19_MS3(21:0){307.300}|NeuAc-O_308_MS3{308.098}|FA-H2O_FA-18_MS3(21:0){308.307}|LCB-2H2O_LCB-36_MS3(23:1){332.331}|LCB-H6ON_LCB-36_MS3(23:1){333.315}	179.056|290.088|307.300|308.098|308.307|332.331|333.315	4	20.67|20.67|20.67|20.67	20.83	1628.96	1628.96	-1.8	+HCOO	C79H142N3O31	21370864	20.6	GD3 d44:1_20.6	d	44	1
Sample_OSTEO_d5_MS3ITfinal_neg_2	Sample	OSTEO	d5	MS3ITfinal	neg	2	NA	ms/ms	GD3 d44:1	21.5	GD3 d44:1	GD3	NeuAc_290{290.088}	290.088	4	21.41|21.50|21.60|21.71			0		21.51	790.975	790.973	-2.5	-H2	C78H139N3O29	743302	21.5	GD3 d44:1_21.5	d	44	1
Sample_OSTEO_d5_MS3ITfinal_neg_3	Sample	OSTEO	d5	MS3ITfinal	neg	3	NA	ms/ms	GD3 d44:1	21.5	GD3 d44:1	GD3	NeuAc_290{290.088}	290.088	3	21.44|21.51|21.66			0		21.53	790.975	790.973	-2.5	-H2	C78H139N3O29	699131	21.5	GD3 d44:1_21.5	d	44	1
Sample_OSTEO_d5_MS3ITfinal_neg_5	Sample	OSTEO	d5	MS3ITfinal	neg	5	NA	ms/ms	GD3 d44:1	21.5	GD3 d44:1	GD3	NeuAc_290{290.088}	290.088	4	21.41|21.51|21.60|21.73			0		21.53	790.975	790.975	0	-H2	C78H139N3O29	1.19271e+06	21.5	GD3 d44:1_21.5	d	44	1
QC_Pool_d5_MS3ITfinal_neg_1	QC	Pool	d5	MS3ITfinal	neg	1	NA	ms/ms	GD3 d44:2	18.87	GD3 21:2;2-23:0	GD3	NeuAc_290{290.088}|LCB-CH4O2_LCB-48(21:2){290.285}|FA-H3O_FA-19(23:0){335.331}|M-NeuAc_M-291{1335.852}|Precursor{1626.948}	290.088|290.285|335.331|1335.852|1626.948	6	18.62|18.71|18.80|18.89|18.98|19.08			0		18.85	1626.95	1626.95	-0.6	+HCOO	C79H140N3O31	2.98967e+06	18.9	GD3 d44:2_18.9	d	44	2
Sample_ADIPO_d5_MS3ITfinal_neg_1	Sample	ADIPO	d5	MS3ITfinal	neg	1	NA	ms/ms	GD3 d44:2	18.87	GD3 d44:2	GD3	NeuAc_290{290.088}|M-NeuAc_M-291{1335.852}|Precursor{1626.948}	290.088|1335.852|1626.948	2	18.78|18.87			0		18.85	1626.95	1626.95	-0.6	+HCOO	C79H140N3O31	992611	18.9	GD3 d44:2_18.9	d	44	2
Sample_ADIPO_d5_MS3ITfinal_neg_5	Sample	ADIPO	d5	MS3ITfinal	neg	5	NA	ms/ms	GD3 d44:2	18.87	GD3 d44:2	GD3	NeuAc_290{290.088}|M-NeuAc_M-291{1335.852}|Precursor{1626.948}	290.088|1335.852|1626.948	3	18.76|18.85|18.96			0		18.87	1626.95	1626.95	0.1	+HCOO	C79H140N3O31	934513	18.9	GD3 d44:2_18.9	d	44	2
Sample_CHONDRO_d5_MS3ITfinal_neg_1	Sample	CHONDRO	d5	MS3ITfinal	neg	1	NA	ms/ms	GD3 d44:2	18.87	GD3 d44:2	GD3	NeuAc_290{290.088}|M-NeuAc_M-291{1335.852}|Precursor{1626.948}	290.088|1335.852|1626.948	3	18.57|18.67|18.76			0		18.92	1626.95	1626.95	-1.2	+HCOO	C79H140N3O31	1.63755e+06	18.9	GD3 d44:2_18.9	d	44	2
Sample_CHONDRO_d5_MS3ITfinal_neg_3	Sample	CHONDRO	d5	MS3ITfinal	neg	3	NA	ms/ms	GD3 d44:2	18.87	GD3 d44:2	GD3	Hex-O_179{179.056}|NeuAc_290{290.088}|M-NeuAc-NeuAc-Hex-Hex-O_M-924{702.640}|M-NeuAc_M-291{1335.852}|Precursor{1626.948}	179.056|290.088|702.640|1335.852|1626.948	7	18.55|18.64|18.75|18.83|18.92|19.01|19.10			0		18.92	1626.95	1626.95	0.1	+HCOO	C79H140N3O31	4.25304e+06	18.9	GD3 d44:2_18.9	d	44	2
Sample_CHONDRO_d5_MS3ITfinal_neg_4	Sample	CHONDRO	d5	MS3ITfinal	neg	4	NA	ms/ms	GD3 d44:2	18.87	GD3 20:1;2-24:1	GD3	Hex_161{161.044}|NeuAc_290{290.088}|LCB-2H2O_LCB-36(20:1){290.285}|FA_FA(24:1){366.350}|Precursor{1626.948}	161.044|290.088|290.285|366.350|1626.948	2	18.60|18.76			0		18.91	1626.95	1626.95	-1.2	+HCOO	C79H140N3O31	449428	18.9	GD3 d44:2_18.9	d	44	2
Sample_CHONDRO_d5_MS3ITfinal_neg_4	Sample	CHONDRO	d5	MS3ITfinal	neg	4	NA	ms/ms	GD3 d44:2	18.87	GD3 20:2-24:0;2	GD3	Hex_161{161.044}|NeuAc_290{290.088}|FA-H2O_FA-18(20:2){290.261}|LCB-H2O_LCB-18(24:0){366.374}|Precursor{1626.948}	161.044|290.088|290.261|366.374|1626.948	2	18.60|18.76			0		18.91	1626.95	1626.95	-1.2	+HCOO	C79H140N3O31	449428	18.9	GD3 d44:2_18.9	d	44	2
Sample_CHONDRO_d5_MS3ITfinal_neg_5	Sample	CHONDRO	d5	MS3ITfinal	neg	5	NA	ms/ms	GD3 d44:2	18.87	GD3 d44:2	GD3	NeuAc_290{290.088}|M-NeuAc_M-291{1335.852}|Precursor{1626.948}	290.088|1335.852|1626.948	5	18.50|18.60|18.73|18.92|19.01			0		18.85	1626.95	1626.95	-1.2	+HCOO	C79H140N3O31	2.98113e+06	18.9	GD3 d44:2_18.9	d	44	2
Sample_MSC_d5_MS3ITfinal_neg_2	Sample	MSC	d5	MS3ITfinal	neg	2	NA	ms/ms	GD3 d44:2	18.87	GD3 d44:2	GD3	Hex_161{161.044}|NeuAc_290{290.088}|M-NeuAc_M-291{1335.852}|Precursor{1626.948}	161.044|290.088|1335.852|1626.948	3	18.71|18.80|18.91			0		18.8	1626.95	1626.95	-0.6	+HCOO	C79H140N3O31	1.05365e+06	18.9	GD3 d44:2_18.9	d	44	2
Sample_MSC_d5_MS3ITfinal_neg_5	Sample	MSC	d5	MS3ITfinal	neg	5	NA	ms/ms	GD3 d44:2	18.87	GD3 d44:2	GD3	NeuAc_290{290.088}|M-NeuAc-NeuAc-Hex-Hex-O_M-924{702.640}|M-NeuAc_M-291{1335.852}|Precursor{1626.948}	290.088|702.640|1335.852|1626.948	3	18.73|18.82|18.92			0		18.82	1626.95	1626.95	-0.6	+HCOO	C79H140N3O31	949454	18.9	GD3 d44:2_18.9	d	44	2
Sample_OSTEO_d5_MS3ITfinal_neg_3	Sample	OSTEO	d5	MS3ITfinal	neg	3	NA	ms/ms	GD3 d44:2	18.87	GD3 d44:2	GD3	Hex_161{161.044}|NeuAc_290{290.088}|NeuAc-NeuAc-Hex_743{743.235}|M-NeuAc-Hex_M-453{1173.798}|M-NeuAc_M-291{1335.852}|Precursor{1626.948}	161.044|290.088|743.235|1173.798|1335.852|1626.948	7	18.60|18.71|18.80|18.89|18.98|19.08|19.21			0		18.94	1626.95	1626.95	-1.2	+HCOO	C79H140N3O31	9633924	18.9	GD3 d44:2_18.9	d	44	2
Sample_OSTEO_d5_MS3ITfinal_neg_5	Sample	OSTEO	d5	MS3ITfinal	neg	5	NA	ms/ms	GD3 d44:2	18.87	GD3 16:0;2-28:2	GD3	LCB-H6ON_LCB-36(16:0){237.222}|NeuAc_290{290.088}|FA-H_FA-1(28:2){419.389}|M-NeuAc-NeuAc-Hex-Hex-O_M-924{702.640}|M-NeuAc_M-291{1335.852}|Precursor{1626.948}	237.222|290.088|419.389|702.640|1335.852|1626.948	3	18.51|18.67|18.76	NeuAc_290_MS3{290.088}	290.088	3	18.76|18.76|18.76	18.92	1626.95	1626.95	0.1	+HCOO	C79H140N3O31	349262	18.9	GD3 d44:2_18.9	d	44	2
Sample_OSTEO_d5_MS3ITfinal_neg_5	Sample	OSTEO	d5	MS3ITfinal	neg	5	NA	ms/ms	GD3 d44:2	18.87	GD3 14:1;2-30:1	GD3	NeuAc_290{290.088}|FA-H_FA-1(30:1){449.435}|M-NeuAc-NeuAc-Hex-Hex-O_M-924{702.640}|M-NeuAc_M-291{1335.852}|Precursor{1626.948}	290.088|449.435|702.640|1335.852|1626.948	3	18.51|18.67|18.76	LCB-2H2O_LCB-36_MS3(14:1){206.191}|LCB-H6ON_LCB-36_MS3(14:1){207.175}|NeuAc_290_MS3{290.088}	206.191|207.175|290.088	3	18.76|18.76|18.76	18.92	1626.95	1626.95	0.1	+HCOO	C79H140N3O31	349262	18.9	GD3 d44:2_18.9	d	44	2
Sample_OSTEO_d5_MS3ITfinal_neg_5	Sample	OSTEO	d5	MS3ITfinal	neg	5	NA	ms/ms	GD3 d44:2	18.87	GD3 21:0-23:2;2	GD3	NeuAc_290{290.088}|LCB-2H2O_LCB-36(23:2){330.315}|M-NeuAc-NeuAc-Hex-Hex-O_M-924{702.640}|M-NeuAc_M-291{1335.852}|Precursor{1626.948}	290.088|330.315|702.640|1335.852|1626.948	3	18.51|18.67|18.76	NeuAc_290_MS3{290.088}|FA-H4O_FA-20_MS3(21:0){306.291}	290.088|306.291	3	18.76|18.76|18.76	18.92	1626.95	1626.95	0.1	+HCOO	C79H140N3O31	349262	18.9	GD3 d44:2_18.9	d	44	2
Sample_OSTEO_d5_MS3ITfinal_neg_5	Sample	OSTEO	d5	MS3ITfinal	neg	5	NA	ms/ms	GD3 d44:2	18.87	GD3 21:0;2-23:2	GD3	NeuAc_290{290.088}|FA-H4O_FA-20(23:2){330.291}|M-NeuAc-NeuAc-Hex-Hex-O_M-924{702.640}|M-NeuAc_M-291{1335.852}|Precursor{1626.948}	290.088|330.291|702.640|1335.852|1626.948	3	18.51|18.67|18.76	NeuAc_290_MS3{290.088}|LCB-2H2O_LCB-36_MS3(21:0){306.315}	290.088|306.315	3	18.76|18.76|18.76	18.92	1626.95	1626.95	0.1	+HCOO	C79H140N3O31	349262	18.9	GD3 d44:2_18.9	d	44	2
Sample_OSTEO_d5_MS3ITfinal_neg_5	Sample	OSTEO	d5	MS3ITfinal	neg	5	NA	ms/ms	GD3 d44:2	18.87	GD3 15:2;2-29:0	GD3	NeuAc_290{290.088}|FA-H3O_FA-19(29:0){419.425}|M-NeuAc-NeuAc-Hex-Hex-O_M-924{702.640}|M-NeuAc_M-291{1335.852}|Precursor{1626.948}	290.088|419.425|702.640|1335.852|1626.948	3	18.51|18.67|18.76	LCB-CH4O2_LCB-48_MS3(15:2){206.191}|NeuAc_290_MS3{290.088}	206.191|290.088	3	18.76|18.76|18.76	18.92	1626.95	1626.95	0.1	+HCOO	C79H140N3O31	349262	18.9	GD3 d44:2_18.9	d	44	2
QC_Pool_d5_MS3ITfinal_neg_1	QC	Pool	d5	MS3ITfinal	neg	1	NA	ms/ms	GD3 d44:2	19.57	GD3 d44:2	GD3	NeuAc_290{290.088}|M-NeuAc_M-291{1335.852}|Precursor{1626.948}	290.088|1335.852|1626.948	1	19.57			0		19.57	1626.95	1626.95	-1.2	+HCOO	C79H140N3O31	343830	19.6	GD3 d44:2_19.6	d	44	2
Sample_ADIPO_d5_MS3ITfinal_neg_1	Sample	ADIPO	d5	MS3ITfinal	neg	1	NA	ms	GD3 d44:2	19.57		GD3			NA				NA		19.51	1626.95	1626.95	0.1	+HCOO	C79H140N3O31	45832.6	19.6	GD3 d44:2_19.6	d	44	2
Sample_CHONDRO_d5_MS3ITfinal_neg_2	Sample	CHONDRO	d5	MS3ITfinal	neg	2	NA	ms/ms	GD3 d44:2	19.57	GD3 d44:2	GD3	NeuAc_290{290.088}|Precursor{1626.948}	290.088|1626.948	2	19.32|19.46			0		19.51	1626.95	1626.95	-0.6	+HCOO	C79H140N3O31	812890	19.6	GD3 d44:2_19.6	d	44	2
Sample_CHONDRO_d5_MS3ITfinal_neg_4	Sample	CHONDRO	d5	MS3ITfinal	neg	4	NA	ms/ms	GD3 d44:2	19.57	GD3 19:1;2-25:1	GD3	NeuAc_290{290.088}|LCB-H2O_LCB-18(19:1){294.279}|FA-H3O_FA-19(25:1){361.346}|FA-H_FA-1(25:1){379.358}|Precursor{1626.948}	290.088|294.279|361.346|379.358|1626.948	3	19.39|19.53|19.66			0		19.55	1626.95	1626.95	-0.6	+HCOO	C79H140N3O31	347854	19.6	GD3 d44:2_19.6	d	44	2
Sample_OSTEO_d5_MS3ITfinal_neg_2	Sample	OSTEO	d5	MS3ITfinal	neg	2	NA	ms/ms	GD3 d44:2	19.57	GD3 d44:2	GD3	NeuAc_290{290.088}|M-NeuAc_M-291{1335.852}|Precursor{1626.948}	290.088|1335.852|1626.948	2	19.53|19.60			0		19.6	1626.95	1626.95	-0.6	+HCOO	C79H140N3O31	1850761	19.6	GD3 d44:2_19.6	d	44	2
Sample_OSTEO_d5_MS3ITfinal_neg_5	Sample	OSTEO	d5	MS3ITfinal	neg	5	NA	ms/ms	GD3 d44:2	19.57	GD3 21:2;2-23:0	GD3	NeuAc_290{290.088}|LCB-CH4O2_LCB-48(21:2){290.285}|FA-H3O_FA-19(23:0){335.331}|Precursor{1626.948}	290.088|290.285|335.331|1626.948	2	19.37|19.48			1	19.48	19.62	1626.95	1626.95	0.1	+HCOO	C79H140N3O31	706740	19.6	GD3 d44:2_19.6	d	44	2
Sample_OSTEO_d5_MS3ITfinal_neg_5	Sample	OSTEO	d5	MS3ITfinal	neg	5	NA	ms/ms	GD3 d44:2	19.57	GD3 15:2;2-29:0	GD3	NeuAc_290{290.088}|FA-H3O_FA-19(29:0){419.425}|Precursor{1626.948}	290.088|419.425|1626.948	2	19.37|19.48	LCB-2H2O_LCB-36_MS3(15:2){218.191}	218.191	1	19.48	19.62	1626.95	1626.95	0.1	+HCOO	C79H140N3O31	706740	19.6	GD3 d44:2_19.6	d	44	2
QC_Pool_d5_MS3ITfinal_neg_1	QC	Pool	d5	MS3ITfinal	neg	1	NA	ms/ms	GD3 d44:2	20.53	GD3 d44:2	GD3	NeuAc_290{290.088}|M-NeuAc_M-291{1289.846}	290.088|1289.846	1	20.46			0		20.51	1580.94	1580.94	-3.8	-H	C78H138N3O29	299174	20.5	GD3 d44:2_20.5	d	44	2
Sample_OSTEO_d5_MS3ITfinal_neg_1	Sample	OSTEO	d5	MS3ITfinal	neg	1	NA	ms/ms	GD3 d44:2	20.53	GD3 21:0-23:2;2	GD3	NeuAc_290{290.088}|LCB-H6ON_LCB-36(23:2){331.300}|NeuAc-NeuAc_581{581.182}|M-NeuAc_M-291{1289.846}	290.088|331.300|581.182|1289.846	3	20.46|20.60|20.82	NeuAc_290_MS3{290.088}|FA-H4O_FA-20_MS3(21:0){306.291}|FA-H3O_FA-19_MS3(21:0){307.300}|NeuAc-O_308_MS3{308.098}|FA-H2O_FA-18_MS3(21:0){308.307}	290.088|306.291|307.300|308.098|308.307	3	20.60|20.60|20.60	20.55	1580.94	1580.94	-3.8	-H	C78H138N3O29	2.57186e+06	20.5	GD3 d44:2_20.5	d	44	2
Sample_OSTEO_d5_MS3ITfinal_neg_1	Sample	OSTEO	d5	MS3ITfinal	neg	1	NA	ms/ms	GD3 d44:2	20.53	GD3 21:0;2-23:2	GD3	NeuAc_290{290.088}|FA-H3O_FA-19(23:2){331.300}|NeuAc-NeuAc_581{581.182}|M-NeuAc_M-291{1289.846}	290.088|331.300|581.182|1289.846	3	20.46|20.60|20.82	NeuAc_290_MS3{290.088}|LCB-2H2O_LCB-36_MS3(21:0){306.315}|LCB-H6ON_LCB-36_MS3(21:0){307.300}|NeuAc-O_308_MS3{308.098}	290.088|306.315|307.300|308.098	3	20.60|20.60|20.60	20.55	1580.94	1580.94	-3.8	-H	C78H138N3O29	2.57186e+06	20.5	GD3 d44:2_20.5	d	44	2
Sample_OSTEO_d5_MS3ITfinal_neg_2	Sample	OSTEO	d5	MS3ITfinal	neg	2	NA	ms/ms	GD3 d44:2	20.53	GD3 21:1;2-23:1	GD3	NeuAc_290{290.088}|LCB-H6ON_LCB-36(21:1){305.283}|M-NeuAc_M-291{1289.846}|Precursor{1580.942}	290.088|305.283|1289.846|1580.942	3	20.44|20.57|20.76	FA_FA_MS3(23:1){352.334}	352.334	2	20.44|20.44	20.53	1580.94	1580.94	-0.6	-H	C78H138N3O29	3.38223e+06	20.5	GD3 d44:2_20.5	d	44	2
Sample_OSTEO_d5_MS3ITfinal_neg_3	Sample	OSTEO	d5	MS3ITfinal	neg	3	NA	ms/ms	GD3 d44:2	20.53	GD3 21:1-23:1;2	GD3	NeuAc_290{290.088}|FA-H3O_FA-19(21:1){305.283}|FA-H2O_FA-18(21:1){306.291}|M-NeuAc_M-291{1289.846}	290.088|305.283|306.291|1289.846	3	20.46|20.58|20.78	FA-H3O_FA-19_MS3(21:1){305.283}|FA-H2O_FA-18_MS3(21:1){306.291}|LCB-2H2O_LCB-36_MS3(23:1){332.331}	305.283|306.291|332.331	3	20.58|20.58|20.58	20.55	1580.94	1580.94	-0.6	-H	C78H138N3O29	3139136	20.5	GD3 d44:2_20.5	d	44	2
Sample_OSTEO_d5_MS3ITfinal_neg_3	Sample	OSTEO	d5	MS3ITfinal	neg	3	NA	ms/ms	GD3 d44:2	20.53	GD3 21:1;2-23:1	GD3	NeuAc_290{290.088}|LCB-H6ON_LCB-36(21:1){305.283}|M-NeuAc_M-291{1289.846}	290.088|305.283|1289.846	3	20.46|20.58|20.78	LCB-H6ON_LCB-36_MS3(21:1){305.283}|FA-H4O_FA-20_MS3(23:1){332.307}	305.283|332.307	3	20.58|20.58|20.58	20.55	1580.94	1580.94	-0.6	-H	C78H138N3O29	3139136	20.5	GD3 d44:2_20.5	d	44	2
Sample_OSTEO_d5_MS3ITfinal_neg_4	Sample	OSTEO	d5	MS3ITfinal	neg	4	NA	ms/ms	GD3 d44:2	20.53	GD3 21:1-23:1;2	GD3	NeuAc_290{290.088}|FA-H3O_FA-19(21:1){305.283}|FA-H2O_FA-18(21:1){306.291}|NeuAc-NeuAc_581{581.182}|M-NeuAc_M-291{1289.846}|Precursor{1580.942}	290.088|305.283|306.291|581.182|1289.846|1580.942	4	20.44|20.55|20.64|20.80	LCB-2H2O_LCB-36_MS3(23:1){332.331}|LCB-H6ON_LCB-36_MS3(23:1){333.315}	332.331|333.315	3	20.80|20.80|20.80	20.55	1580.94	1580.94	-0.6	-H	C78H138N3O29	1634960	20.5	GD3 d44:2_20.5	d	44	2
Sample_OSTEO_d5_MS3ITfinal_neg_4	Sample	OSTEO	d5	MS3ITfinal	neg	4	NA	ms/ms	GD3 d44:2	20.53	GD3 21:1;2-23:1	GD3	NeuAc_290{290.088}|LCB-H6ON_LCB-36(21:1){305.283}|NeuAc-NeuAc_581{581.182}|M-NeuAc_M-291{1289.846}|Precursor{1580.942}	290.088|305.283|581.182|1289.846|1580.942	4	20.44|20.55|20.64|20.80	FA-H4O_FA-20_MS3(23:1){332.307}|FA-H3O_FA-19_MS3(23:1){333.315}	332.307|333.315	3	20.80|20.80|20.80	20.55	1580.94	1580.94	-0.6	-H	C78H138N3O29	1634960	20.5	GD3 d44:2_20.5	d	44	2
Sample_OSTEO_d5_MS3ITfinal_neg_5	Sample	OSTEO	d5	MS3ITfinal	neg	5	NA	ms/ms	GD3 d44:2	20.53	GD3 21:1-23:1;2	GD3	NeuAc_290{290.088}|FA-H3O_FA-19(21:1){305.283}|FA-H2O_FA-18(21:1){306.291}|M-NeuAc_M-291{1289.846}|Precursor{1580.942}	290.088|305.283|306.291|1289.846|1580.942	4	20.42|20.55|20.67|20.78	NeuAc-H2O_272_MS3{272.076}|NeuAc_290_MS3{290.088}|FA-H3O_FA-19_MS3(21:1){305.283}|FA-H2O_FA-18_MS3(21:1){306.291}|NeuAc-O_308_MS3{308.098}|LCB-2H2O_LCB-36_MS3(23:1){332.331}|LCB-H6ON_LCB-36_MS3(23:1){333.315}	272.076|290.088|305.283|306.291|308.098|332.331|333.315	6	20.57|20.57|20.57|20.57|20.57|20.57	20.57	1580.94	1580.94	-0.6	-H	C78H138N3O29	4134457	20.5	GD3 d44:2_20.5	d	44	2
Sample_OSTEO_d5_MS3ITfinal_neg_5	Sample	OSTEO	d5	MS3ITfinal	neg	5	NA	ms/ms	GD3 d44:2	20.53	GD3 21:1;2-23:1	GD3	NeuAc_290{290.088}|LCB-H6ON_LCB-36(21:1){305.283}|M-NeuAc_M-291{1289.846}|Precursor{1580.942}	290.088|305.283|1289.846|1580.942	4	20.42|20.55|20.67|20.78	NeuAc-H2O_272_MS3{272.076}|NeuAc_290_MS3{290.088}|LCB-H6ON_LCB-36_MS3(21:1){305.283}|NeuAc-O_308_MS3{308.098}|FA-H4O_FA-20_MS3(23:1){332.307}|FA-H3O_FA-19_MS3(23:1){333.315}	272.076|290.088|305.283|308.098|332.307|333.315	6	20.57|20.57|20.57|20.57|20.57|20.57	20.57	1580.94	1580.94	-0.6	-H	C78H138N3O29	4134457	20.5	GD3 d44:2_20.5	d	44	2
Sample_OSTEO_d5_MS3ITfinal_neg_2	Sample	OSTEO	d5	MS3ITfinal	neg	2	NA	ms/ms	GD3 d44:2	20.53	GD3 18:0;2-26:2	GD3	LCB-H2O_LCB-18(18:0){282.279}|NeuAc_290{290.088}	282.279|290.088	5	20.42|20.53|20.62|20.71|20.82	FA_FA_MS3(26:2){392.365}	392.365	2	20.53|20.53	20.53	789.967	789.97	3.8	-H2	C78H137N3O29	5.0693e+06	20.5	GD3 d44:2_20.5	d	44	2
Sample_OSTEO_d5_MS3ITfinal_neg_3	Sample	OSTEO	d5	MS3ITfinal	neg	3	NA	ms/ms	GD3 d44:2	20.53	GD3 16:0;2-28:2	GD3	LCB-H2O_LCB-18(16:0){254.247}|NeuAc_290{290.088}|FA-H_FA-1(28:2){419.389}|FA_FA(28:2){420.396}	254.247|290.088|419.389|420.396	3	20.42|20.51|20.62			0		20.55	789.967	789.968	1.3	-H2	C78H137N3O29	4661872	20.5	GD3 d44:2_20.5	d	44	2
Sample_OSTEO_d5_MS3ITfinal_neg_4	Sample	OSTEO	d5	MS3ITfinal	neg	4	NA	ms/ms	GD3 d44:2	20.53	GD3 16:0;2-28:2	GD3	LCB-H2O_LCB-18(16:0){254.247}|NeuAc_290{290.088}|FA-H_FA-1(28:2){419.389}|FA_FA(28:2){420.396}	254.247|290.088|419.389|420.396	4	20.44|20.53|20.64|20.85			0		20.55	789.967	789.966	-1.2	-H2	C78H137N3O29	4273376	20.5	GD3 d44:2_20.5	d	44	2
Sample_OSTEO_d5_MS3ITfinal_neg_5	Sample	OSTEO	d5	MS3ITfinal	neg	5	NA	ms/ms	GD3 d44:2	20.53	GD3 16:0;2-28:2	GD3	LCB-H2O_LCB-18(16:0){254.247}|NeuAc_290{290.088}|FA-H_FA-1(28:2){419.389}|FA_FA(28:2){420.396}	254.247|290.088|419.389|420.396	5	20.42|20.51|20.60|20.71|20.83			0		20.53	789.967	789.965	-2.5	-H2	C78H137N3O29	6446341	20.5	GD3 d44:2_20.5	d	44	2
QC_Pool_d5_MS3ITfinal_neg_1	QC	Pool	d5	MS3ITfinal	neg	1	NA	ms	GD3 d45:2	20.03		GD3			NA				NA		20	1640.96	1640.96	-1.2	+HCOO	C80H142N3O31	63726.4	20	GD3 d45:2_20	d	45	2
Sample_CHONDRO_d5_MS3ITfinal_neg_1	Sample	CHONDRO	d5	MS3ITfinal	neg	1	NA	ms/ms	GD3 d45:2	20.03	GD3 d45:2	GD3	NeuAc_290{290.088}|Precursor{1640.962}	290.088|1640.962	1	20.03			0		20.03	1640.96	1640.96	-0.6	+HCOO	C80H142N3O31	411196	20	GD3 d45:2_20	d	45	2
Sample_CHONDRO_d5_MS3ITfinal_neg_2	Sample	CHONDRO	d5	MS3ITfinal	neg	2	NA	ms	GD3 d45:2	20.03		GD3			NA				NA		20.01	1640.96	1640.96	0.1	+HCOO	C80H142N3O31	245235	20	GD3 d45:2_20	d	45	2
Sample_OSTEO_d5_MS3ITfinal_neg_3	Sample	OSTEO	d5	MS3ITfinal	neg	3	NA	ms/ms	GD3 d45:2	20.03	GD3 d45:2	GD3	NeuAc_290{290.088}|M-NeuAc_M-291{1349.867}|Precursor{1640.962}	290.088|1349.867|1640.962	1	20.03			2	20.03|20.03	20.03	1640.96	1640.96	0.1	+HCOO	C80H142N3O31	473282	20	GD3 d45:2_20	d	45	2
Sample_OSTEO_d5_MS3ITfinal_neg_4	Sample	OSTEO	d5	MS3ITfinal	neg	4	NA	ms	GD3 d45:2	20.03		GD3			NA				NA		20.05	1640.96	1640.96	0.7	+HCOO	C80H142N3O31	324335	20	GD3 d45:2_20	d	45	2
Sample_OSTEO_d5_MS3ITfinal_neg_5	Sample	OSTEO	d5	MS3ITfinal	neg	5	NA	ms/ms	GD3 d45:2	20.03	GD3 d45:2	GD3	NeuAc_290{290.088}|M-NeuAc_M-291{1349.867}|Precursor{1640.962}	290.088|1349.867|1640.962	1	20.01			0		20.03	1640.96	1640.96	0.7	+HCOO	C80H142N3O31	619393	20	GD3 d45:2_20	d	45	2
Sample_CHONDRO_d5_MS3ITfinal_neg_1	Sample	CHONDRO	d5	MS3ITfinal	neg	1	NA	ms/ms	GD3 d46:0	14	GD3 d46:0	GD3	NeuAc_290{290.088}	290.088	1	14.05			0		14.05	1659.01	1659.01	-1.2	+HCOO	C81H148N3O31	134184	14	GD3 d46:0_14	d	46	0
Sample_CHONDRO_d5_MS3ITfinal_neg_2	Sample	CHONDRO	d5	MS3ITfinal	neg	2	NA	ms/ms	GD3 d46:0	14	GD3 d46:0	GD3	NeuAc_290{290.088}	290.088	1	14			0		14	1659.01	1659.01	1.8	+HCOO	C81H148N3O31	342732	14	GD3 d46:0_14	d	46	0
Sample_CHONDRO_d5_MS3ITfinal_neg_3	Sample	CHONDRO	d5	MS3ITfinal	neg	3	NA	ms/ms	GD3 d46:0	14	GD3 d46:0	GD3	NeuAc_290{290.088}	290.088	1	14			0		14.05	1659.01	1659.01	-2.9	+HCOO	C81H148N3O31	223952	14	GD3 d46:0_14	d	46	0
Sample_CHONDRO_d5_MS3ITfinal_neg_4	Sample	CHONDRO	d5	MS3ITfinal	neg	4	NA	ms/ms	GD3 d46:0	14	GD3 d46:0	GD3	NeuAc_290{290.088}	290.088	1	14			0		14	1659.01	1659.01	-0.6	+HCOO	C81H148N3O31	278049	14	GD3 d46:0_14	d	46	0
Sample_CHONDRO_d5_MS3ITfinal_neg_5	Sample	CHONDRO	d5	MS3ITfinal	neg	5	NA	ms/ms	GD3 d46:0	14	GD3 d46:0	GD3	NeuAc_290{290.088}	290.088	1	13.96			0		14	1659.01	1659.01	0.7	+HCOO	C81H148N3O31	152595	14	GD3 d46:0_14	d	46	0
Sample_MSC_d5_MS3ITfinal_neg_2	Sample	MSC	d5	MS3ITfinal	neg	2	NA	ms	GD3 d46:0	14		GD3			NA				NA		13.98	1613	1613	0.1	-H	C80H146N3O29	407329	14	GD3 d46:0_14	d	46	0
QC_Pool_d5_MS3ITfinal_neg_1	QC	Pool	d5	MS3ITfinal	neg	1	NA	ms/ms	GD3 d46:2	20.71	GD3 d46:2	GD3	NeuAc_290{290.088}|M-NeuAc_M-291{1363.883}|Precursor{1654.979}	290.088|1363.883|1654.979	2	20.64|20.73			0		20.69	1654.98	1654.98	-0.6	+HCOO	C81H144N3O31	660664	20.7	GD3 d46:2_20.7	d	46	2
Sample_CHONDRO_d5_MS3ITfinal_neg_2	Sample	CHONDRO	d5	MS3ITfinal	neg	2	NA	ms/ms	GD3 d46:2	20.71	GD3 d46:2	GD3	NeuAc_290{290.088}|M-NeuAc_M-291{1363.883}|Precursor{1654.979}	290.088|1363.883|1654.979	1	20.64			0		20.69	1654.98	1654.98	-0.6	+HCOO	C81H144N3O31	910284	20.7	GD3 d46:2_20.7	d	46	2
Sample_CHONDRO_d5_MS3ITfinal_neg_3	Sample	CHONDRO	d5	MS3ITfinal	neg	3	NA	ms/ms	GD3 d46:2	20.71	GD3 d46:2	GD3	Hex_161{161.044}|NeuAc_290{290.088}|M-NeuAc_M-291{1363.883}|Precursor{1654.979}	161.044|290.088|1363.883|1654.979	2	20.64|20.73			0		20.71	1654.98	1654.98	0.1	+HCOO	C81H144N3O31	1.02025e+06	20.7	GD3 d46:2_20.7	d	46	2
Sample_CHONDRO_d5_MS3ITfinal_neg_5	Sample	CHONDRO	d5	MS3ITfinal	neg	5	NA	ms/ms	GD3 d46:2	20.71	GD3 d46:2	GD3	NeuAc_290{290.088}|M-NeuAc_M-291{1363.883}|Precursor{1654.979}	290.088|1363.883|1654.979	2	20.62|20.71			0		20.67	1654.98	1654.98	0.1	+HCOO	C81H144N3O31	884605	20.7	GD3 d46:2_20.7	d	46	2
Sample_OSTEO_d5_MS3ITfinal_neg_1	Sample	OSTEO	d5	MS3ITfinal	neg	1	NA	ms/ms	GD3 d46:2	20.71	GD3 d46:2	GD3	NeuAc_290{290.088}|M-NeuAc_M-291{1363.883}|Precursor{1654.979}	290.088|1363.883|1654.979	2	20.66|20.76			0		20.71	1654.98	1654.98	-0.6	+HCOO	C81H144N3O31	1937653	20.7	GD3 d46:2_20.7	d	46	2
Sample_OSTEO_d5_MS3ITfinal_neg_4	Sample	OSTEO	d5	MS3ITfinal	neg	4	NA	ms/ms	GD3 d46:2	20.71	GD3 20:1;2-26:1	GD3	NeuAc_290{290.088}|LCB-2H2O_LCB-36(20:1){290.285}|M-NeuAc-NeuAc-Hex-Hex-O_M-924{730.672}|M-NeuAc_M-291{1363.883}|Precursor{1654.979}	290.088|290.285|730.672|1363.883|1654.979	2	20.62|20.76	NeuAc_290_MS3{290.088}|LCB-2H2O_LCB-36_MS3(20:1){290.285}|LCB-H6ON_LCB-36_MS3(20:1){291.269}|FA-H_FA-1_MS3(26:1){393.372}	290.088|290.285|291.269|393.372	3	20.76|20.76|20.76	20.73	1654.98	1654.98	-0.6	+HCOO	C81H144N3O31	2.34962e+06	20.7	GD3 d46:2_20.7	d	46	2
Sample_OSTEO_d5_MS3ITfinal_neg_4	Sample	OSTEO	d5	MS3ITfinal	neg	4	NA	ms/ms	GD3 d46:2	20.71	GD3 21:2;2-25:0	GD3	NeuAc_290{290.088}|LCB-CH4O2_LCB-48(21:2){290.285}|M-NeuAc-NeuAc-Hex-Hex-O_M-924{730.672}|M-NeuAc_M-291{1363.883}|Precursor{1654.979}	290.088|290.285|730.672|1363.883|1654.979	2	20.62|20.76	NeuAc_290_MS3{290.088}|LCB-CH4O2_LCB-48_MS3(21:2){290.285}|FA-H_FA-1_MS3(25:0){381.372}	290.088|290.285|381.372	3	20.76|20.76|20.76	20.73	1654.98	1654.98	-0.6	+HCOO	C81H144N3O31	2.34962e+06	20.7	GD3 d46:2_20.7	d	46	2
Sample_OSTEO_d5_MS3ITfinal_neg_5	Sample	OSTEO	d5	MS3ITfinal	neg	5	NA	ms/ms	GD3 d46:2	20.71	GD3 23:1;2-23:1	GD3	NeuAc_290{290.088}|LCB-H6ON_LCB-36(23:1){333.315}|FA-H3O_FA-19(23:1){333.315}|M-NeuAc-NeuAc-Hex-Hex-O_M-924{730.672}|M-NeuAc_M-291{1363.883}|Precursor{1654.979}	290.088|333.315|333.315|730.672|1363.883|1654.979	3	20.60|20.75|20.87	FA-H4O_FA-20_MS3(23:1){332.307}|LCB-2H2O_LCB-36_MS3(23:1){332.331}|LCB-H6ON_LCB-36_MS3(23:1){333.315}|FA-H3O_FA-19_MS3(23:1){333.315}|M-NeuAc-NeuAc-Hex-Hex-O_M-924_MS3{730.672}	332.307|332.331|333.315|333.315|730.672	5	20.76|20.76|20.76|20.87|20.87	20.71	1654.98	1654.98	0.1	+HCOO	C81H144N3O31	3.14209e+06	20.7	GD3 d46:2_20.7	d	46	2
Sample_ADIPO_d5_MS3ITfinal_neg_1	Sample	ADIPO	d5	MS3ITfinal	neg	1	NA	ms/ms	GD3 d47:1	13.98	GD3 d47:1	GD3	NeuAc_290{290.088}	290.088	1	13.97			0		14	1646.99	1646.98	-3	+Na-H2	C81H145N3NaO29	232955	14	GD3 d47:1_14	d	47	1
Sample_ADIPO_d5_MS3ITfinal_neg_3	Sample	ADIPO	d5	MS3ITfinal	neg	3	NA	ms	GD3 d47:1	13.98		GD3			NA				NA		13.97	1646.99	1646.99	0.1	+Na-H2	C81H145N3NaO29	241255	14	GD3 d47:1_14	d	47	1
Sample_ADIPO_d5_MS3ITfinal_neg_4	Sample	ADIPO	d5	MS3ITfinal	neg	4	NA	ms/ms	GD3 d47:1	13.98	GD3 d47:1	GD3	NeuAc_290{290.088}	290.088	1	14			0		14	1646.99	1646.98	-3	+Na-H2	C81H145N3NaO29	229570	14	GD3 d47:1_14	d	47	1
Sample_MSC_d5_MS3ITfinal_neg_4	Sample	MSC	d5	MS3ITfinal	neg	4	NA	ms/ms	GD3 d47:1	13.98	GD3 20:1;2-27:0	GD3	NeuAc_290{290.088}|LCB-2H2O_LCB-36(20:1){290.285}|FA-H_FA-1(27:0){409.404}	290.088|290.285|409.404	1	14.01			0		14	1646.99	1646.99	0.7	+Na-H2	C81H145N3NaO29	322197	14	GD3 d47:1_14	d	47	1
Sample_ADIPO_d5_MS3ITfinal_neg_3	Sample	ADIPO	d5	MS3ITfinal	neg	3	NA	ms/ms	GD3 d48:1	13.97	GD3 20:1;2-28:0	GD3	NeuAc_290{290.088}|LCB-2H2O_LCB-36(20:1){290.285}|FA-H3O_FA-19(28:0){405.410}	290.088|290.285|405.410	2	13.91|13.99			0		13.98	1661	1661	-0.6	+Na-H2	C82H147N3NaO29	1.11525e+06	14	GD3 d48:1_14	d	48	1
Sample_ADIPO_d5_MS3ITfinal_neg_4	Sample	ADIPO	d5	MS3ITfinal	neg	4	NA	ms/ms	GD3 d48:1	13.97	GD3 d48:1	GD3	NeuAc_290{290.088}	290.088	2	13.91|14.00			0		13.98	1661	1661	-2.9	+Na-H2	C82H147N3NaO29	1.11203e+06	14	GD3 d48:1_14	d	48	1
Sample_ADIPO_d5_MS3ITfinal_neg_5	Sample	ADIPO	d5	MS3ITfinal	neg	5	NA	ms/ms	GD3 d48:1	13.97	GD3 d48:1	GD3	NeuAc_290{290.088}	290.088	2	13.96|14.02			0		14	1661	1661	-1.2	+Na-H2	C82H147N3NaO29	852326	14	GD3 d48:1_14	d	48	1
Sample_ADIPO_d5_MS3ITfinal_neg_2	Sample	ADIPO	d5	MS3ITfinal	neg	2	NA	ms	GD3 d48:1	13.97		GD3			NA				NA		14.02	1639.02	1639.02	0.7	-H	C82H148N3O29	81993.6	14	GD3 d48:1_14	d	48	1
Sample_CHONDRO_d5_MS3ITfinal_neg_1	Sample	CHONDRO	d5	MS3ITfinal	neg	1	NA	ms/ms	GD3 d48:1	13.97	GD3 d48:1	GD3	NeuAc_290{290.088}|Hex-Hex_323{323.098}	290.088|323.098	2	13.96|14.06			0		14.01	1661	1661.01	3.1	+Na-H2	C82H147N3NaO29	331605	14	GD3 d48:1_14	d	48	1
Sample_CHONDRO_d5_MS3ITfinal_neg_4	Sample	CHONDRO	d5	MS3ITfinal	neg	4	NA	ms/ms	GD3 d48:1	13.97	GD3 d48:1	GD3	NeuAc_290{290.088}	290.088	1	14.03			0		14.02	1661	1661.01	3.1	+Na-H2	C82H147N3NaO29	321719	14	GD3 d48:1_14	d	48	1
Sample_CHONDRO_d5_MS3ITfinal_neg_2	Sample	CHONDRO	d5	MS3ITfinal	neg	2	NA	ms/ms	GD3 d48:1	13.97	GD3 d48:1	GD3	NeuAc_290{290.088}|M-NeuAc-Hex_M-453{1185.872}	290.088|1185.872	1	13.99			0		14.05	1639.02	1639.02	-1.8	-H	C82H148N3O29	341875	14	GD3 d48:1_14	d	48	1
Sample_CHONDRO_d5_MS3ITfinal_neg_4	Sample	CHONDRO	d5	MS3ITfinal	neg	4	NA	ms/ms	GD3 d48:1	13.97	GD3 d48:1	GD3	NeuAc_290{290.088}|M-NeuAc-Hex_M-453{1185.872}	290.088|1185.872	1	13.99			0		14.03	1639.02	1639.02	-1.8	-H	C82H148N3O29	305231	14	GD3 d48:1_14	d	48	1
Sample_MSC_d5_MS3ITfinal_neg_2	Sample	MSC	d5	MS3ITfinal	neg	2	NA	ms/ms	GD3 d48:1	13.97	GD3 d48:1	GD3	NeuAc_290{290.088}	290.088	2	13.91|14.00			0		13.96	1661	1661	0.1	+Na-H2	C82H147N3NaO29	1.36428e+06	14	GD3 d48:1_14	d	48	1
Sample_MSC_d5_MS3ITfinal_neg_3	Sample	MSC	d5	MS3ITfinal	neg	3	NA	ms/ms	GD3 d48:1	13.97	GD3 d48:1	GD3	NeuAc_290{290.088}	290.088	2	13.92|14.03			0		14	1661	1661	0.1	+Na-H2	C82H147N3NaO29	1094196	14	GD3 d48:1_14	d	48	1
Sample_MSC_d5_MS3ITfinal_neg_4	Sample	MSC	d5	MS3ITfinal	neg	4	NA	ms/ms	GD3 d48:1	13.97	GD3 d48:1	GD3	NeuAc_290{290.088}	290.088	2	13.93|14.03			0		13.99	1661	1661	-1.2	+Na-H2	C82H147N3NaO29	1342416	14	GD3 d48:1_14	d	48	1
Sample_MSC_d5_MS3ITfinal_neg_5	Sample	MSC	d5	MS3ITfinal	neg	5	NA	ms/ms	GD3 d48:1	13.97	GD3 d48:1	GD3	NeuAc_290{290.088}	290.088	2	13.89|13.98			0		13.94	1661	1661	-1.8	+Na-H2	C82H147N3NaO29	1.55008e+06	14	GD3 d48:1_14	d	48	1
QC_Pool_d5_MS3ITfinal_neg_1	QC	Pool	d5	MS3ITfinal	neg	1	NA	ms/ms	GD3 t34:1	10.52	GD3 t34:1	GD3	NeuAc_290{290.088}|NeuAc-NeuAc_581{581.182}|M-NeuAc_M-291{1167.701}	290.088|581.182|1167.701	2	10.43|10.53			0		10.51	1458.8	1458.8	-0.7	-H	C68H120N3O30	643837	10.5	GD3 t34:1_10.5	t	34	1
QC_Pool_d5_MS3ITfinal_neg_1	QC	Pool	d5	MS3ITfinal	neg	1	NA	ms	GD3 t34:1	10.52		GD3			NA				NA		10.52	728.894	728.895	1.4	-H2	C68H119N3O30	1.04455e+06	10.5	GD3 t34:1_10.5	t	34	1
Sample_ADIPO_d5_MS3ITfinal_neg_2	Sample	ADIPO	d5	MS3ITfinal	neg	2	NA	ms	GD3 t34:1	10.52		GD3			NA				NA		10.74	1458.8	1458.8	0.1	-H	C68H120N3O30	53058.8	10.5	GD3 t34:1_10.5	t	34	1
Sample_ADIPO_d5_MS3ITfinal_neg_1	Sample	ADIPO	d5	MS3ITfinal	neg	1	NA	ms	GD3 t34:1	10.52		GD3			NA				NA		10.78	728.894	728.895	1.4	-H2	C68H119N3O30	205977	10.5	GD3 t34:1_10.5	t	34	1
Sample_ADIPO_d5_MS3ITfinal_neg_2	Sample	ADIPO	d5	MS3ITfinal	neg	2	NA	ms	GD3 t34:1	10.52		GD3			NA				NA		10.76	728.894	728.892	-2.8	-H2	C68H119N3O30	402203	10.5	GD3 t34:1_10.5	t	34	1
Sample_ADIPO_d5_MS3ITfinal_neg_3	Sample	ADIPO	d5	MS3ITfinal	neg	3	NA	ms	GD3 t34:1	10.52		GD3			NA				NA		10.78	728.894	728.895	1.4	-H2	C68H119N3O30	213580	10.5	GD3 t34:1_10.5	t	34	1
Sample_ADIPO_d5_MS3ITfinal_neg_4	Sample	ADIPO	d5	MS3ITfinal	neg	4	NA	ms	GD3 t34:1	10.52		GD3			NA				NA		10.77	728.894	728.895	1.4	-H2	C68H119N3O30	263371	10.5	GD3 t34:1_10.5	t	34	1
Sample_ADIPO_d5_MS3ITfinal_neg_5	Sample	ADIPO	d5	MS3ITfinal	neg	5	NA	ms	GD3 t34:1	10.52		GD3			NA				NA		10.8	728.894	728.895	1.4	-H2	C68H119N3O30	155045	10.5	GD3 t34:1_10.5	t	34	1
Sample_CHONDRO_d5_MS3ITfinal_neg_1	Sample	CHONDRO	d5	MS3ITfinal	neg	1	NA	ms	GD3 t34:1	10.52		GD3			NA				NA		10.63	1458.8	1458.8	0.1	-H	C68H120N3O30	197154	10.5	GD3 t34:1_10.5	t	34	1
Sample_CHONDRO_d5_MS3ITfinal_neg_3	Sample	CHONDRO	d5	MS3ITfinal	neg	3	NA	ms	GD3 t34:1	10.52		GD3			NA				NA		10.58	1458.8	1458.8	-0.7	-H	C68H120N3O30	338598	10.5	GD3 t34:1_10.5	t	34	1
Sample_CHONDRO_d5_MS3ITfinal_neg_5	Sample	CHONDRO	d5	MS3ITfinal	neg	5	NA	ms	GD3 t34:1	10.52		GD3			NA				NA		10.52	1458.8	1458.8	0.1	-H	C68H120N3O30	164952	10.5	GD3 t34:1_10.5	t	34	1
Sample_CHONDRO_d5_MS3ITfinal_neg_1	Sample	CHONDRO	d5	MS3ITfinal	neg	1	NA	ms	GD3 t34:1	10.52		GD3			NA				NA		10.78	728.894	728.895	1.4	-H2	C68H119N3O30	964110	10.5	GD3 t34:1_10.5	t	34	1
Sample_CHONDRO_d5_MS3ITfinal_neg_2	Sample	CHONDRO	d5	MS3ITfinal	neg	2	NA	ms	GD3 t34:1	10.52		GD3			NA				NA		10.76	728.894	728.892	-2.8	-H2	C68H119N3O30	996306	10.5	GD3 t34:1_10.5	t	34	1
Sample_CHONDRO_d5_MS3ITfinal_neg_3	Sample	CHONDRO	d5	MS3ITfinal	neg	3	NA	ms	GD3 t34:1	10.52		GD3			NA				NA		10.78	728.894	728.892	-2.8	-H2	C68H119N3O30	1.46235e+06	10.5	GD3 t34:1_10.5	t	34	1
Sample_CHONDRO_d5_MS3ITfinal_neg_4	Sample	CHONDRO	d5	MS3ITfinal	neg	4	NA	ms	GD3 t34:1	10.52		GD3			NA				NA		10.78	728.894	728.895	1.4	-H2	C68H119N3O30	482083	10.5	GD3 t34:1_10.5	t	34	1
Sample_CHONDRO_d5_MS3ITfinal_neg_5	Sample	CHONDRO	d5	MS3ITfinal	neg	5	NA	ms	GD3 t34:1	10.52		GD3			NA				NA		10.75	728.894	728.895	1.4	-H2	C68H119N3O30	403084	10.5	GD3 t34:1_10.5	t	34	1
Sample_OSTEO_d5_MS3ITfinal_pos_2	Sample	OSTEO	d5	MS3ITfinal	pos	2	NA	ms/ms	GD3 t34:1	10.52	GD3 14:0;1-20:1;2	GD3	NeuAc-H2O_274{274.093}|NeuAc_292{292.103}|LCB-2H2O_LCB-36(20:1){292.300}|M-NeuAc-NeuAc-Hex-Hex-O_M-924{536.504}|M-NeuAc-NeuAc-Hex-O_M-762{698.557}|M-NeuAc-NeuAc-O_M-600{860.609}	274.093|292.103|292.300|536.504|698.557|860.609	2	10.43|10.53	Hex_163_MS3{163.061}|Hex-O_181_MS3{181.070}|FA-H2O_FA-18_MS3(14:0){226.193}|LCB-C1H2O_LCB-30_MS3(20:1){280.300}|LCB-CH4O2_LCB-48_MS3(20:1){280.300}|NeuAc_292_MS3{292.103}|LCB-2H2O_LCB-36_MS3(20:1){292.300}|M-NeuAc-NeuAc-Hex-Hex-O_M-924_MS3{536.504}	163.061|181.070|226.193|280.300|280.300|292.103|292.300|536.504	12	10.44|10.44|10.44|10.44|10.44|10.44|10.53|10.55|10.55|10.55|10.55|10.55	10.53	1460.81	1460.81	0.8	+H	C68H122N3O30	10675788	10.5	GD3 t34:1_10.5	t	34	1
Sample_OSTEO_d5_MS3ITfinal_pos_3	Sample	OSTEO	d5	MS3ITfinal	pos	3	NA	ms/ms	GD3 t34:1	10.52	GD3 16:0;1-18:1;2	GD3	LCB-2H2O_LCB-36(18:1){264.269}|NeuAc-H2O_274{274.093}|NeuAc_292{292.103}|M-NeuAc-NeuAc-Hex-Hex-O_M-924{536.504}|M-NeuAc-NeuAc-Hex-O_M-762{698.557}|M-NeuAc-NeuAc-O_M-600{860.609}	264.269|274.093|292.103|536.504|698.557|860.609	2	10.46|10.55	FA-H2O_FA-18_MS3(16:0){254.224}|LCB-2H2O_LCB-36_MS3(18:1){264.269}|FA_FA_MS3(16:0){272.235}|LCB-H2O_LCB-18_MS3(18:1){282.279}|M-NeuAc-NeuAc-Hex-Hex-O_M-924_MS3{536.504}|M-NeuAc-NeuAc-Hex-O_M-762_MS3{698.557}	254.224|264.269|272.235|282.279|536.504|698.557	6	10.46|10.46|10.46|10.46|10.46|10.46	10.51	1460.81	1460.81	0.8	+H	C68H122N3O30	9210715	10.5	GD3 t34:1_10.5	t	34	1
Sample_OSTEO_d5_MS3ITfinal_pos_4	Sample	OSTEO	d5	MS3ITfinal	pos	4	NA	ms/ms	GD3 t34:1	10.52	GD3 16:0;1-18:1;2	GD3	LCB-2H2O_LCB-36(18:1){264.269}|NeuAc-H2O_274{274.093}|NeuAc_292{292.103}|M-NeuAc-NeuAc-Hex-Hex-O_M-924{536.504}|M-NeuAc-NeuAc-Hex-O_M-762{698.557}|M-NeuAc-NeuAc-O_M-600{860.609}	264.269|274.093|292.103|536.504|698.557|860.609	2	10.41|10.50	LCB-2H2O_LCB-36_MS3(18:1){264.269}|FA_FA_MS3(16:0){272.235}|LCB-H2O_LCB-18_MS3(18:1){282.279}|M-NeuAc-NeuAc-Hex-Hex-O_M-924_MS3{536.504}	264.269|272.235|282.279|536.504	12	10.41|10.41|10.41|10.41|10.41|10.41|10.50|10.51|10.51|10.51|10.51|10.51	10.5	1460.81	1460.81	0.1	+H	C68H122N3O30	9004538	10.5	GD3 t34:1_10.5	t	34	1
Sample_OSTEO_d5_MS3ITfinal_pos_5	Sample	OSTEO	d5	MS3ITfinal	pos	5	NA	ms/ms	GD3 t34:1	10.52	GD3 16:0;1-18:1;2	GD3	LCB-2H2O_LCB-36(18:1){264.269}|NeuAc-H2O_274{274.093}|NeuAc_292{292.103}|M-NeuAc-NeuAc-Hex-Hex-O_M-924{536.504}|M-NeuAc-NeuAc-Hex-O_M-762{698.557}|M-NeuAc-NeuAc-O_M-600{860.609}	264.269|274.093|292.103|536.504|698.557|860.609	3	10.41|10.50|10.59	Hex_163_MS3{163.061}|Hex-O_181_MS3{181.070}|FA-H2O_FA-18_MS3(16:0){254.224}|LCB-2H2O_LCB-36_MS3(18:1){264.269}|FA_FA_MS3(16:0){272.235}|M-NeuAc-NeuAc-Hex-Hex-O_M-924_MS3{536.504}	163.061|181.070|254.224|264.269|272.235|536.504	5	10.41|10.41|10.41|10.41|10.41	10.53	1460.81	1460.81	0.8	+H	C68H122N3O30	18552506	10.5	GD3 t34:1_10.5	t	34	1
Sample_OSTEO_d5_MS3ITfinal_neg_1	Sample	OSTEO	d5	MS3ITfinal	neg	1	NA	ms/ms	GD3 t34:1	10.52	GD3 10:0;1-24:1;2	GD3	FA-H4O_FA-20(10:0){168.115}|NeuAc_290{290.088}|LCB-CH4O2_LCB-48(24:1){334.346}|NeuAc-NeuAc_581{581.182}|M-NeuAc_M-291{1167.701}	168.115|290.088|334.346|581.182|1167.701	5	10.36|10.47|10.56|10.65|10.76			0		10.51	1458.8	1458.8	-0.7	-H	C68H120N3O30	3.20057e+06	10.5	GD3 t34:1_10.5	t	34	1
Sample_OSTEO_d5_MS3ITfinal_neg_2	Sample	OSTEO	d5	MS3ITfinal	neg	2	NA	ms/ms	GD3 t34:1	10.52	GD3 t34:1	GD3	Hex_161{161.044}|NeuAc_290{290.088}|NeuAc-NeuAc_581{581.182}|M-NeuAc_M-291{1167.701}	161.044|290.088|581.182|1167.701	4	10.39|10.49|10.58|10.67			0		10.5	1458.8	1458.8	-0.7	-H	C68H120N3O30	4.70163e+06	10.5	GD3 t34:1_10.5	t	34	1
Sample_OSTEO_d5_MS3ITfinal_neg_3	Sample	OSTEO	d5	MS3ITfinal	neg	3	NA	ms/ms	GD3 t34:1	10.52	GD3 14:0;1-20:1;2	GD3	FA-H2O_FA-18(14:0){226.193}|NeuAc_290{290.088}|LCB-2H2O_LCB-36(20:1){290.285}|NeuAc-NeuAc_581{581.182}|M-NeuAc_M-291{1167.701}	226.193|290.088|290.285|581.182|1167.701	5	10.39|10.50|10.58|10.67|10.80	NeuAc_290_MS3{290.088}|LCB-2H2O_LCB-36_MS3(20:1){290.285}|LCB-H6ON_LCB-36_MS3(20:1){291.269}	290.088|290.285|291.269	2	10.50|10.50	10.51	1458.8	1458.8	-0.7	-H	C68H120N3O30	3.97729e+06	10.5	GD3 t34:1_10.5	t	34	1
Sample_OSTEO_d5_MS3ITfinal_neg_4	Sample	OSTEO	d5	MS3ITfinal	neg	4	NA	ms/ms	GD3 t34:1	10.52	GD3 14:0;1-20:1;2	GD3	FA-H3O_FA-19(14:0){225.185}|NeuAc_290{290.088}|LCB-2H2O_LCB-36(20:1){290.285}|NeuAc-NeuAc_581{581.182}|M-NeuAc_M-291{1167.701}	225.185|290.088|290.285|581.182|1167.701	4	10.36|10.46|10.55|10.65			0		10.53	1458.8	1458.8	0.1	-H	C68H120N3O30	3335475	10.5	GD3 t34:1_10.5	t	34	1
Sample_OSTEO_d5_MS3ITfinal_neg_5	Sample	OSTEO	d5	MS3ITfinal	neg	5	NA	ms/ms	GD3 t34:1	10.52	GD3 t34:1	GD3	NeuAc_290{290.088}|NeuAc-Hex_452{452.139}|NeuAc-NeuAc_581{581.182}|M-NeuAc_M-291{1167.701}	290.088|452.139|581.182|1167.701	5	10.33|10.41|10.50|10.58|10.69			0		10.5	1458.8	1458.8	0.1	-H	C68H120N3O30	6561798	10.5	GD3 t34:1_10.5	t	34	1
Sample_OSTEO_d5_MS3ITfinal_neg_1	Sample	OSTEO	d5	MS3ITfinal	neg	1	NA	ms	GD3 t34:1	10.52		GD3			NA				NA		10.5	728.894	728.895	1.4	-H2	C68H119N3O30	4.06317e+06	10.5	GD3 t34:1_10.5	t	34	1
Sample_OSTEO_d5_MS3ITfinal_neg_2	Sample	OSTEO	d5	MS3ITfinal	neg	2	NA	ms	GD3 t34:1	10.52		GD3			NA				NA		10.5	728.894	728.894	0	-H2	C68H119N3O30	5.35706e+06	10.5	GD3 t34:1_10.5	t	34	1
Sample_OSTEO_d5_MS3ITfinal_neg_3	Sample	OSTEO	d5	MS3ITfinal	neg	3	NA	ms	GD3 t34:1	10.52		GD3			NA				NA		10.51	728.894	728.895	1.4	-H2	C68H119N3O30	4.8153e+06	10.5	GD3 t34:1_10.5	t	34	1
Sample_OSTEO_d5_MS3ITfinal_neg_4	Sample	OSTEO	d5	MS3ITfinal	neg	4	NA	ms	GD3 t34:1	10.52		GD3			NA				NA		10.51	728.894	728.895	1.4	-H2	C68H119N3O30	4682038	10.5	GD3 t34:1_10.5	t	34	1
Sample_OSTEO_d5_MS3ITfinal_neg_5	Sample	OSTEO	d5	MS3ITfinal	neg	5	NA	ms	GD3 t34:1	10.52		GD3			NA				NA		10.5	728.894	728.895	1.4	-H2	C68H119N3O30	7987508	10.5	GD3 t34:1_10.5	t	34	1
Sample_ADIPO_d5_MS3ITfinal_neg_2	Sample	ADIPO	d5	MS3ITfinal	neg	2	NA	ms	GD3 t36:1	10.69		GD3			NA				NA		10.68	1532.83	1532.83	-0.6	+HCOO	C71H126N3O32	66915.6	10.7	GD3 t36:1_10.7	t	36	1
Sample_ADIPO_d5_MS3ITfinal_neg_3	Sample	ADIPO	d5	MS3ITfinal	neg	3	NA	ms	GD3 t36:1	10.69		GD3			NA				NA		10.72	1532.83	1532.83	-0.6	+HCOO	C71H126N3O32	68389.7	10.7	GD3 t36:1_10.7	t	36	1
Sample_CHONDRO_d5_MS3ITfinal_neg_3	Sample	CHONDRO	d5	MS3ITfinal	neg	3	NA	ms/ms	GD3 t36:1	10.69	GD3 t36:1	GD3	NeuAc_290{290.088}|M-NeuAc_M-291{1241.738}|Precursor{1532.833}	290.088|1241.738|1532.833	2	10.59|10.68			0		10.68	1532.83	1532.83	-0.6	+HCOO	C71H126N3O32	520238	10.7	GD3 t36:1_10.7	t	36	1
Sample_OSTEO_d5_MS3ITfinal_neg_1	Sample	OSTEO	d5	MS3ITfinal	neg	1	NA	ms/ms	GD3 t36:1	10.69	GD3 t36:1	GD3	NeuAc_290{290.088}|M-NeuAc_M-291{1241.738}|Precursor{1532.833}	290.088|1241.738|1532.833	3	10.61|10.71|10.81			0		10.71	1532.83	1532.83	-0.6	+HCOO	C71H126N3O32	1.06084e+06	10.7	GD3 t36:1_10.7	t	36	1
Sample_OSTEO_d5_MS3ITfinal_neg_2	Sample	OSTEO	d5	MS3ITfinal	neg	2	NA	ms/ms	GD3 t36:1	10.69	GD3 t36:1	GD3	Hex_161{161.044}|NeuAc_290{290.088}|M-NeuAc_M-291{1241.738}|Precursor{1532.833}	161.044|290.088|1241.738|1532.833	3	10.55|10.65|10.75			0		10.68	1532.83	1532.83	-0.6	+HCOO	C71H126N3O32	1423777	10.7	GD3 t36:1_10.7	t	36	1
Sample_OSTEO_d5_MS3ITfinal_neg_4	Sample	OSTEO	d5	MS3ITfinal	neg	4	NA	ms/ms	GD3 t36:1	10.69	GD3 13:1-23:0;3	GD3	Hex_161{161.044}|FA-H_FA-1(13:1){211.169}|NeuAc_290{290.088}|LCB-H2O_LCB-18(23:0){368.353}|M-NeuAc_M-291{1241.738}|Precursor{1532.833}	161.044|211.169|290.088|368.353|1241.738|1532.833	3	10.63|10.72|10.81			0		10.71	1532.83	1532.83	-0.6	+HCOO	C71H126N3O32	1.11358e+06	10.7	GD3 t36:1_10.7	t	36	1
Sample_OSTEO_d5_MS3ITfinal_neg_4	Sample	OSTEO	d5	MS3ITfinal	neg	4	NA	ms/ms	GD3 t42:1	17.41	GD3 t42:1	GD3	NeuAc_290{290.088}|NeuAc-NeuAc_581{581.182}|M-NeuAc_M-291{1279.826}	290.088|581.182|1279.826	1	17.33			0		17.42	1570.92	1570.92	-0.6	-H	C76H136N3O30	269635	17.4	GD3 t42:1_17.4	t	42	1
Sample_OSTEO_d5_MS3ITfinal_neg_5	Sample	OSTEO	d5	MS3ITfinal	neg	5	NA	ms/ms	GD3 t42:1	17.41	GD3 t42:1	GD3	NeuAc_290{290.088}|M-NeuAc_M-291{1279.826}	290.088|1279.826	3	17.30|17.39|17.53			0		17.41	1570.92	1570.92	0.1	-H	C76H136N3O30	571521	17.4	GD3 t42:1_17.4	t	42	1
Sample_OSTEO_d5_MS3ITfinal_neg_1	Sample	OSTEO	d5	MS3ITfinal	neg	1	NA	ms	GD3 t42:1	17.41		GD3			NA				NA		17.41	784.957	784.958	1.3	-H2	C76H135N3O30	697949	17.4	GD3 t42:1_17.4	t	42	1
Sample_OSTEO_d5_MS3ITfinal_neg_2	Sample	OSTEO	d5	MS3ITfinal	neg	2	NA	ms	GD3 t42:1	17.41		GD3			NA				NA		17.41	784.957	784.956	-1.2	-H2	C76H135N3O30	1.06888e+06	17.4	GD3 t42:1_17.4	t	42	1
Sample_OSTEO_d5_MS3ITfinal_neg_3	Sample	OSTEO	d5	MS3ITfinal	neg	3	NA	ms	GD3 t42:1	17.41		GD3			NA				NA		17.42	784.957	784.957	0	-H2	C76H135N3O30	586776	17.4	GD3 t42:1_17.4	t	42	1
Sample_OSTEO_d5_MS3ITfinal_neg_4	Sample	OSTEO	d5	MS3ITfinal	neg	4	NA	ms	GD3 t42:1	17.41		GD3			NA				NA		17.42	784.957	784.957	0	-H2	C76H135N3O30	863891	17.4	GD3 t42:1_17.4	t	42	1
Sample_OSTEO_d5_MS3ITfinal_neg_5	Sample	OSTEO	d5	MS3ITfinal	neg	5	NA	ms	GD3 t42:1	17.41		GD3			NA				NA		17.41	784.957	784.957	0	-H2	C76H135N3O30	1.51883e+06	17.4	GD3 t42:1_17.4	t	42	1
Sample_OSTEO_d5_MS3ITfinal_neg_1	Sample	OSTEO	d5	MS3ITfinal	neg	1	NA	ms/ms	GD3 t42:2	14.52	GD3 t42:2	GD3	NeuAc_290{290.088}|M-NeuAc_M-291{1277.809}	290.088|1277.809	1	14.52			0		14.55	1568.91	1568.9	-0.6	-H	C76H134N3O30	444884	14.5	GD3 t42:2_14.5	t	42	2
Sample_OSTEO_d5_MS3ITfinal_neg_2	Sample	OSTEO	d5	MS3ITfinal	neg	2	NA	ms/ms	GD3 t42:2	14.52	GD3 t42:2	GD3	NeuAc_290{290.088}|M-NeuAc_M-291{1277.809}	290.088|1277.809	1	14.48			0		14.53	1568.91	1568.9	-1.2	-H	C76H134N3O30	240799	14.5	GD3 t42:2_14.5	t	42	2
Sample_OSTEO_d5_MS3ITfinal_neg_3	Sample	OSTEO	d5	MS3ITfinal	neg	3	NA	ms/ms	GD3 t42:2	14.52	GD3 t42:2	GD3	NeuAc_290{290.088}|M-NeuAc_M-291{1277.809}	290.088|1277.809	1	14.56			0		14.53	1568.91	1568.91	0.1	-H	C76H134N3O30	338426	14.5	GD3 t42:2_14.5	t	42	2
Sample_OSTEO_d5_MS3ITfinal_neg_4	Sample	OSTEO	d5	MS3ITfinal	neg	4	NA	ms/ms	GD3 t42:2	14.52	GD3 t42:2	GD3	NeuAc_290{290.088}|M-NeuAc_M-291{1277.809}	290.088|1277.809	2	14.51|14.61			0		14.55	1568.91	1568.9	-0.6	-H	C76H134N3O30	398319	14.5	GD3 t42:2_14.5	t	42	2
Sample_OSTEO_d5_MS3ITfinal_neg_5	Sample	OSTEO	d5	MS3ITfinal	neg	5	NA	ms/ms	GD3 t42:2	14.52	GD3 t42:2	GD3	NeuAc_290{290.088}|M-NeuAc_M-291{1277.809}	290.088|1277.809	2	14.41|14.50			0		14.51	1568.91	1568.9	-0.6	-H	C76H134N3O30	949905	14.5	GD3 t42:2_14.5	t	42	2
Sample_OSTEO_d5_MS3ITfinal_neg_1	Sample	OSTEO	d5	MS3ITfinal	neg	1	NA	ms	GD3 t42:2	14.52		GD3			NA				NA		14.53	783.949	783.947	-2.6	-H2	C76H133N3O30	1.03063e+06	14.5	GD3 t42:2_14.5	t	42	2
Sample_OSTEO_d5_MS3ITfinal_neg_2	Sample	OSTEO	d5	MS3ITfinal	neg	2	NA	ms	GD3 t42:2	14.52		GD3			NA				NA		14.51	783.949	783.947	-2.6	-H2	C76H133N3O30	1.07875e+06	14.5	GD3 t42:2_14.5	t	42	2
Sample_OSTEO_d5_MS3ITfinal_neg_3	Sample	OSTEO	d5	MS3ITfinal	neg	3	NA	ms	GD3 t42:2	14.52		GD3			NA				NA		14.52	783.949	783.947	-2.6	-H2	C76H133N3O30	742565	14.5	GD3 t42:2_14.5	t	42	2
Sample_OSTEO_d5_MS3ITfinal_neg_4	Sample	OSTEO	d5	MS3ITfinal	neg	4	NA	ms	GD3 t42:2	14.52		GD3			NA				NA		14.55	783.949	783.948	-1.2	-H2	C76H133N3O30	908760	14.5	GD3 t42:2_14.5	t	42	2
Sample_OSTEO_d5_MS3ITfinal_neg_5	Sample	OSTEO	d5	MS3ITfinal	neg	5	NA	ms	GD3 t42:2	14.52		GD3			NA				NA		14.52	783.949	783.947	-2.6	-H2	C76H133N3O30	1.68942e+06	14.5	GD3 t42:2_14.5	t	42	2
QC_Pool_d5_MS3ITfinal_neg_1	QC	Pool	d5	MS3ITfinal	neg	1	NA	ms	GD3 t42:2	18.17		GD3			NA				NA		18.21	783.949	783.948	-1.2	-H2	C76H133N3O30	874709	18.2	GD3 t42:2_18.2	t	42	2
Sample_ADIPO_d5_MS3ITfinal_neg_1	Sample	ADIPO	d5	MS3ITfinal	neg	1	NA	ms	GD3 t42:2	18.17		GD3			NA				NA		18.17	783.949	783.948	-1.2	-H2	C76H133N3O30	225678	18.2	GD3 t42:2_18.2	t	42	2
Sample_ADIPO_d5_MS3ITfinal_neg_2	Sample	ADIPO	d5	MS3ITfinal	neg	2	NA	ms	GD3 t42:2	18.17		GD3			NA				NA		18.14	783.949	783.948	-1.2	-H2	C76H133N3O30	211517	18.2	GD3 t42:2_18.2	t	42	2
Sample_ADIPO_d5_MS3ITfinal_neg_3	Sample	ADIPO	d5	MS3ITfinal	neg	3	NA	ms	GD3 t42:2	18.17		GD3			NA				NA		18.16	783.949	783.947	-2.6	-H2	C76H133N3O30	210185	18.2	GD3 t42:2_18.2	t	42	2
Sample_ADIPO_d5_MS3ITfinal_neg_5	Sample	ADIPO	d5	MS3ITfinal	neg	5	NA	ms	GD3 t42:2	18.17		GD3			NA				NA		18.17	783.949	783.947	-2.6	-H2	C76H133N3O30	89643.4	18.2	GD3 t42:2_18.2	t	42	2
Sample_CHONDRO_d5_MS3ITfinal_neg_3	Sample	CHONDRO	d5	MS3ITfinal	neg	3	NA	ms	GD3 t42:2	18.17		GD3			NA				NA		18.19	783.949	783.95	1.3	-H2	C76H133N3O30	156265	18.2	GD3 t42:2_18.2	t	42	2
Sample_OSTEO_d5_MS3ITfinal_neg_1	Sample	OSTEO	d5	MS3ITfinal	neg	1	NA	ms	GD3 t42:2	18.17		GD3			NA				NA		18.28	783.949	783.947	-2.6	-H2	C76H133N3O30	1.75279e+06	18.2	GD3 t42:2_18.2	t	42	2
Sample_OSTEO_d5_MS3ITfinal_neg_2	Sample	OSTEO	d5	MS3ITfinal	neg	2	NA	ms	GD3 t42:2	18.17		GD3			NA				NA		18.26	783.949	783.948	-1.2	-H2	C76H133N3O30	2.27688e+06	18.2	GD3 t42:2_18.2	t	42	2
Sample_OSTEO_d5_MS3ITfinal_neg_3	Sample	OSTEO	d5	MS3ITfinal	neg	3	NA	ms	GD3 t42:2	18.17		GD3			NA				NA		18.26	783.949	783.948	-1.2	-H2	C76H133N3O30	5.93051e+06	18.2	GD3 t42:2_18.2	t	42	2
Sample_OSTEO_d5_MS3ITfinal_neg_5	Sample	OSTEO	d5	MS3ITfinal	neg	5	NA	ms	GD3 t42:2	18.17		GD3			NA				NA		18.28	783.949	783.947	-2.6	-H2	C76H133N3O30	4927001	18.2	GD3 t42:2_18.2	t	42	2
QC_Pool_d5_MS3ITfinal_neg_1	QC	Pool	d5	MS3ITfinal	neg	1	NA	ms/ms	GD3 t42:2	18.62	GD3 t42:2	GD3	NeuAc_290{290.088}	290.088	1	18.67			1	18.67	18.62	1568.91	1568.9	-0.6	-H	C76H134N3O30	762802	18.6	GD3 t42:2_18.6	t	42	2
QC_Pool_d5_MS3ITfinal_neg_1	QC	Pool	d5	MS3ITfinal	neg	1	NA	ms	GD3 t42:2	18.62		GD3			NA				NA		18.6	783.949	783.949	0	-H2	C76H133N3O30	411967	18.6	GD3 t42:2_18.6	t	42	2
Sample_OSTEO_d5_MS3ITfinal_neg_1	Sample	OSTEO	d5	MS3ITfinal	neg	1	NA	ms/ms	GD3 t42:2	18.62	GD3 t42:2	GD3	NeuAc_290{290.088}	290.088	5	18.23|18.44|18.55|18.64|18.82			3	18.66|18.66|18.66	18.64	1568.91	1568.9	-0.6	-H	C76H134N3O30	2.97852e+06	18.6	GD3 t42:2_18.6	t	42	2
Sample_OSTEO_d5_MS3ITfinal_neg_2	Sample	OSTEO	d5	MS3ITfinal	neg	2	NA	ms/ms	GD3 t42:2	18.62	GD3 t42:2	GD3	NeuAc_290{290.088}	290.088	4	18.28|18.50|18.60|18.69			0		18.58	1568.91	1568.9	-0.6	-H	C76H134N3O30	3.32612e+06	18.6	GD3 t42:2_18.6	t	42	2
Sample_OSTEO_d5_MS3ITfinal_neg_3	Sample	OSTEO	d5	MS3ITfinal	neg	3	NA	ms/ms	GD3 t42:2	18.62	GD3 19:0;3-23:2	GD3	LCB-H6ON_LCB-50(19:0){281.247}|NeuAc_290{290.088}|FA-H4O_FA-20(23:2){330.291}	281.247|290.088|330.291	3	18.16|18.57|18.67			0		18.62	1568.91	1568.91	0.7	-H	C76H134N3O30	2316478	18.6	GD3 t42:2_18.6	t	42	2
Sample_OSTEO_d5_MS3ITfinal_neg_4	Sample	OSTEO	d5	MS3ITfinal	neg	4	NA	ms/ms	GD3 t42:2	18.62	GD3 21:0-21:2;3	GD3	NeuAc_290{290.088}	290.088	5	18.30|18.42|18.53|18.66|18.78	NeuAc_290_MS3{290.088}|LCB-H6ON_LCB-50_MS3(21:2){305.247}|LCB-CH4O2_LCB-48_MS3(21:2){306.279}|FA-H4O_FA-20_MS3(21:0){306.291}|FA-H3O_FA-19_MS3(21:0){307.300}	290.088|305.247|306.279|306.291|307.300	4	18.30|18.66|18.66|18.66	18.64	1568.91	1568.9	-1.2	-H	C76H134N3O30	3.15447e+06	18.6	GD3 t42:2_18.6	t	42	2
Sample_OSTEO_d5_MS3ITfinal_neg_4	Sample	OSTEO	d5	MS3ITfinal	neg	4	NA	ms/ms	GD3 t42:2	18.62	GD3 20:1;1-22:1;2	GD3	NeuAc_290{290.088}	290.088	5	18.30|18.42|18.53|18.66|18.78	NeuAc_290_MS3{290.088}|FA-H4O_FA-20_MS3(20:1){306.255}|LCB-CH4O2_LCB-48_MS3(22:1){306.315}|FA-H3O_FA-19_MS3(20:1){307.264}	290.088|306.255|306.315|307.264	4	18.30|18.66|18.66|18.66	18.64	1568.91	1568.9	-1.2	-H	C76H134N3O30	3.15447e+06	18.6	GD3 t42:2_18.6	t	42	2
Sample_OSTEO_d5_MS3ITfinal_neg_4	Sample	OSTEO	d5	MS3ITfinal	neg	4	NA	ms/ms	GD3 t42:2	18.62	GD3 21:1;3-21:1	GD3	NeuAc_290{290.088}	290.088	5	18.30|18.42|18.53|18.66|18.78	NeuAc_290_MS3{290.088}|FA-H3O_FA-19_MS3(21:1){305.283}|FA-H2O_FA-18_MS3(21:1){306.291}|LCB-H6ON_LCB-50_MS3(21:1){307.264}	290.088|305.283|306.291|307.264	4	18.30|18.66|18.66|18.66	18.64	1568.91	1568.9	-1.2	-H	C76H134N3O30	3.15447e+06	18.6	GD3 t42:2_18.6	t	42	2
Sample_OSTEO_d5_MS3ITfinal_neg_1	Sample	OSTEO	d5	MS3ITfinal	neg	1	NA	ms	GD3 t42:2	18.62		GD3			NA				NA		18.64	783.949	783.949	0	-H2	C76H133N3O30	369569	18.6	GD3 t42:2_18.6	t	42	2
Sample_OSTEO_d5_MS3ITfinal_neg_2	Sample	OSTEO	d5	MS3ITfinal	neg	2	NA	ms	GD3 t42:2	18.62		GD3			NA				NA		18.64	783.949	783.947	-2.6	-H2	C76H133N3O30	693352	18.6	GD3 t42:2_18.6	t	42	2
QC_Pool_d5_MS3ITfinal_neg_1	QC	Pool	d5	MS3ITfinal	neg	1	NA	ms	GD3 t43:2	19.92		GD3			NA				NA		19.92	790.957	790.958	1.3	-H2	C77H135N3O30	199116	19.9	GD3 t43:2_19.9	t	43	2
Sample_OSTEO_d5_MS3ITfinal_neg_2	Sample	OSTEO	d5	MS3ITfinal	neg	2	NA	ms/ms	GD3 t43:2	19.92	GD3 20:2;1-23:0;2	GD3	NeuAc_290{290.088}|FA-H3O_FA-19(20:2){305.247}|FA-H2O_FA-18(20:2){306.255}|FA-H_FA-1(20:2){323.259}|LCB-H6ON_LCB-36(23:0){335.331}	290.088|305.247|306.255|323.259|335.331	2	19.85|19.96	FA-H3O_FA-19_MS3(20:2){305.247}|FA-H2O_FA-18_MS3(20:2){306.255}	305.247|306.255	3	19.85|19.85|19.85	19.92	1582.92	1582.92	-1.2	-H	C77H136N3O30	254693	19.9	GD3 t43:2_19.9	t	43	2
Sample_OSTEO_d5_MS3ITfinal_neg_2	Sample	OSTEO	d5	MS3ITfinal	neg	2	NA	ms/ms	GD3 t43:2	19.92	GD3 21:1;2-22:1;1	GD3	NeuAc_290{290.088}|LCB-H6ON_LCB-36(21:1){305.283}|FA-H3O_FA-19(22:1){335.295}	290.088|305.283|335.295	2	19.85|19.96	LCB-H6ON_LCB-36_MS3(21:1){305.283}	305.283	3	19.85|19.85|19.85	19.92	1582.92	1582.92	-1.2	-H	C77H136N3O30	254693	19.9	GD3 t43:2_19.9	t	43	2
Sample_OSTEO_d5_MS3ITfinal_neg_2	Sample	OSTEO	d5	MS3ITfinal	neg	2	NA	ms/ms	GD3 t43:2	19.92	GD3 20:1-23:1;3	GD3	NeuAc_290{290.088}|FA-H4O_FA-20(20:1){290.261}|LCB-H6ON_LCB-50(23:1){335.295}	290.088|290.261|335.295	2	19.85|19.96			3	19.85|19.85|19.85	19.92	1582.92	1582.92	-1.2	-H	C77H136N3O30	254693	19.9	GD3 t43:2_19.9	t	43	2
Sample_OSTEO_d5_MS3ITfinal_neg_3	Sample	OSTEO	d5	MS3ITfinal	neg	3	NA	ms/ms	GD3 t43:2	19.92	GD3 t43:2	GD3	NeuAc_290{290.088}	290.088	1	19.89	NeuAc-O_308_MS3{308.098}	308.098	1	19.89	19.94	1582.92	1582.92	-0.6	-H	C77H136N3O30	563406	19.9	GD3 t43:2_19.9	t	43	2
Sample_OSTEO_d5_MS3ITfinal_neg_1	Sample	OSTEO	d5	MS3ITfinal	neg	1	NA	ms	GD3 t43:2	19.92		GD3			NA				NA		19.92	790.957	790.958	1.3	-H2	C77H135N3O30	1.1626e+06	19.9	GD3 t43:2_19.9	t	43	2
Sample_OSTEO_d5_MS3ITfinal_neg_2	Sample	OSTEO	d5	MS3ITfinal	neg	2	NA	ms	GD3 t43:2	19.92		GD3			NA				NA		19.92	790.957	790.955	-2.5	-H2	C77H135N3O30	1.62254e+06	19.9	GD3 t43:2_19.9	t	43	2
Sample_OSTEO_d5_MS3ITfinal_neg_3	Sample	OSTEO	d5	MS3ITfinal	neg	3	NA	ms	GD3 t43:2	19.92		GD3			NA				NA		19.92	790.957	790.955	-2.5	-H2	C77H135N3O30	867555	19.9	GD3 t43:2_19.9	t	43	2
Sample_OSTEO_d5_MS3ITfinal_neg_4	Sample	OSTEO	d5	MS3ITfinal	neg	4	NA	ms	GD3 t43:2	19.92		GD3			NA				NA		19.94	790.957	790.958	1.3	-H2	C77H135N3O30	1.40331e+06	19.9	GD3 t43:2_19.9	t	43	2
QC_Pool_d5_MS3ITfinal_neg_1	QC	Pool	d5	MS3ITfinal	neg	1	NA	ms	GD3 t44:2	20.6		GD3			NA				NA		20.6	1618.92	1618.92	-1.2	+Na-H2	C78H137N3NaO30	141020	20.6	GD3 t44:2_20.6	t	44	2
QC_Pool_d5_MS3ITfinal_neg_1	QC	Pool	d5	MS3ITfinal	neg	1	NA	ms/ms	GD3 t44:2	20.6	GD3 t44:2	GD3	NeuAc_290{290.088}	290.088	3	20.46|20.57|20.69			0		20.6	1596.94	1596.94	-0.6	-H	C78H138N3O30	3.01275e+06	20.6	GD3 t44:2_20.6	t	44	2
QC_Pool_d5_MS3ITfinal_neg_1	QC	Pool	d5	MS3ITfinal	neg	1	NA	ms	GD3 t44:2	20.6		GD3			NA				NA		20.6	797.965	797.963	-2.5	-H2	C78H137N3O30	4870062	20.6	GD3 t44:2_20.6	t	44	2
Sample_OSTEO_d5_MS3ITfinal_pos_1	Sample	OSTEO	d5	MS3ITfinal	pos	1	NA	ms/ms	GD3 t44:2	20.6	GD3 18:1;2-26:1;1	GD3	LCB-2H2O_LCB-36(18:1){264.269}|NeuAc-H2O_274{274.093}|NeuAc_292{292.103}|Precursor{1598.951}	264.269|274.093|292.103|1598.951	2	20.53|20.64	Hex_163_MS3{163.061}|LCB-C1H2O_LCB-30_MS3(18:1){252.269}|LCB-CH4O2_LCB-48_MS3(18:1){252.269}|LCB-2H2O_LCB-36_MS3(18:1){264.269}|NeuAc-H2O_274_MS3{274.093}|LCB-H2O_LCB-18_MS3(18:1){282.279}|NeuAc_292_MS3{292.103}|Hex-Hex-O_343_MS3{343.124}|FA-H2O_FA-18_MS3(26:1){392.365}	163.061|252.269|252.269|264.269|274.093|282.279|292.103|343.124|392.365	12	20.53|20.53|20.55|20.55|20.55|20.55|20.64|20.64|20.64|20.64|20.64|20.64	20.62	1598.95	1598.95	0.1	+H	C78H140N3O30	9662133	20.6	GD3 t44:2_20.6	t	44	2
Sample_OSTEO_d5_MS3ITfinal_pos_4	Sample	OSTEO	d5	MS3ITfinal	pos	4	NA	ms/ms	GD3 t44:2	20.6	GD3 18:1;2-26:1;1	GD3	LCB-2H2O_LCB-36(18:1){264.269}|NeuAc-H2O_274{274.093}|NeuAc_292{292.103}|Precursor{1598.951}	264.269|274.093|292.103|1598.951	2	20.51|20.64	Hex_163_MS3{163.061}|LCB-C1H2O_LCB-30_MS3(18:1){252.269}|LCB-CH4O2_LCB-48_MS3(18:1){252.269}|LCB-2H2O_LCB-36_MS3(18:1){264.269}|LCB-H2O_LCB-18_MS3(18:1){282.279}|NeuAc_292_MS3{292.103}|FA-H2O_FA-18_MS3(26:1){392.365}|NeuAc-Hex-Hex_616_MS3{616.208}|NeuAc-Hex-Hex-O_634_MS3{634.219}|NeuAc-NeuAc-Hex_745_MS3{745.250}	163.061|252.269|252.269|264.269|282.279|292.103|392.365|616.208|634.219|745.250	12	20.51|20.51|20.51|20.51|20.51|20.51|20.64|20.64|20.66|20.66|20.66|20.66	20.6	1598.95	1598.95	0.1	+H	C78H140N3O30	10874065	20.6	GD3 t44:2_20.6	t	44	2
Sample_OSTEO_d5_MS3ITfinal_neg_1	Sample	OSTEO	d5	MS3ITfinal	neg	1	NA	ms	GD3 t44:2	20.6		GD3			NA				NA		20.62	1618.92	1618.92	-1.2	+Na-H2	C78H137N3NaO30	217037	20.6	GD3 t44:2_20.6	t	44	2
Sample_OSTEO_d5_MS3ITfinal_pos_1	Sample	OSTEO	d5	MS3ITfinal	pos	1	NA	ms	GD3 t44:2	20.6		GD3			NA				NA		20.62	1615.98	1615.98	0.1	+NH4	C78H143N4O30	8944369	20.6	GD3 t44:2_20.6	t	44	2
Sample_OSTEO_d5_MS3ITfinal_pos_2	Sample	OSTEO	d5	MS3ITfinal	pos	2	NA	ms	GD3 t44:2	20.6		GD3			NA				NA		20.62	1615.98	1615.98	-0.6	+NH4	C78H143N4O30	12360161	20.6	GD3 t44:2_20.6	t	44	2
Sample_OSTEO_d5_MS3ITfinal_pos_3	Sample	OSTEO	d5	MS3ITfinal	pos	3	NA	ms	GD3 t44:2	20.6		GD3			NA				NA		20.62	1615.98	1615.98	-0.6	+NH4	C78H143N4O30	7119749	20.6	GD3 t44:2_20.6	t	44	2
Sample_OSTEO_d5_MS3ITfinal_pos_5	Sample	OSTEO	d5	MS3ITfinal	pos	5	NA	ms	GD3 t44:2	20.6		GD3			NA				NA		20.64	1615.98	1615.98	-0.6	+NH4	C78H143N4O30	12403810	20.6	GD3 t44:2_20.6	t	44	2
Sample_OSTEO_d5_MS3ITfinal_neg_1	Sample	OSTEO	d5	MS3ITfinal	neg	1	NA	ms/ms	GD3 t44:2	20.6	GD3 t44:2	GD3	NeuAc-H2O_272{272.076}|NeuAc_290{290.088}	272.076|290.088	4	20.48|20.57|20.66|20.76			0		20.62	1596.94	1596.94	-0.6	-H	C78H138N3O30	13223397	20.6	GD3 t44:2_20.6	t	44	2
Sample_OSTEO_d5_MS3ITfinal_neg_2	Sample	OSTEO	d5	MS3ITfinal	neg	2	NA	ms/ms	GD3 t44:2	20.6	GD3 t44:2	GD3	NeuAc-H2O_272{272.076}|NeuAc_290{290.088}	272.076|290.088	4	20.46|20.57|20.67|20.80	NeuAc-H2O_272_MS3{272.076}|NeuAc_290_MS3{290.088}	272.076|290.088	1	20.46	20.6	1596.94	1596.94	-0.6	-H	C78H138N3O30	16523589	20.6	GD3 t44:2_20.6	t	44	2
Sample_OSTEO_d5_MS3ITfinal_neg_3	Sample	OSTEO	d5	MS3ITfinal	neg	3	NA	ms/ms	GD3 t44:2	20.6	GD3 t44:2	GD3	NeuAc-H2O_272{272.076}|NeuAc_290{290.088}	272.076|290.088	3	20.44|20.60|20.69			0		20.62	1596.94	1596.94	-0.6	-H	C78H138N3O30	12156977	20.6	GD3 t44:2_20.6	t	44	2
Sample_OSTEO_d5_MS3ITfinal_neg_4	Sample	OSTEO	d5	MS3ITfinal	neg	4	NA	ms/ms	GD3 t44:2	20.6	GD3 t44:2	GD3	NeuAc-H2O_272{272.076}|NeuAc_290{290.088}	272.076|290.088	3	20.44|20.58|20.67			0		20.6	1596.94	1596.94	-0.6	-H	C78H138N3O30	14308638	20.6	GD3 t44:2_20.6	t	44	2
Sample_OSTEO_d5_MS3ITfinal_neg_5	Sample	OSTEO	d5	MS3ITfinal	neg	5	NA	ms/ms	GD3 t44:2	20.6	GD3 t44:2	GD3	NeuAc-H2O_272{272.076}|NeuAc_290{290.088}	272.076|290.088	3	20.42|20.58|20.67			1	20.44	20.6	1596.94	1596.94	-0.6	-H	C78H138N3O30	17113142	20.6	GD3 t44:2_20.6	t	44	2
Sample_OSTEO_d5_MS3ITfinal_neg_1	Sample	OSTEO	d5	MS3ITfinal	neg	1	NA	ms	GD3 t44:2	20.6		GD3			NA				NA		20.62	797.965	797.963	-2.5	-H2	C78H137N3O30	19591316	20.6	GD3 t44:2_20.6	t	44	2
Sample_OSTEO_d5_MS3ITfinal_neg_2	Sample	OSTEO	d5	MS3ITfinal	neg	2	NA	ms	GD3 t44:2	20.6		GD3			NA				NA		20.6	797.965	797.966	1.3	-H2	C78H137N3O30	23542766	20.6	GD3 t44:2_20.6	t	44	2
Sample_OSTEO_d5_MS3ITfinal_neg_3	Sample	OSTEO	d5	MS3ITfinal	neg	3	NA	ms	GD3 t44:2	20.6		GD3			NA				NA		20.62	797.965	797.963	-2.5	-H2	C78H137N3O30	16798202	20.6	GD3 t44:2_20.6	t	44	2
Sample_OSTEO_d5_MS3ITfinal_neg_4	Sample	OSTEO	d5	MS3ITfinal	neg	4	NA	ms	GD3 t44:2	20.6		GD3			NA				NA		20.6	797.965	797.964	-1.2	-H2	C78H137N3O30	21437566	20.6	GD3 t44:2_20.6	t	44	2
Sample_OSTEO_d5_MS3ITfinal_neg_5	Sample	OSTEO	d5	MS3ITfinal	neg	5	NA	ms	GD3 t44:2	20.6		GD3			NA				NA		20.6	797.965	797.964	-1.2	-H2	C78H137N3O30	23870862	20.6	GD3 t44:2_20.6	t	44	2
Sample_OSTEO_d5_MS3ITfinal_neg_3	Sample	OSTEO	d5	MS3ITfinal	neg	3	NA	ms/ms	GM1 d31:1	10.31	GM1 d31:1	GM1	NeuAc_290{290.088}	290.088	1	10.25			0		10.33	736.892	736.891	-1.3	-H2	C68H119N3O31	363783	10.3	GM1 d31:1_10.3	d	31	1
Sample_OSTEO_d5_MS3ITfinal_neg_4	Sample	OSTEO	d5	MS3ITfinal	neg	4	NA	ms	GM1 d31:1	10.31		GM1			NA				NA		10.33	736.892	736.893	1.4	-H2	C68H119N3O31	310364	10.3	GM1 d31:1_10.3	d	31	1
Sample_OSTEO_d5_MS3ITfinal_neg_5	Sample	OSTEO	d5	MS3ITfinal	neg	5	NA	ms/ms	GM1 d31:1	10.31	GM1 11:0-20:1;2	GM1	FA-H3O_FA-19(11:0){167.144}|NeuAc_290{290.088}|LCB-2H2O_LCB-36(20:1){290.285}	167.144|290.088|290.285	1	10.23			0		10.31	736.892	736.893	1.4	-H2	C68H119N3O31	811266	10.3	GM1 d31:1_10.3	d	31	1
QC_Pool_d5_MS3ITfinal_neg_1	QC	Pool	d5	MS3ITfinal	neg	1	NA	ms	GM1 d33:2	10.53		GM1			NA				NA		10.56	1500.81	1500.81	0.1	-H	C70H122N3O31	101113	10.5	GM1 d33:2_10.5	d	33	2
QC_Pool_d5_MS3ITfinal_neg_1	QC	Pool	d5	MS3ITfinal	neg	1	NA	ms	GM1 d33:2	10.53		GM1			NA				NA		10.56	749.9	749.9	0	-H2	C70H121N3O31	151010	10.5	GM1 d33:2_10.5	d	33	2
Sample_OSTEO_d5_MS3ITfinal_neg_1	Sample	OSTEO	d5	MS3ITfinal	neg	1	NA	ms/ms	GM1 d33:2	10.53	GM1 d33:2	GM1	NeuAc-H2O_272{272.076}|NeuAc_290{290.088}	272.076|290.088	2	10.47|10.56	NeuAc_290_MS3{290.088}	290.088	2	10.48|10.57	10.56	1500.81	1500.81	0.1	-H	C70H122N3O31	1.31778e+06	10.5	GM1 d33:2_10.5	d	33	2
Sample_OSTEO_d5_MS3ITfinal_neg_2	Sample	OSTEO	d5	MS3ITfinal	neg	2	NA	ms/ms	GM1 d33:2	10.53	GM1 12:0-21:2;2	GM1	FA-H4O_FA-20(12:0){180.151}|NeuAc_290{290.088}|LCB-CH4O2_LCB-48(21:2){290.285}	180.151|290.088|290.285	3	10.40|10.50|10.58			0		10.52	1500.81	1500.81	-0.7	-H	C70H122N3O31	1.66902e+06	10.5	GM1 d33:2_10.5	d	33	2
Sample_OSTEO_d5_MS3ITfinal_neg_3	Sample	OSTEO	d5	MS3ITfinal	neg	3	NA	ms/ms	GM1 d33:2	10.53	GM1 d33:2	GM1	NeuAc-H2O_272{272.076}|NeuAc_290{290.088}	272.076|290.088	2	10.50|10.60			0		10.55	1500.81	1500.81	0.1	-H	C70H122N3O31	1.09534e+06	10.5	GM1 d33:2_10.5	d	33	2
Sample_OSTEO_d5_MS3ITfinal_neg_4	Sample	OSTEO	d5	MS3ITfinal	neg	4	NA	ms/ms	GM1 d33:2	10.53	GM1 12:0-21:2;2	GM1	FA-H2O_FA-18(12:0){182.167}|NeuAc_290{290.088}|LCB-CH4O2_LCB-48(21:2){290.285}	182.167|290.088|290.285	1	10.48			0		10.56	1500.81	1500.81	0.1	-H	C70H122N3O31	442467	10.5	GM1 d33:2_10.5	d	33	2
Sample_OSTEO_d5_MS3ITfinal_neg_1	Sample	OSTEO	d5	MS3ITfinal	neg	1	NA	ms/ms	GM1 d33:2	10.53	GM1 d33:2	GM1	NeuAcFrag_87{87.007}|NeuAc_290{290.088}	87.007|290.088	2	10.46|10.57			2	10.58|10.58	10.55	749.9	749.899	-1.3	-H2	C70H121N3O31	939543	10.5	GM1 d33:2_10.5	d	33	2
Sample_OSTEO_d5_MS3ITfinal_neg_2	Sample	OSTEO	d5	MS3ITfinal	neg	2	NA	ms/ms	GM1 d33:2	10.53	GM1 d33:2	GM1	NeuAc_290{290.088}	290.088	3	10.44|10.53|10.64			2	10.44|10.44	10.52	749.9	749.898	-2.7	-H2	C70H121N3O31	1.31631e+06	10.5	GM1 d33:2_10.5	d	33	2
Sample_OSTEO_d5_MS3ITfinal_neg_3	Sample	OSTEO	d5	MS3ITfinal	neg	3	NA	ms/ms	GM1 d33:2	10.53	GM1 10:1-23:1;2	GM1	FA-H3O_FA-19(10:1){151.111}|NeuAc_290{290.088}|LCB-2H2O_LCB-36(23:1){332.331}|LCB-H6ON_LCB-36(23:1){333.315}	151.111|290.088|332.331|333.315	2	10.48|10.57			2	10.57|10.57	10.53	749.9	749.898	-2.7	-H2	C70H121N3O31	1.08077e+06	10.5	GM1 d33:2_10.5	d	33	2
Sample_OSTEO_d5_MS3ITfinal_neg_4	Sample	OSTEO	d5	MS3ITfinal	neg	4	NA	ms/ms	GM1 d33:2	10.53	GM1 d33:2	GM1	NeuAcFrag_87{87.007}|NeuAc_290{290.088}	87.007|290.088	2	10.48|10.57			0		10.56	749.9	749.9	0	-H2	C70H121N3O31	1.06589e+06	10.5	GM1 d33:2_10.5	d	33	2
Sample_OSTEO_d5_MS3ITfinal_neg_5	Sample	OSTEO	d5	MS3ITfinal	neg	5	NA	ms/ms	GM1 d33:2	10.53	GM1 d33:2	GM1	NeuAc-H2O_272{272.076}|NeuAc_290{290.088}	272.076|290.088	2	10.44|10.53	HexNAc-Hex-Hex-O_544_MS3{544.187}	544.187	4	10.44|10.46|10.53|10.55	10.51	749.9	749.9	0	-H2	C70H121N3O31	1494158	10.5	GM1 d33:2_10.5	d	33	2
QC_TGE_no_MS3ITfinal_pos_2	QC	TGE	no	MS3ITfinal	pos	2	NA	ms	GM1 d34:1	10.88		GM1			NA				NA		11.08	1518.85	1518.86	2.7	+H	C71H128N3O31	48684.2	10.9	GM1 d34:1_10.9	d	34	1
QC_TGE_no_MS3ITfinal_pos_3	QC	TGE	no	MS3ITfinal	pos	3	NA	ms	GM1 d34:1	10.88		GM1			NA				NA		11.05	1518.85	1518.86	3.4	+H	C71H128N3O31	47662.4	10.9	GM1 d34:1_10.9	d	34	1
QC_TGE_no_MS3ITfinal_pos_1	QC	TGE	no	MS3ITfinal	pos	1	NA	ms	GM1 d34:1	10.88		GM1			NA				NA		11.09	1540.83	1540.84	1.3	+Na	C71H127N3NaO31	30238.8	10.9	GM1 d34:1_10.9	d	34	1
QC_TGE_no_MS3ITfinal_pos_3	QC	TGE	no	MS3ITfinal	pos	3	NA	ms	GM1 d34:1	10.88		GM1			NA				NA		11.08	1535.88	1535.88	-1.3	+NH4	C71H131N4O31	40959.7	10.9	GM1 d34:1_10.9	d	34	1
QC_TGE_no_MS3ITfinal_neg_1	QC	TGE	no	MS3ITfinal	neg	1	NA	ms	GM1 d34:1	10.88		GM1			NA				NA		11.08	1516.84	1516.84	-0.6	-H	C71H126N3O31	210575	10.9	GM1 d34:1_10.9	d	34	1
QC_Pool_d5_MS3ITfinal_neg_1	QC	Pool	d5	MS3ITfinal	neg	1	NA	ms/ms	GM1 d34:1	11.27	GM1 d34:1	GM1	NeuAc_290{290.088}|M-NeuAc_M-291{1225.742}|Precursor{1516.837}	290.088|1225.742|1516.837	3	11.16|11.25|11.34			0		11.27	1516.84	1516.84	0.1	-H	C71H126N3O31	2.18226e+06	11.3	GM1 d34:1_11.3	d	34	1
QC_TGE_no_MS3ITfinal_pos_1	QC	TGE	no	MS3ITfinal	pos	1	NA	ms	GM1 d34:1	11.27		GM1			NA				NA		11.11	1535.88	1535.88	0.7	+NH4	C71H131N4O31	76004.3	11.3	GM1 d34:1_11.3	d	34	1
QC_TGE_no_MS3ITfinal_pos_2	QC	TGE	no	MS3ITfinal	pos	2	NA	ms	GM1 d34:1	11.27		GM1			NA				NA		11.1	1535.88	1535.88	0.1	+NH4	C71H131N4O31	126207	11.3	GM1 d34:1_11.3	d	34	1
Sample_ADIPO_d5_MS3ITfinal_neg_2	Sample	ADIPO	d5	MS3ITfinal	neg	2	NA	ms/ms	GM1 d34:1	11.27	GM1 d34:1	GM1	NeuAc_290{290.088}|Hex-HexNAc-Hex-NeuAc_817{817.273}|M-NeuAc_M-291{1225.742}|Precursor{1516.837}	290.088|817.273|1225.742|1516.837	2	11.18|11.27			0		11.25	1516.84	1516.84	-1.3	-H	C71H126N3O31	1.25129e+06	11.3	GM1 d34:1_11.3	d	34	1
Sample_ADIPO_d5_MS3ITfinal_neg_3	Sample	ADIPO	d5	MS3ITfinal	neg	3	NA	ms/ms	GM1 d34:1	11.27	GM1 14:0-20:1;2	GM1	FA-H3O_FA-19(14:0){209.191}|FA_FA(14:0){228.209}|NeuAc_290{290.088}|LCB-2H2O_LCB-36(20:1){290.285}|M-NeuAc_M-291{1225.742}|Precursor{1516.837}	209.191|228.209|290.088|290.285|1225.742|1516.837	2	11.21|11.30			0		11.26	1516.84	1516.84	0.1	-H	C71H126N3O31	1.08602e+06	11.3	GM1 d34:1_11.3	d	34	1
Sample_ADIPO_d5_MS3ITfinal_neg_3	Sample	ADIPO	d5	MS3ITfinal	neg	3	NA	ms/ms	GM1 d34:1	11.27	GM1 14:0;2-20:1	GM1	LCB-H6ON_LCB-36(14:0){209.191}|NeuAc_290{290.088}|FA-H4O_FA-20(20:1){290.261}|M-NeuAc_M-291{1225.742}|Precursor{1516.837}	209.191|290.088|290.261|1225.742|1516.837	2	11.21|11.30			0		11.26	1516.84	1516.84	0.1	-H	C71H126N3O31	1.08602e+06	11.3	GM1 d34:1_11.3	d	34	1
Sample_ADIPO_d5_MS3ITfinal_neg_4	Sample	ADIPO	d5	MS3ITfinal	neg	4	NA	ms/ms	GM1 d34:1	11.27	GM1 d34:1	GM1	NeuAc_290{290.088}|M-NeuAc_M-291{1225.742}|Precursor{1516.837}	290.088|1225.742|1516.837	2	11.22|11.31			0		11.26	1516.84	1516.84	-0.6	-H	C71H126N3O31	860836	11.3	GM1 d34:1_11.3	d	34	1
Sample_ADIPO_d5_MS3ITfinal_neg_5	Sample	ADIPO	d5	MS3ITfinal	neg	5	NA	ms/ms	GM1 d34:1	11.27	GM1 d34:1	GM1	NeuAc_290{290.088}|Precursor{1516.837}	290.088|1516.837	1	11.26			0		11.28	1516.84	1516.84	-0.6	-H	C71H126N3O31	707031	11.3	GM1 d34:1_11.3	d	34	1
Sample_CHONDRO_d5_MS3ITfinal_neg_1	Sample	CHONDRO	d5	MS3ITfinal	neg	1	NA	ms/ms	GM1 d34:1	11.27	GM1 d34:1	GM1	Hex-O_179{179.056}|NeuAc_290{290.088}|M-NeuAc-Hex-HexNAc_M-656{860.610}|M-NeuAc_M-291{1225.742}|Precursor{1516.837}	179.056|290.088|860.610|1225.742|1516.837	5	11.00|11.09|11.18|11.27|11.36			0		11.28	1516.84	1516.84	0.1	-H	C71H126N3O31	5.29879e+06	11.3	GM1 d34:1_11.3	d	34	1
Sample_CHONDRO_d5_MS3ITfinal_neg_2	Sample	CHONDRO	d5	MS3ITfinal	neg	2	NA	ms/ms	GM1 d34:1	11.27	GM1 d34:1	GM1	NeuAc_290{290.088}|M-NeuAc-Hex-HexNAc_M-656{860.610}|M-NeuAc-Hex_M-453{1063.690}|M-NeuAc_M-291{1225.742}|Precursor{1516.837}	290.088|860.610|1063.690|1225.742|1516.837	6	10.97|11.06|11.15|11.24|11.33|11.42			0		11.27	1516.84	1516.84	-0.6	-H	C71H126N3O31	4.50434e+06	11.3	GM1 d34:1_11.3	d	34	1
Sample_CHONDRO_d5_MS3ITfinal_neg_3	Sample	CHONDRO	d5	MS3ITfinal	neg	3	NA	ms/ms	GM1 d34:1	11.27	GM1 d34:1	GM1	NeuAc_290{290.088}|M-NeuAc-Hex-HexNAc_M-656{860.610}|M-NeuAc-Hex-O_M-471{1045.679}|M-NeuAc-Hex_M-453{1063.690}|M-NeuAc_M-291{1225.742}|Precursor{1516.837}	290.088|860.610|1045.679|1063.690|1225.742|1516.837	5	11.01|11.09|11.18|11.27|11.36			0		11.28	1516.84	1516.84	0.1	-H	C71H126N3O31	5.01779e+06	11.3	GM1 d34:1_11.3	d	34	1
Sample_CHONDRO_d5_MS3ITfinal_neg_4	Sample	CHONDRO	d5	MS3ITfinal	neg	4	NA	ms/ms	GM1 d34:1	11.27	GM1 12:1-22:0;2	GM1	FA-H2O_FA-18(12:1){180.151}|NeuAc_290{290.088}|LCB-CH4O2_LCB-48(22:0){308.331}|M-NeuAc-Hex-HexNAc_M-656{860.610}|M-NeuAc_M-291{1225.742}|Precursor{1516.837}	180.151|290.088|308.331|860.610|1225.742|1516.837	4	11.10|11.19|11.28|11.39			0		11.27	1516.84	1516.84	0.1	-H	C71H126N3O31	2.07619e+06	11.3	GM1 d34:1_11.3	d	34	1
Sample_CHONDRO_d5_MS3ITfinal_neg_5	Sample	CHONDRO	d5	MS3ITfinal	neg	5	NA	ms/ms	GM1 d34:1	11.27	GM1 14:0;2-20:1	GM1	Hex_161{161.044}|LCB-H2O_LCB-18(14:0){226.217}|NeuAc_290{290.088}|FA-H4O_FA-20(20:1){290.261}|M-NeuAc-Hex-HexNAc_M-656{860.610}|M-NeuAc_M-291{1225.742}|Precursor{1516.837}	161.044|226.217|290.088|290.261|860.610|1225.742|1516.837	5	10.97|11.06|11.16|11.25|11.33	NeuAc_290_MS3{290.088}|FA-H4O_FA-20_MS3(20:1){290.261}|FA-H3O_FA-19_MS3(20:1){291.269}|M-NeuAc-Hex-HexNAc-Hex-Hex_M-980_MS3{536.504}	290.088|290.261|291.269|536.504	6	10.97|10.97|11.07|11.07|11.07|11.33	11.25	1516.84	1516.84	-0.6	-H	C71H126N3O31	3.57132e+06	11.3	GM1 d34:1_11.3	d	34	1
Sample_MSC_d5_MS3ITfinal_neg_1	Sample	MSC	d5	MS3ITfinal	neg	1	NA	ms/ms	GM1 d34:1	11.27	GM1 d34:1	GM1	Hex_161{161.044}|NeuAc_290{290.088}	161.044|290.088	1	11.25			0		11.26	1516.84	1516.84	0.1	-H	C71H126N3O31	303210	11.3	GM1 d34:1_11.3	d	34	1
Sample_MSC_d5_MS3ITfinal_neg_2	Sample	MSC	d5	MS3ITfinal	neg	2	NA	ms/ms	GM1 d34:1	11.27	GM1 d34:1	GM1	NeuAc_290{290.088}	290.088	2	11.19|11.28			0		11.26	1516.84	1516.84	0.1	-H	C71H126N3O31	1006658	11.3	GM1 d34:1_11.3	d	34	1
Sample_MSC_d5_MS3ITfinal_neg_3	Sample	MSC	d5	MS3ITfinal	neg	3	NA	ms/ms	GM1 d34:1	11.27	GM1 d34:1	GM1	NeuAc_290{290.088}	290.088	2	11.23|11.32			0		11.3	1516.84	1516.84	-0.6	-H	C71H126N3O31	855160	11.3	GM1 d34:1_11.3	d	34	1
Sample_MSC_d5_MS3ITfinal_neg_4	Sample	MSC	d5	MS3ITfinal	neg	4	NA	ms/ms	GM1 d34:1	11.27	GM1 14:0-20:1;2	GM1	FA_FA(14:0){228.209}|NeuAc_290{290.088}|LCB-2H2O_LCB-36(20:1){290.285}|NeuAc-O_308{308.098}|LCB-H2O_LCB-18(20:1){308.295}|Precursor{1516.837}	228.209|290.088|290.285|308.098|308.295|1516.837	3	11.19|11.30|11.39			0		11.3	1516.84	1516.84	-0.6	-H	C71H126N3O31	1.15307e+06	11.3	GM1 d34:1_11.3	d	34	1
Sample_MSC_d5_MS3ITfinal_neg_5	Sample	MSC	d5	MS3ITfinal	neg	5	NA	ms/ms	GM1 d34:1	11.27	GM1 11:1-23:0;2	GM1	FA-H3O_FA-19(11:1){165.127}|Hex-O_179{179.056}|NeuAc_290{290.088}|LCB-CH4O2_LCB-48(23:0){322.346}|M-NeuAc_M-291{1225.742}|Precursor{1516.837}	165.127|179.056|290.088|322.346|1225.742|1516.837	2	11.19|11.30			0		11.25	1516.84	1516.84	0.1	-H	C71H126N3O31	833225	11.3	GM1 d34:1_11.3	d	34	1
Sample_OSTEO_d5_MS3ITfinal_pos_1	Sample	OSTEO	d5	MS3ITfinal	pos	1	NA	ms/ms	GM1 d34:1	11.27	GM1 14:0-20:1;2	GM1	HexNAc_204{204.086}|NeuAc-H2O_274{274.093}|NeuAc_292{292.103}|LCB-2H2O_LCB-36(20:1){292.300}|Hex-HexNAc_366{366.139}|M-NeuAc-Hex-HexNAc-Hex-Hex-O_M-998{520.509}|NeuAc-Hex-HexNAc_657{657.235}	204.086|274.093|292.103|292.300|366.139|520.509|657.235	3	11.18|11.27|11.38	Hex_163_MS3{163.061}|Hex-O_181_MS3{181.070}|HexNAc_204_MS3{204.086}|FA-H2O_FA-18_MS3(14:0){210.198}|HexNAc-O_222_MS3{222.098}|FA_FA_MS3(14:0){228.209}|NeuAc-H2O_274_MS3{274.093}|NeuAc_292_MS3{292.103}|LCB-2H2O_LCB-36_MS3(20:1){292.300}|NeuAc-O_310_MS3{310.113}|LCB-H2O_LCB-18_MS3(20:1){310.310}|Hex-HexNAc_366_MS3{366.139}	163.061|181.070|204.086|210.198|222.098|228.209|274.093|292.103|292.300|310.113|310.310|366.139	5	11.19|11.19|11.19|11.19|11.19	11.31	1518.85	1518.85	1.4	+H	C71H128N3O31	13031731	11.3	GM1 d34:1_11.3	d	34	1
Sample_OSTEO_d5_MS3ITfinal_pos_4	Sample	OSTEO	d5	MS3ITfinal	pos	4	NA	ms/ms	GM1 d34:1	11.27	GM1 14:0-20:1;2	GM1	HexNAc_204{204.086}|NeuAc-H2O_274{274.093}|NeuAc_292{292.103}|LCB-2H2O_LCB-36(20:1){292.300}|Hex-HexNAc_366{366.139}|M-NeuAc-Hex-HexNAc-Hex-Hex-O_M-998{520.509}|NeuAc-Hex-HexNAc_657{657.235}	204.086|274.093|292.103|292.300|366.139|520.509|657.235	3	11.19|11.30|11.39	Hex_163_MS3{163.061}|Hex-O_181_MS3{181.070}|HexNAc_204_MS3{204.086}|HexNAc-O_222_MS3{222.098}|FA_FA_MS3(14:0){228.209}|NeuAc-H2O_274_MS3{274.093}|NeuAc_292_MS3{292.103}|LCB-2H2O_LCB-36_MS3(20:1){292.300}|NeuAc-O_310_MS3{310.113}|LCB-H2O_LCB-18_MS3(20:1){310.310}|Hex-Hex-O_343_MS3{343.124}|Hex-HexNAc_366_MS3{366.139}|NeuAc-Hex_454_MS3{454.156}	163.061|181.070|204.086|222.098|228.209|274.093|292.103|292.300|310.113|310.310|343.124|366.139|454.156	17	11.21|11.21|11.21|11.21|11.21|11.21|11.30|11.30|11.30|11.30|11.30|11.31|11.40|11.40|11.40|11.40|11.40	11.28	1518.85	1518.85	1.4	+H	C71H128N3O31	10895466	11.3	GM1 d34:1_11.3	d	34	1
Sample_OSTEO_d5_MS3ITfinal_neg_1	Sample	OSTEO	d5	MS3ITfinal	neg	1	NA	ms/ms	GM1 d34:1	11.27	GM1 d34:1	GM1	NeuAc_290{290.088}|M-NeuAc-Hex-HexNAc_M-656{860.610}|M-NeuAc-Hex_M-453{1063.690}|M-NeuAc_M-291{1225.742}|Precursor{1516.837}	290.088|860.610|1063.690|1225.742|1516.837	5	11.07|11.16|11.25|11.34|11.44			0		11.3	1516.84	1516.84	-0.6	-H	C71H126N3O31	6.93086e+06	11.3	GM1 d34:1_11.3	d	34	1
Sample_OSTEO_d5_MS3ITfinal_neg_2	Sample	OSTEO	d5	MS3ITfinal	neg	2	NA	ms/ms	GM1 d34:1	11.27	GM1 14:0;2-20:1	GM1	LCB-H6ON_LCB-36(14:0){209.191}|NeuAc_290{290.088}|FA-H4O_FA-20(20:1){290.261}|Hex-HexNAc_364{364.124}|M-NeuAc-Hex-HexNAc_M-656{860.610}|M-NeuAc_M-291{1225.742}|Precursor{1516.837}	209.191|290.088|290.261|364.124|860.610|1225.742|1516.837	3	11.17|11.27|11.36			0		11.27	1516.84	1516.84	-0.6	-H	C71H126N3O31	7.21939e+06	11.3	GM1 d34:1_11.3	d	34	1
Sample_OSTEO_d5_MS3ITfinal_neg_2	Sample	OSTEO	d5	MS3ITfinal	neg	2	NA	ms/ms	GM1 d34:1	11.27	GM1 14:0-20:1;2	GM1	FA-H3O_FA-19(14:0){209.191}|NeuAc_290{290.088}|LCB-2H2O_LCB-36(20:1){290.285}|Hex-HexNAc_364{364.124}|M-NeuAc-Hex-HexNAc_M-656{860.610}|M-NeuAc_M-291{1225.742}|Precursor{1516.837}	209.191|290.088|290.285|364.124|860.610|1225.742|1516.837	3	11.17|11.27|11.36			0		11.27	1516.84	1516.84	-0.6	-H	C71H126N3O31	7.21939e+06	11.3	GM1 d34:1_11.3	d	34	1
Sample_OSTEO_d5_MS3ITfinal_neg_3	Sample	OSTEO	d5	MS3ITfinal	neg	3	NA	ms/ms	GM1 d34:1	11.27	GM1 14:0;2-20:1	GM1	NeuAc_290{290.088}|FA-H4O_FA-20(20:1){290.261}|NeuAc-O_308{308.098}|M-NeuAc-Hex-HexNAc_M-656{860.610}|M-NeuAc_M-291{1225.742}|Precursor{1516.837}	290.088|290.261|308.098|860.610|1225.742|1516.837	4	11.00|11.09|11.19|11.28	LCB-H2O_LCB-18_MS3(14:0){226.217}|NeuAc-H2O_272_MS3{272.076}|NeuAc_290_MS3{290.088}|FA-H4O_FA-20_MS3(20:1){290.261}|NeuAc-O_308_MS3{308.098}|FA-H_FA-1_MS3(20:1){309.278}|M-NeuAc-Hex-HexNAc-Hex-Hex_M-980_MS3{536.504}	226.217|272.076|290.088|290.261|308.098|309.278|536.504	3	11.00|11.00|11.00	11.28	1516.84	1516.84	0.1	-H	C71H126N3O31	9071644	11.3	GM1 d34:1_11.3	d	34	1
Sample_OSTEO_d5_MS3ITfinal_neg_4	Sample	OSTEO	d5	MS3ITfinal	neg	4	NA	ms/ms	GM1 d34:1	11.27	GM1 14:0-20:1;2	GM1	FA-H4O_FA-20(14:0){208.182}|FA-H_FA-1(14:0){227.200}|NeuAc_290{290.088}|LCB-2H2O_LCB-36(20:1){290.285}|M-NeuAc-Hex-HexNAc_M-656{860.610}|M-NeuAc-Hex-O_M-471{1045.679}|M-NeuAc_M-291{1225.742}|Precursor{1516.837}	208.182|227.200|290.088|290.285|860.610|1045.679|1225.742|1516.837	5	11.06|11.16|11.25|11.34|11.43			0		11.3	1516.84	1516.84	-0.6	-H	C71H126N3O31	7027862	11.3	GM1 d34:1_11.3	d	34	1
Sample_OSTEO_d5_MS3ITfinal_neg_4	Sample	OSTEO	d5	MS3ITfinal	neg	4	NA	ms/ms	GM1 d34:1	11.27	GM1 14:0;2-20:1	GM1	LCB-2H2O_LCB-36(14:0){208.206}|NeuAc_290{290.088}|FA-H4O_FA-20(20:1){290.261}|M-NeuAc-Hex-HexNAc_M-656{860.610}|M-NeuAc-Hex-O_M-471{1045.679}|M-NeuAc_M-291{1225.742}|Precursor{1516.837}	208.206|290.088|290.261|860.610|1045.679|1225.742|1516.837	5	11.06|11.16|11.25|11.34|11.43			0		11.3	1516.84	1516.84	-0.6	-H	C71H126N3O31	7027862	11.3	GM1 d34:1_11.3	d	34	1
Sample_OSTEO_d5_MS3ITfinal_neg_5	Sample	OSTEO	d5	MS3ITfinal	neg	5	NA	ms/ms	GM1 d34:1	11.27	GM1 d34:1	GM1	NeuAc_290{290.088}|Hex-HexNAc_364{364.124}|M-Hex-HexNAc-Hex-NeuAc_M-818{698.557}|M-NeuAc-Hex-HexNAc_M-656{860.610}|M-NeuAc-Hex-O_M-471{1045.679}|M-NeuAc-Hex_M-453{1063.690}|M-NeuAc_M-291{1225.742}|Precursor{1516.837}	290.088|364.124|698.557|860.610|1045.679|1063.690|1225.742|1516.837	3	11.25|11.33|11.43			0		11.27	1516.84	1516.84	-0.6	-H	C71H126N3O31	10528065	11.3	GM1 d34:1_11.3	d	34	1
QC_TGE_no_MS3ITfinal_pos_1	QC	TGE	no	MS3ITfinal	pos	1	NA	ms	GM1 d36:0	14.23		GM1			NA				NA		14.28	1570.88	1570.88	0.1	+Na	C73H133N3NaO31	61993.8	14.2	GM1 d36:0_14.2	d	36	0
QC_TGE_no_MS3ITfinal_pos_2	QC	TGE	no	MS3ITfinal	pos	2	NA	ms	GM1 d36:0	14.23		GM1			NA				NA		14.25	1570.88	1570.88	0.7	+Na	C73H133N3NaO31	56953	14.2	GM1 d36:0_14.2	d	36	0
QC_TGE_no_MS3ITfinal_pos_1	QC	TGE	no	MS3ITfinal	pos	1	NA	ms	GM1 d36:0	14.23		GM1			NA				NA		14.26	1565.93	1565.93	-0.6	+NH4	C73H137N4O31	261427	14.2	GM1 d36:0_14.2	d	36	0
QC_TGE_no_MS3ITfinal_pos_2	QC	TGE	no	MS3ITfinal	pos	2	NA	ms	GM1 d36:0	14.23		GM1			NA				NA		14.24	1565.93	1565.93	-0.6	+NH4	C73H137N4O31	271730	14.2	GM1 d36:0_14.2	d	36	0
QC_TGE_no_MS3ITfinal_pos_3	QC	TGE	no	MS3ITfinal	pos	3	NA	ms	GM1 d36:0	14.23		GM1			NA				NA		14.19	1565.93	1565.93	0.7	+NH4	C73H137N4O31	253756	14.2	GM1 d36:0_14.2	d	36	0
QC_TGE_no_MS3ITfinal_neg_1	QC	TGE	no	MS3ITfinal	neg	1	NA	ms/ms	GM1 d36:0	14.23	GM1 d36:0	GM1	NeuAc_290{290.088}|Precursor{1546.884}	290.088|1546.884	1	14.21			0		14.23	1546.88	1546.89	0.1	-H	C73H132N3O31	342307	14.2	GM1 d36:0_14.2	d	36	0
QC_Pool_d5_MS3ITfinal_neg_1	QC	Pool	d5	MS3ITfinal	neg	1	NA	ms	GM1 d36:1	13.33		GM1			NA				NA		13.6	1544.87	1544.87	0.1	-H	C73H130N3O31	213086	13.3	GM1 d36:1_13.3	d	36	1
QC_TGE_no_MS3ITfinal_pos_1	QC	TGE	no	MS3ITfinal	pos	1	NA	ms	GM1 d36:1	13.33		GM1			NA				NA		13.38	773.946	773.946	0	+H2	C73H133N3O31	76591.1	13.3	GM1 d36:1_13.3	d	36	1
QC_TGE_no_MS3ITfinal_pos_2	QC	TGE	no	MS3ITfinal	pos	2	NA	ms	GM1 d36:1	13.33		GM1			NA				NA		13.38	773.946	773.944	-2.6	+H2	C73H133N3O31	51914.9	13.3	GM1 d36:1_13.3	d	36	1
QC_TGE_no_MS3ITfinal_pos_3	QC	TGE	no	MS3ITfinal	pos	3	NA	ms	GM1 d36:1	13.33		GM1			NA				NA		13.3	773.946	773.946	0	+H2	C73H133N3O31	65095.8	13.3	GM1 d36:1_13.3	d	36	1
QC_TGE_no_MS3ITfinal_pos_1	QC	TGE	no	MS3ITfinal	pos	1	NA	ms	GM1 d36:1	13.33		GM1			NA				NA		13.4	1568.87	1568.87	0.7	+Na	C73H131N3NaO31	5175104	13.3	GM1 d36:1_13.3	d	36	1
QC_TGE_no_MS3ITfinal_pos_2	QC	TGE	no	MS3ITfinal	pos	2	NA	ms	GM1 d36:1	13.33		GM1			NA				NA		13.35	1568.87	1568.87	0.8	+Na	C73H131N3NaO31	6.01615e+06	13.3	GM1 d36:1_13.3	d	36	1
QC_TGE_no_MS3ITfinal_pos_3	QC	TGE	no	MS3ITfinal	pos	3	NA	ms	GM1 d36:1	13.33		GM1			NA				NA		13.33	1568.87	1568.87	0.1	+Na	C73H131N3NaO31	5.91144e+06	13.3	GM1 d36:1_13.3	d	36	1
QC_TGE_no_MS3ITfinal_pos_2	QC	TGE	no	MS3ITfinal	pos	2	NA	ms	GM1 d36:1	13.33		GM1			NA				NA		13.35	1563.91	1563.91	0.1	+NH4	C73H135N4O31	9700408	13.3	GM1 d36:1_13.3	d	36	1
QC_TGE_no_MS3ITfinal_pos_3	QC	TGE	no	MS3ITfinal	pos	3	NA	ms	GM1 d36:1	13.33		GM1			NA				NA		13.33	1563.91	1563.91	-0.5	+NH4	C73H135N4O31	9878369	13.3	GM1 d36:1_13.3	d	36	1
QC_TGE_no_MS3ITfinal_neg_1	QC	TGE	no	MS3ITfinal	neg	1	NA	ms/ms	GM1 d36:1	13.33	GM1 d36:1	GM1	NeuAc_290{290.088}|M-NeuAc-Hex-HexNAc-Hex-Hex_M-980{564.535}|M-NeuAc-Hex-HexNAc_M-656{888.642}|M-NeuAc_M-291{1253.773}|Precursor{1544.868}	290.088|564.535|888.642|1253.773|1544.868	5	13.17|13.26|13.35|13.44|13.53			0		13.36	1544.87	1544.87	-0.6	-H	C73H130N3O31	15244354	13.3	GM1 d36:1_13.3	d	36	1
QC_TGE_no_MS3ITfinal_neg_2	QC	TGE	no	MS3ITfinal	neg	2	NA	ms/ms	GM1 d36:1	13.33	GM1 15:1;2-21:0	GM1	Hex-O_179{179.056}|LCB-CH4O2_LCB-48(15:1){208.206}|NeuAc_290{290.088}|M-Hex-HexNAc-Hex-NeuAc-O_M-836{708.577}|M-NeuAc-Hex-HexNAc_M-656{888.642}|M-NeuAc_M-291{1253.773}|Precursor{1544.868}	179.056|208.206|290.088|708.577|888.642|1253.773|1544.868	7	12.98|13.07|13.16|13.25|13.34|13.43|13.53	NeuAc-H2O_272_MS3{272.076}|NeuAc_290_MS3{290.088}|NeuAc-O_308_MS3{308.098}|FA-H2O_FA-18_MS3(21:0){308.307}|M-NeuAc-Hex-HexNAc-Hex-Hex_M-980_MS3{564.535}	272.076|290.088|308.098|308.307|564.535	3	13.07|13.07|13.08	13.31	1544.87	1544.87	0.1	-H	C73H130N3O31	16928534	13.3	GM1 d36:1_13.3	d	36	1
QC_TGE_no_MS3ITfinal_neg_2	QC	TGE	no	MS3ITfinal	neg	2	NA	ms/ms	GM1 d36:1	13.33	GM1 14:1-22:0;2	GM1	Hex-O_179{179.056}|FA-H2O_FA-18(14:1){208.182}|NeuAc_290{290.088}|M-Hex-HexNAc-Hex-NeuAc-O_M-836{708.577}|M-NeuAc-Hex-HexNAc_M-656{888.642}|M-NeuAc_M-291{1253.773}|Precursor{1544.868}	179.056|208.182|290.088|708.577|888.642|1253.773|1544.868	7	12.98|13.07|13.16|13.25|13.34|13.43|13.53	NeuAc-H2O_272_MS3{272.076}|NeuAc_290_MS3{290.088}|NeuAc-O_308_MS3{308.098}|LCB-CH4O2_LCB-48_MS3(22:0){308.331}|M-NeuAc-Hex-HexNAc-Hex-Hex_M-980_MS3{564.535}	272.076|290.088|308.098|308.331|564.535	3	13.07|13.07|13.08	13.31	1544.87	1544.87	0.1	-H	C73H130N3O31	16928534	13.3	GM1 d36:1_13.3	d	36	1
QC_TGE_no_MS3ITfinal_neg_3	QC	TGE	no	MS3ITfinal	neg	3	NA	ms/ms	GM1 d36:1	13.33	GM1 d36:1	GM1	NeuAc_290{290.088}|M-Hex-HexNAc-Hex-NeuAc_M-818{726.589}|M-NeuAc-Hex-HexNAc_M-656{888.642}|M-NeuAc_M-291{1253.773}|Precursor{1544.868}	290.088|726.589|888.642|1253.773|1544.868	7	12.94|13.06|13.15|13.25|13.33|13.42|13.51			0		13.28	1544.87	1544.87	-0.6	-H	C73H130N3O31	15901192	13.3	GM1 d36:1_13.3	d	36	1
Sample_ADIPO_d5_MS3ITfinal_neg_3	Sample	ADIPO	d5	MS3ITfinal	neg	3	NA	ms	GM1 d36:1	13.33		GM1			NA				NA		13.58	1544.87	1544.87	0.1	-H	C73H130N3O31	68723.8	13.3	GM1 d36:1_13.3	d	36	1
Sample_CHONDRO_d5_MS3ITfinal_neg_2	Sample	CHONDRO	d5	MS3ITfinal	neg	2	NA	ms/ms	GM1 d36:1	13.33	GM1 d36:1	GM1	NeuAc_290{290.088}|Precursor{1544.868}	290.088|1544.868	2	13.55|13.66			0		13.59	1544.87	1544.87	-0.6	-H	C73H130N3O31	473636	13.3	GM1 d36:1_13.3	d	36	1
Sample_MSC_d5_MS3ITfinal_neg_1	Sample	MSC	d5	MS3ITfinal	neg	1	NA	ms	GM1 d36:1	13.33		GM1			NA				NA		13.58	1544.87	1544.87	0.1	-H	C73H130N3O31	118631	13.3	GM1 d36:1_13.3	d	36	1
Sample_MSC_d5_MS3ITfinal_neg_2	Sample	MSC	d5	MS3ITfinal	neg	2	NA	ms/ms	GM1 d36:1	13.33	GM1 d36:1	GM1	NeuAc_290{290.088}|M-NeuAc_M-291{1253.773}|Precursor{1544.868}	290.088|1253.773|1544.868	1	13.57			0		13.58	1544.87	1544.87	-1.9	-H	C73H130N3O31	411766	13.3	GM1 d36:1_13.3	d	36	1
Sample_MSC_d5_MS3ITfinal_neg_3	Sample	MSC	d5	MS3ITfinal	neg	3	NA	ms/ms	GM1 d36:1	13.33	GM1 d36:1	GM1	NeuAc_290{290.088}|Precursor{1544.868}	290.088|1544.868	1	13.6			0		13.61	1544.87	1544.87	0.1	-H	C73H130N3O31	361182	13.3	GM1 d36:1_13.3	d	36	1
Sample_MSC_d5_MS3ITfinal_neg_4	Sample	MSC	d5	MS3ITfinal	neg	4	NA	ms/ms	GM1 d36:1	13.33	GM1 d36:1	GM1	NeuAc_290{290.088}|Precursor{1544.868}	290.088|1544.868	2	13.58|13.66			0		13.61	1544.87	1544.87	-0.6	-H	C73H130N3O31	408626	13.3	GM1 d36:1_13.3	d	36	1
Sample_MSC_d5_MS3ITfinal_neg_5	Sample	MSC	d5	MS3ITfinal	neg	5	NA	ms/ms	GM1 d36:1	13.33	GM1 d36:1	GM1	NeuAc_290{290.088}|Precursor{1544.868}	290.088|1544.868	1	13.59			0		13.58	1544.87	1544.86	-3.9	-H	C73H130N3O31	323859	13.3	GM1 d36:1_13.3	d	36	1
Sample_OSTEO_d5_MS3ITfinal_neg_1	Sample	OSTEO	d5	MS3ITfinal	neg	1	NA	ms/ms	GM1 d36:1	13.33	GM1 d36:1	GM1	NeuAc_290{290.088}|M-NeuAc_M-291{1253.773}|Precursor{1544.868}	290.088|1253.773|1544.868	1	13.58			0		13.61	1544.87	1544.87	-0.6	-H	C73H130N3O31	575760	13.3	GM1 d36:1_13.3	d	36	1
Sample_OSTEO_d5_MS3ITfinal_neg_2	Sample	OSTEO	d5	MS3ITfinal	neg	2	NA	ms/ms	GM1 d36:1	13.33	GM1 d36:1	GM1	NeuAc_290{290.088}|M-NeuAc_M-291{1253.773}|Precursor{1544.868}	290.088|1253.773|1544.868	2	13.53|13.64			0		13.59	1544.87	1544.87	-0.6	-H	C73H130N3O31	675776	13.3	GM1 d36:1_13.3	d	36	1
Sample_OSTEO_d5_MS3ITfinal_neg_3	Sample	OSTEO	d5	MS3ITfinal	neg	3	NA	ms/ms	GM1 d36:1	13.33	GM1 d36:1	GM1	NeuAc_290{290.088}|Precursor{1544.868}	290.088|1544.868	1	13.58			0		13.61	1544.87	1544.87	-0.6	-H	C73H130N3O31	481958	13.3	GM1 d36:1_13.3	d	36	1
Sample_OSTEO_d5_MS3ITfinal_neg_4	Sample	OSTEO	d5	MS3ITfinal	neg	4	NA	ms/ms	GM1 d36:1	13.33	GM1 d36:1	GM1	NeuAc_290{290.088}|M-NeuAc_M-291{1253.773}|Precursor{1544.868}	290.088|1253.773|1544.868	1	13.59			0		13.61	1544.87	1544.87	-0.6	-H	C73H130N3O31	288979	13.3	GM1 d36:1_13.3	d	36	1
Sample_OSTEO_d5_MS3ITfinal_neg_5	Sample	OSTEO	d5	MS3ITfinal	neg	5	NA	ms/ms	GM1 d36:1	13.33	GM1 16:0-20:1;2	GM1	FA-H_FA-1(16:0){255.231}|FA_FA(16:0){256.240}|NeuAc_290{290.088}|LCB-2H2O_LCB-36(20:1){290.285}|M-NeuAc_M-291{1253.773}|Precursor{1544.868}	255.231|256.240|290.088|290.285|1253.773|1544.868	2	13.55|13.66			0		13.6	1544.87	1544.87	-0.6	-H	C73H130N3O31	570511	13.3	GM1 d36:1_13.3	d	36	1
Sample_OSTEO_d5_MS3ITfinal_neg_5	Sample	OSTEO	d5	MS3ITfinal	neg	5	NA	ms/ms	GM1 d36:1	13.33	GM1 16:0;2-20:1	GM1	LCB-H2O_LCB-18(16:0){254.247}|NeuAc_290{290.088}|FA-H4O_FA-20(20:1){290.261}|M-NeuAc_M-291{1253.773}|Precursor{1544.868}	254.247|290.088|290.261|1253.773|1544.868	2	13.55|13.66			0		13.6	1544.87	1544.87	-0.6	-H	C73H130N3O31	570511	13.3	GM1 d36:1_13.3	d	36	1
QC_TGE_no_MS3ITfinal_pos_1	QC	TGE	no	MS3ITfinal	pos	1	NA	ms	GM1 d38:1	15.86		GM1			NA				NA		15.93	1596.9	1596.9	0.1	+Na	C75H135N3NaO31	2.45801e+06	15.9	GM1 d38:1_15.9	d	38	1
QC_TGE_no_MS3ITfinal_pos_2	QC	TGE	no	MS3ITfinal	pos	2	NA	ms	GM1 d38:1	15.86		GM1			NA				NA		15.9	1596.9	1596.9	-1.2	+Na	C75H135N3NaO31	2854399	15.9	GM1 d38:1_15.9	d	38	1
QC_TGE_no_MS3ITfinal_pos_3	QC	TGE	no	MS3ITfinal	pos	3	NA	ms	GM1 d38:1	15.86		GM1			NA				NA		15.86	1596.9	1596.9	0.1	+Na	C75H135N3NaO31	2.68111e+06	15.9	GM1 d38:1_15.9	d	38	1
QC_TGE_no_MS3ITfinal_pos_1	QC	TGE	no	MS3ITfinal	pos	1	NA	ms	GM1 d38:1	15.86		GM1			NA				NA		15.93	1591.94	1591.94	0.1	+NH4	C75H139N4O31	3.94736e+06	15.9	GM1 d38:1_15.9	d	38	1
QC_TGE_no_MS3ITfinal_pos_2	QC	TGE	no	MS3ITfinal	pos	2	NA	ms	GM1 d38:1	15.86		GM1			NA				NA		15.91	1591.94	1591.94	0.1	+NH4	C75H139N4O31	4904738	15.9	GM1 d38:1_15.9	d	38	1
QC_TGE_no_MS3ITfinal_pos_3	QC	TGE	no	MS3ITfinal	pos	3	NA	ms	GM1 d38:1	15.86		GM1			NA				NA		15.85	1591.94	1591.94	0.7	+NH4	C75H139N4O31	4017693	15.9	GM1 d38:1_15.9	d	38	1
QC_TGE_no_MS3ITfinal_neg_1	QC	TGE	no	MS3ITfinal	neg	1	NA	ms/ms	GM1 d38:1	15.86	GM1 15:0-23:1;2	GM1	FA-H3O_FA-19(15:0){223.205}|NeuAc_290{290.088}|LCB-H2O_LCB-18(23:1){350.341}|M-NeuAc-Hex-HexNAc_M-656{916.673}|M-NeuAc_M-291{1281.805}|Precursor{1572.901}	223.205|290.088|350.341|916.673|1281.805|1572.901	6	15.65|15.73|15.83|15.92|16.01|16.12			0		15.89	1572.9	1572.9	0.1	-H	C75H134N3O31	6756125	15.9	GM1 d38:1_15.9	d	38	1
QC_TGE_no_MS3ITfinal_neg_2	QC	TGE	no	MS3ITfinal	neg	2	NA	ms/ms	GM1 d38:1	15.86	GM1 d38:1	GM1	NeuAc_290{290.088}|M-NeuAc-Hex-HexNAc_M-656{916.673}|M-NeuAc-Hex-O_M-471{1101.741}|M-NeuAc_M-291{1281.805}|Precursor{1572.901}	290.088|916.673|1101.741|1281.805|1572.901	6	15.57|15.66|15.74|15.83|15.92|16.03			0		15.83	1572.9	1572.9	0.1	-H	C75H134N3O31	6.70008e+06	15.9	GM1 d38:1_15.9	d	38	1
QC_TGE_no_MS3ITfinal_neg_3	QC	TGE	no	MS3ITfinal	neg	3	NA	ms/ms	GM1 d38:1	15.86	GM1 d38:1	GM1	NeuAc_290{290.088}|HexNAc-Hex-Hex_526{526.177}|M-NeuAc-Hex-HexNAc_M-656{916.673}|Precursor{1572.901}	290.088|526.177|916.673|1572.901	6	15.53|15.63|15.72|15.81|15.90|16.00			0		15.83	1572.9	1572.9	0.1	-H	C75H134N3O31	6.94196e+06	15.9	GM1 d38:1_15.9	d	38	1
Sample_ADIPO_d5_MS3ITfinal_neg_3	Sample	ADIPO	d5	MS3ITfinal	neg	3	NA	ms/ms	GM1 d39:2	13.27	GM1 d39:2	GM1	NeuAc_290{290.088}	290.088	3	13.18|13.28|13.41			0		13.27	1584.9	1584.9	-1.8	-H	C76H134N3O31	4538111	13.3	GM1 d39:2_13.3	d	39	2
Sample_ADIPO_d5_MS3ITfinal_neg_4	Sample	ADIPO	d5	MS3ITfinal	neg	4	NA	ms/ms	GM1 d39:2	13.27	GM1 d39:2	GM1	NeuAc_290{290.088}	290.088	3	13.16|13.26|13.35			0		13.26	1584.9	1584.9	-1.8	-H	C76H134N3O31	4.04419e+06	13.3	GM1 d39:2_13.3	d	39	2
Sample_ADIPO_d5_MS3ITfinal_neg_5	Sample	ADIPO	d5	MS3ITfinal	neg	5	NA	ms/ms	GM1 d39:2	13.27	GM1 d39:2	GM1	NeuAc_290{290.088}	290.088	3	13.22|13.31|13.40			0		13.31	1584.9	1584.9	-0.6	-H	C76H134N3O31	2.8739e+06	13.3	GM1 d39:2_13.3	d	39	2
Sample_CHONDRO_d5_MS3ITfinal_neg_1	Sample	CHONDRO	d5	MS3ITfinal	neg	1	NA	ms/ms	GM1 d39:2	13.27	GM1 d39:2	GM1	NeuAc_290{290.088}	290.088	2	13.24|13.33			0		13.32	1584.9	1584.9	-1.8	-H	C76H134N3O31	1.92241e+06	13.3	GM1 d39:2_13.3	d	39	2
Sample_MSC_d5_MS3ITfinal_neg_3	Sample	MSC	d5	MS3ITfinal	neg	3	NA	ms/ms	GM1 d39:2	13.27	GM1 d39:2	GM1	NeuAc_290{290.088}	290.088	3	13.18|13.27|13.36			0		13.28	1584.9	1584.9	-1.8	-H	C76H134N3O31	4420618	13.3	GM1 d39:2_13.3	d	39	2
QC_Pool_d5_MS3ITfinal_neg_1	QC	Pool	d5	MS3ITfinal	neg	1	NA	ms/ms	GM1 d40:1	19.12	GM1 d40:1	GM1	NeuAc_290{290.088}|M-NeuAc_M-291{1309.836}|Precursor{1600.932}	290.088|1309.836|1600.932	2	19.03|19.12			0		19.1	1600.93	1600.93	-2.4	-H	C77H138N3O31	1.15108e+06	19.1	GM1 d40:1_19.1	d	40	1
Sample_ADIPO_d5_MS3ITfinal_neg_1	Sample	ADIPO	d5	MS3ITfinal	neg	1	NA	ms	GM1 d40:1	19.12		GM1			NA				NA		19.1	1600.93	1600.93	-2.4	-H	C77H138N3O31	90977.4	19.1	GM1 d40:1_19.1	d	40	1
Sample_ADIPO_d5_MS3ITfinal_neg_2	Sample	ADIPO	d5	MS3ITfinal	neg	2	NA	ms	GM1 d40:1	19.12		GM1			NA				NA		19.07	1600.93	1600.93	0.1	-H	C77H138N3O31	61790.5	19.1	GM1 d40:1_19.1	d	40	1
Sample_ADIPO_d5_MS3ITfinal_neg_3	Sample	ADIPO	d5	MS3ITfinal	neg	3	NA	ms	GM1 d40:1	19.12		GM1			NA				NA		19.05	1600.93	1600.93	-1.8	-H	C77H138N3O31	115121	19.1	GM1 d40:1_19.1	d	40	1
Sample_ADIPO_d5_MS3ITfinal_neg_5	Sample	ADIPO	d5	MS3ITfinal	neg	5	NA	ms	GM1 d40:1	19.12		GM1			NA				NA		19.08	1600.93	1600.93	-0.6	-H	C77H138N3O31	114698	19.1	GM1 d40:1_19.1	d	40	1
Sample_CHONDRO_d5_MS3ITfinal_neg_2	Sample	CHONDRO	d5	MS3ITfinal	neg	2	NA	ms/ms	GM1 d40:1	19.12	GM1 d40:1	GM1	NeuAc_290{290.088}|M-NeuAc_M-291{1309.836}|Precursor{1600.932}	290.088|1309.836|1600.932	5	18.78|18.91|19.03|19.12|19.21			0		19.12	1600.93	1600.93	-1.8	-H	C77H138N3O31	2.64534e+06	19.1	GM1 d40:1_19.1	d	40	1
Sample_CHONDRO_d5_MS3ITfinal_neg_3	Sample	CHONDRO	d5	MS3ITfinal	neg	3	NA	ms/ms	GM1 d40:1	19.12	GM1 d40:1	GM1	NeuAc_290{290.088}|M-NeuAc_M-291{1309.836}|Precursor{1600.932}	290.088|1309.836|1600.932	5	18.91|19.01|19.12|19.21|19.30			0		19.16	1600.93	1600.93	-1.2	-H	C77H138N3O31	3.00431e+06	19.1	GM1 d40:1_19.1	d	40	1
Sample_CHONDRO_d5_MS3ITfinal_neg_4	Sample	CHONDRO	d5	MS3ITfinal	neg	4	NA	ms/ms	GM1 d40:1	19.12	GM1 d40:1	GM1	NeuAc_290{290.088}|M-NeuAc-Hex_M-453{1147.784}|M-NeuAc_M-291{1309.836}|Precursor{1600.932}	290.088|1147.784|1309.836|1600.932	4	18.89|19.01|19.10|19.19			0		19.12	1600.93	1600.93	1.3	-H	C77H138N3O31	1.9613e+06	19.1	GM1 d40:1_19.1	d	40	1
Sample_CHONDRO_d5_MS3ITfinal_neg_5	Sample	CHONDRO	d5	MS3ITfinal	neg	5	NA	ms/ms	GM1 d40:1	19.12	GM1 d40:1	GM1	NeuAc_290{290.088}|M-NeuAc_M-291{1309.836}|Precursor{1600.932}	290.088|1309.836|1600.932	4	18.94|19.03|19.12|19.21			0		19.1	1600.93	1600.93	-1.8	-H	C77H138N3O31	2.36935e+06	19.1	GM1 d40:1_19.1	d	40	1
Sample_MSC_d5_MS3ITfinal_neg_1	Sample	MSC	d5	MS3ITfinal	neg	1	NA	ms	GM1 d40:1	19.12		GM1			NA				NA		19.07	1600.93	1600.93	-1.2	-H	C77H138N3O31	297961	19.1	GM1 d40:1_19.1	d	40	1
Sample_MSC_d5_MS3ITfinal_neg_2	Sample	MSC	d5	MS3ITfinal	neg	2	NA	ms/ms	GM1 d40:1	19.12	GM1 d40:1	GM1	NeuAc_290{290.088}|NeuAc-Hex-O_470{470.151}|Precursor{1600.932}	290.088|470.151|1600.932	2	18.96|19.07			0		19.05	1600.93	1600.93	-0.6	-H	C77H138N3O31	853510	19.1	GM1 d40:1_19.1	d	40	1
Sample_MSC_d5_MS3ITfinal_neg_3	Sample	MSC	d5	MS3ITfinal	neg	3	NA	ms/ms	GM1 d40:1	19.12	GM1 d40:1	GM1	NeuAc_290{290.088}|Precursor{1600.932}	290.088|1600.932	1	19.03			0		19.08	1600.93	1600.93	-1.2	-H	C77H138N3O31	896629	19.1	GM1 d40:1_19.1	d	40	1
Sample_MSC_d5_MS3ITfinal_neg_4	Sample	MSC	d5	MS3ITfinal	neg	4	NA	ms/ms	GM1 d40:1	19.12	GM1 d40:1	GM1	NeuAc_290{290.088}|M-NeuAc-Hex-HexNAc_M-656{944.703}|Precursor{1600.932}	290.088|944.703|1600.932	2	19.01|19.12			0		19.08	1600.93	1600.93	-1.8	-H	C77H138N3O31	954912	19.1	GM1 d40:1_19.1	d	40	1
Sample_MSC_d5_MS3ITfinal_neg_5	Sample	MSC	d5	MS3ITfinal	neg	5	NA	ms/ms	GM1 d40:1	19.12	GM1 20:0;2-20:1	GM1	LCB-CH4O2_LCB-48(20:0){280.300}|NeuAc_290{290.088}|FA-H4O_FA-20(20:1){290.261}|Precursor{1600.932}	280.300|290.088|290.261|1600.932	2	19.00|19.08			0		19.07	1600.93	1600.93	-0.6	-H	C77H138N3O31	703630	19.1	GM1 d40:1_19.1	d	40	1
Sample_OSTEO_d5_MS3ITfinal_neg_2	Sample	OSTEO	d5	MS3ITfinal	neg	2	NA	ms/ms	GM1 d40:1	19.12	GM1 d40:1	GM1	NeuAc_290{290.088}|M-NeuAc_M-291{1309.836}|Precursor{1600.932}	290.088|1309.836|1600.932	6	18.92|19.01|19.10|19.19|19.30|19.44			0		19.16	1600.93	1600.93	-1.2	-H	C77H138N3O31	3.60311e+06	19.1	GM1 d40:1_19.1	d	40	1
Sample_OSTEO_d5_MS3ITfinal_neg_3	Sample	OSTEO	d5	MS3ITfinal	neg	3	NA	ms/ms	GM1 d40:1	19.12	GM1 d40:1	GM1	NeuAc_290{290.088}|M-NeuAc_M-291{1309.836}|Precursor{1600.932}	290.088|1309.836|1600.932	4	19.01|19.19|19.28|19.39			0		19.17	1600.93	1600.93	-1.2	-H	C77H138N3O31	3.90983e+06	19.1	GM1 d40:1_19.1	d	40	1
Sample_OSTEO_d5_MS3ITfinal_neg_4	Sample	OSTEO	d5	MS3ITfinal	neg	4	NA	ms/ms	GM1 d40:1	19.12	GM1 d40:1	GM1	NeuAc_290{290.088}|M-NeuAc_M-291{1309.836}|Precursor{1600.932}	290.088|1309.836|1600.932	4	18.96|19.07|19.19|19.28			0		19.16	1600.93	1600.93	-1.2	-H	C77H138N3O31	3.458e+06	19.1	GM1 d40:1_19.1	d	40	1
Sample_OSTEO_d5_MS3ITfinal_neg_5	Sample	OSTEO	d5	MS3ITfinal	neg	5	NA	ms/ms	GM1 d40:1	19.12	GM1 20:0-20:1;2	GM1	NeuAc_290{290.088}|LCB-2H2O_LCB-36(20:1){290.285}|M-NeuAc_M-291{1309.836}|Precursor{1600.932}	290.088|290.285|1309.836|1600.932	4	19.00|19.12|19.21|19.30	Hex-O_179_MS3{179.056}|FA-H_FA-1_MS3(20:0){311.295}|FA_FA_MS3(20:0){312.302}|NeuAc-Hex_452_MS3{452.139}	179.056|311.295|312.302|452.139	3	19.21|19.21|19.21	19.14	1600.93	1600.93	-1.2	-H	C77H138N3O31	5.02068e+06	19.1	GM1 d40:1_19.1	d	40	1
QC_Pool_d5_MS3ITfinal_neg_1	QC	Pool	d5	MS3ITfinal	neg	1	NA	ms	GM1 d41:1	20.16		GM1			NA				NA		20.01	806.97	806.968	-2.5	-H2	C78H139N3O31	88894.9	20.2	GM1 d41:1_20.2	d	41	1
Sample_ADIPO_d5_MS3ITfinal_neg_1	Sample	ADIPO	d5	MS3ITfinal	neg	1	NA	ms	GM1 d41:1	20.16		GM1			NA				NA		20.17	1614.95	1614.95	0.1	-H	C78H140N3O31	77079.2	20.2	GM1 d41:1_20.2	d	41	1
Sample_ADIPO_d5_MS3ITfinal_neg_4	Sample	ADIPO	d5	MS3ITfinal	neg	4	NA	ms	GM1 d41:1	20.16		GM1			NA				NA		20.17	1614.95	1614.95	0.1	-H	C78H140N3O31	160010	20.2	GM1 d41:1_20.2	d	41	1
Sample_ADIPO_d5_MS3ITfinal_neg_5	Sample	ADIPO	d5	MS3ITfinal	neg	5	NA	ms	GM1 d41:1	20.16		GM1			NA				NA		20.19	1614.95	1614.95	-0.6	-H	C78H140N3O31	146699	20.2	GM1 d41:1_20.2	d	41	1
Sample_CHONDRO_d5_MS3ITfinal_neg_1	Sample	CHONDRO	d5	MS3ITfinal	neg	1	NA	ms/ms	GM1 d41:1	20.16	GM1 d41:1	GM1	NeuAc_290{290.088}|M-NeuAc_M-291{1323.852}|Precursor{1614.948}	290.088|1323.852|1614.948	3	20.08|20.17|20.26			0		20.17	1614.95	1614.95	-0.6	-H	C78H140N3O31	1.24543e+06	20.2	GM1 d41:1_20.2	d	41	1
Sample_CHONDRO_d5_MS3ITfinal_neg_2	Sample	CHONDRO	d5	MS3ITfinal	neg	2	NA	ms/ms	GM1 d41:1	20.16	GM1 18:0-23:1;2	GM1	FA-H_FA-1(18:0){283.264}|NeuAc_290{290.088}|M-Hex-HexNAc-Hex-NeuAc-O_M-836{778.657}|M-NeuAc_M-291{1323.852}|Precursor{1614.948}	283.264|290.088|778.657|1323.852|1614.948	2	20.12|20.21	LCB-2H2O_LCB-36_MS3(23:1){332.331}	332.331	1	20.12	20.14	1614.95	1614.95	0.7	-H	C78H140N3O31	1155812	20.2	GM1 d41:1_20.2	d	41	1
Sample_CHONDRO_d5_MS3ITfinal_neg_3	Sample	CHONDRO	d5	MS3ITfinal	neg	3	NA	ms/ms	GM1 d41:1	20.16	GM1 d41:1	GM1	NeuAc_290{290.088}|M-NeuAc_M-291{1323.852}|Precursor{1614.948}	290.088|1323.852|1614.948	3	20.01|20.14|20.23			0		20.17	1614.95	1614.95	-0.6	-H	C78H140N3O31	1.48518e+06	20.2	GM1 d41:1_20.2	d	41	1
Sample_CHONDRO_d5_MS3ITfinal_neg_4	Sample	CHONDRO	d5	MS3ITfinal	neg	4	NA	ms/ms	GM1 d41:1	20.16	GM1 18:0-23:1;2	GM1	FA-H_FA-1(18:0){283.264}|NeuAc_290{290.088}|LCB-CH4O2_LCB-48(23:1){320.331}|M-NeuAc_M-291{1323.852}|Precursor{1614.948}	283.264|290.088|320.331|1323.852|1614.948	2	20.14|20.23			0		20.17	1614.95	1614.95	0.1	-H	C78H140N3O31	936789	20.2	GM1 d41:1_20.2	d	41	1
Sample_CHONDRO_d5_MS3ITfinal_neg_5	Sample	CHONDRO	d5	MS3ITfinal	neg	5	NA	ms/ms	GM1 d41:1	20.16	GM1 16:1;2-25:0	GM1	LCB-H6ON_LCB-36(16:1){235.205}|NeuAc_290{290.088}|FA-H_FA-1(25:0){381.372}|M-NeuAc_M-291{1323.852}|Precursor{1614.948}	235.205|290.088|381.372|1323.852|1614.948	2	20.10|20.21			0		20.14	1614.95	1614.95	-0.6	-H	C78H140N3O31	1.00957e+06	20.2	GM1 d41:1_20.2	d	41	1
Sample_MSC_d5_MS3ITfinal_neg_1	Sample	MSC	d5	MS3ITfinal	neg	1	NA	ms	GM1 d41:1	20.16		GM1			NA				NA		20.14	1614.95	1614.95	0.1	-H	C78H140N3O31	37586.8	20.2	GM1 d41:1_20.2	d	41	1
Sample_MSC_d5_MS3ITfinal_neg_2	Sample	MSC	d5	MS3ITfinal	neg	2	NA	ms	GM1 d41:1	20.16		GM1			NA				NA		20.14	1614.95	1614.95	-0.6	-H	C78H140N3O31	127110	20.2	GM1 d41:1_20.2	d	41	1
Sample_MSC_d5_MS3ITfinal_neg_3	Sample	MSC	d5	MS3ITfinal	neg	3	NA	ms	GM1 d41:1	20.16		GM1			NA				NA		20.17	1614.95	1614.95	-0.6	-H	C78H140N3O31	93823.9	20.2	GM1 d41:1_20.2	d	41	1
Sample_MSC_d5_MS3ITfinal_neg_4	Sample	MSC	d5	MS3ITfinal	neg	4	NA	ms	GM1 d41:1	20.16		GM1			NA				NA		20.17	1614.95	1614.95	-0.6	-H	C78H140N3O31	153553	20.2	GM1 d41:1_20.2	d	41	1
Sample_MSC_d5_MS3ITfinal_neg_5	Sample	MSC	d5	MS3ITfinal	neg	5	NA	ms	GM1 d41:1	20.16		GM1			NA				NA		20.14	1614.95	1614.95	0.1	-H	C78H140N3O31	139015	20.2	GM1 d41:1_20.2	d	41	1
Sample_OSTEO_d5_MS3ITfinal_neg_2	Sample	OSTEO	d5	MS3ITfinal	neg	2	NA	ms/ms	GM1 d41:1	20.16	GM1 d41:1	GM1	NeuAc_290{290.088}|M-NeuAc_M-291{1323.852}|Precursor{1614.948}	290.088|1323.852|1614.948	2	20.08|20.19			0		20.17	1614.95	1614.95	0.1	-H	C78H140N3O31	1.49044e+06	20.2	GM1 d41:1_20.2	d	41	1
Sample_OSTEO_d5_MS3ITfinal_neg_4	Sample	OSTEO	d5	MS3ITfinal	neg	4	NA	ms/ms	GM1 d41:1	20.16	GM1 18:0-23:1;2	GM1	FA-H_FA-1(18:0){283.264}|NeuAc_290{290.088}|LCB-H6ON_LCB-36(23:1){333.315}|Precursor{1614.948}	283.264|290.088|333.315|1614.948	3	20.07|20.17|20.28			0		20.17	1614.95	1614.95	-0.6	-H	C78H140N3O31	1.4718e+06	20.2	GM1 d41:1_20.2	d	41	1
QC_Pool_d5_MS3ITfinal_neg_1	QC	Pool	d5	MS3ITfinal	neg	1	NA	ms/ms	GM1 d42:1	20.82	GM1 18:1-24:0;2	GM1	FA-H_FA-1(18:1){281.247}|NeuAc_290{290.088}|LCB-H2O_LCB-18(24:0){366.374}|M-NeuAc-Hex-HexNAc_M-656{972.735}|M-NeuAc_M-291{1337.867}|Precursor{1628.962}	281.247|290.088|366.374|972.735|1337.867|1628.962	4	20.67|20.76|20.85|20.94			0		20.78	1628.96	1628.96	-0.6	-H	C79H142N3O31	7.51082e+06	20.8	GM1 d42:1_20.8	d	42	1
Sample_ADIPO_d5_MS3ITfinal_neg_1	Sample	ADIPO	d5	MS3ITfinal	neg	1	NA	ms/ms	GM1 d42:1	20.82	GM1 d42:1	GM1	NeuAc_290{290.088}|M-NeuAc_M-291{1337.867}|Precursor{1628.962}	290.088|1337.867|1628.962	2	20.73|20.82			0		20.8	1628.96	1628.96	-1.2	-H	C79H142N3O31	932018	20.8	GM1 d42:1_20.8	d	42	1
Sample_ADIPO_d5_MS3ITfinal_neg_2	Sample	ADIPO	d5	MS3ITfinal	neg	2	NA	ms/ms	GM1 d42:1	20.82	GM1 d42:1	GM1	NeuAc_290{290.088}|M-NeuAc_M-291{1337.867}|Precursor{1628.962}	290.088|1337.867|1628.962	2	20.73|20.82			0		20.8	1628.96	1628.96	-0.6	-H	C79H142N3O31	1082999	20.8	GM1 d42:1_20.8	d	42	1
Sample_ADIPO_d5_MS3ITfinal_neg_3	Sample	ADIPO	d5	MS3ITfinal	neg	3	NA	ms/ms	GM1 d42:1	20.82	GM1 d42:1	GM1	NeuAc_290{290.088}|M-NeuAc_M-291{1337.867}|Precursor{1628.962}	290.088|1337.867|1628.962	2	20.73|20.82			0		20.8	1628.96	1628.96	-0.6	-H	C79H142N3O31	1.02993e+06	20.8	GM1 d42:1_20.8	d	42	1
Sample_ADIPO_d5_MS3ITfinal_neg_4	Sample	ADIPO	d5	MS3ITfinal	neg	4	NA	ms/ms	GM1 d42:1	20.82	GM1 d42:1	GM1	NeuAc_290{290.088}|M-NeuAc_M-291{1337.867}|Precursor{1628.962}	290.088|1337.867|1628.962	2	20.75|20.82			0		20.8	1628.96	1628.96	-0.6	-H	C79H142N3O31	742952	20.8	GM1 d42:1_20.8	d	42	1
Sample_ADIPO_d5_MS3ITfinal_neg_5	Sample	ADIPO	d5	MS3ITfinal	neg	5	NA	ms/ms	GM1 d42:1	20.82	GM1 d42:1	GM1	NeuAc_290{290.088}|M-NeuAc_M-291{1337.867}|Precursor{1628.962}	290.088|1337.867|1628.962	2	20.76|20.87			0		20.82	1628.96	1628.96	0.7	-H	C79H142N3O31	817832	20.8	GM1 d42:1_20.8	d	42	1
Sample_CHONDRO_d5_MS3ITfinal_pos_1	Sample	CHONDRO	d5	MS3ITfinal	pos	1	NA	ms/ms	GM1 d42:1	20.82	GM1 20:1;2-22:0	GM1	HexNAc_204{204.086}|NeuAc-H2O_274{274.093}|NeuAc_292{292.103}|LCB-2H2O_LCB-36(20:1){292.300}|Hex-HexNAc_366{366.139}|M-NeuAc-Hex-HexNAc-Hex-Hex-O_M-998{632.634}|NeuAc-Hex-HexNAc_657{657.235}|Precursor{1630.978}	204.086|274.093|292.103|292.300|366.139|632.634|657.235|1630.978	4	20.66|20.76|20.85|20.98	HexNAc-O_222_MS3{222.098}|NeuAc_292_MS3{292.103}|LCB-2H2O_LCB-36_MS3(20:1){292.300}|NeuAc-O_310_MS3{310.113}|LCB-H2O_LCB-18_MS3(20:1){310.310}|FA-H2O_FA-18_MS3(22:0){322.324}	222.098|292.103|292.300|310.113|310.310|322.324	3	21.00|21.00|21.00	20.82	1630.98	1630.98	0.1	+H	C79H144N3O31	24566620	20.8	GM1 d42:1_20.8	d	42	1
Sample_CHONDRO_d5_MS3ITfinal_pos_5	Sample	CHONDRO	d5	MS3ITfinal	pos	5	NA	ms/ms	GM1 d42:1	20.82	GM1 20:1;2-22:0	GM1	HexNAc_204{204.086}|NeuAc-H2O_274{274.093}|NeuAc_292{292.103}|LCB-2H2O_LCB-36(20:1){292.300}|Hex-HexNAc_366{366.139}|M-NeuAc-Hex-HexNAc-Hex-Hex-O_M-998{632.634}|NeuAc-Hex-HexNAc_657{657.235}|M-NeuAc-Hex-HexNAc-O_M-674{956.740}	204.086|274.093|292.103|292.300|366.139|632.634|657.235|956.740	4	20.67|20.76|20.87|20.98	Hex_163_MS3{163.061}|HexNAc_204_MS3{204.086}|HexNAc-O_222_MS3{222.098}|NeuAc-H2O_274_MS3{274.093}|NeuAc_292_MS3{292.103}|LCB-2H2O_LCB-36_MS3(20:1){292.300}|NeuAc-O_310_MS3{310.113}|LCB-H2O_LCB-18_MS3(20:1){310.310}|FA-H2O_FA-18_MS3(22:0){322.324}|FA_FA_MS3(22:0){340.334}|Hex-HexNAc_366_MS3{366.139}|NeuAc-Hex_454_MS3{454.156}|M-NeuAc-Hex-HexNAc-Hex-Hex-O_M-998_MS3{632.634}	163.061|204.086|222.098|274.093|292.103|292.300|310.113|310.310|322.324|340.334|366.139|454.156|632.634	14	20.78|20.78|20.78|20.78|20.78|20.78|20.87|20.87|20.87|20.87|20.87|20.98|20.98|20.98	20.8	1630.98	1630.98	0.1	+H	C79H144N3O31	21991544	20.8	GM1 d42:1_20.8	d	42	1
Sample_CHONDRO_d5_MS3ITfinal_neg_1	Sample	CHONDRO	d5	MS3ITfinal	neg	1	NA	ms/ms	GM1 d42:1	20.82	GM1 19:0-23:1;2	GM1	FA-H2O_FA-18(19:0){280.276}|NeuAc_290{290.088}|LCB-H2O_LCB-18(23:1){350.341}|M-NeuAc-Hex-HexNAc_M-656{972.735}|M-NeuAc-Hex_M-453{1175.815}|M-NeuAc_M-291{1337.867}|Precursor{1628.962}	280.276|290.088|350.341|972.735|1175.815|1337.867|1628.962	5	20.62|20.76|20.85|20.94|21.03			0		20.83	1628.96	1628.96	-0.6	-H	C79H142N3O31	16330653	20.8	GM1 d42:1_20.8	d	42	1
Sample_CHONDRO_d5_MS3ITfinal_neg_1	Sample	CHONDRO	d5	MS3ITfinal	neg	1	NA	ms/ms	GM1 d42:1	20.82	GM1 18:1;2-24:0	GM1	LCB-H2O_LCB-18(18:1){280.264}|NeuAc_290{290.088}|FA-H2O_FA-18(24:0){350.355}|M-NeuAc-Hex-HexNAc_M-656{972.735}|M-NeuAc-Hex_M-453{1175.815}|M-NeuAc_M-291{1337.867}|Precursor{1628.962}	280.264|290.088|350.355|972.735|1175.815|1337.867|1628.962	5	20.62|20.76|20.85|20.94|21.03			0		20.83	1628.96	1628.96	-0.6	-H	C79H142N3O31	16330653	20.8	GM1 d42:1_20.8	d	42	1
Sample_CHONDRO_d5_MS3ITfinal_neg_2	Sample	CHONDRO	d5	MS3ITfinal	neg	2	NA	ms/ms	GM1 d42:1	20.82	GM1 d42:1	GM1	NeuAc_290{290.088}|M-NeuAc-Hex-HexNAc_M-656{972.735}|M-NeuAc-Hex_M-453{1175.815}|M-NeuAc_M-291{1337.867}|Precursor{1628.962}	290.088|972.735|1175.815|1337.867|1628.962	4	20.60|20.73|20.87|20.96			0		20.8	1628.96	1628.96	-0.6	-H	C79H142N3O31	16186327	20.8	GM1 d42:1_20.8	d	42	1
Sample_CHONDRO_d5_MS3ITfinal_neg_3	Sample	CHONDRO	d5	MS3ITfinal	neg	3	NA	ms/ms	GM1 d42:1	20.82	GM1 d42:1	GM1	NeuAc_290{290.088}|M-NeuAc-Hex-HexNAc_M-656{972.735}|M-NeuAc_M-291{1337.867}|Precursor{1628.962}	290.088|972.735|1337.867|1628.962	5	20.60|20.73|20.82|20.92|21.01			1	20.6	20.82	1628.96	1628.96	-0.6	-H	C79H142N3O31	17354378	20.8	GM1 d42:1_20.8	d	42	1
Sample_CHONDRO_d5_MS3ITfinal_neg_4	Sample	CHONDRO	d5	MS3ITfinal	neg	4	NA	ms/ms	GM1 d42:1	20.82	GM1 18:0-24:1;2	GM1	FA-H_FA-1(18:0){283.264}|NeuAc_290{290.088}|Hex-HexNAc_364{364.124}|LCB-H2O_LCB-18(24:1){364.358}|M-NeuAc-Hex-HexNAc_M-656{972.735}|M-NeuAc-Hex_M-453{1175.815}|M-NeuAc_M-291{1337.867}|Precursor{1628.962}	283.264|290.088|364.124|364.358|972.735|1175.815|1337.867|1628.962	5	20.60|20.76|20.85|20.94|21.08			0		20.83	1628.96	1628.96	-0.6	-H	C79H142N3O31	13361411	20.8	GM1 d42:1_20.8	d	42	1
Sample_CHONDRO_d5_MS3ITfinal_neg_5	Sample	CHONDRO	d5	MS3ITfinal	neg	5	NA	ms/ms	GM1 d42:1	20.82	GM1 18:1-24:0;2	GM1	FA-H_FA-1(18:1){281.247}|NeuAc_290{290.088}|M-Hex-HexNAc-Hex-NeuAc_M-818{810.682}|M-NeuAc-Hex-HexNAc_M-656{972.735}|M-NeuAc_M-291{1337.867}|Precursor{1628.962}	281.247|290.088|810.682|972.735|1337.867|1628.962	5	20.60|20.71|20.80|20.91|21.03	FA-H3O_FA-19_MS3(18:1){263.237}|LCB-H2O_LCB-18_MS3(24:0){366.374}|M-NeuAc-Hex-HexNAc-Hex-Hex_M-980_MS3{648.629}|M-Hex-HexNAc-Hex-NeuAc-O_M-836_MS3{792.672}	263.237|366.374|648.629|792.672	3	20.91|20.91|20.91	20.78	1628.96	1628.96	-0.6	-H	C79H142N3O31	16282910	20.8	GM1 d42:1_20.8	d	42	1
Sample_MSC_d5_MS3ITfinal_neg_2	Sample	MSC	d5	MS3ITfinal	neg	2	NA	ms/ms	GM1 d42:1	20.82	GM1 d42:1	GM1	NeuAc_290{290.088}|M-NeuAc_M-291{1337.867}|Precursor{1628.962}	290.088|1337.867|1628.962	2	20.73|20.82			0		20.8	1628.96	1628.96	-1.8	-H	C79H142N3O31	721435	20.8	GM1 d42:1_20.8	d	42	1
Sample_MSC_d5_MS3ITfinal_neg_4	Sample	MSC	d5	MS3ITfinal	neg	4	NA	ms/ms	GM1 d42:1	20.82	GM1 d42:1	GM1	NeuAc_290{290.088}|M-NeuAc_M-291{1337.867}|Precursor{1628.962}	290.088|1337.867|1628.962	2	20.76|20.83			0		20.83	1628.96	1628.96	-0.6	-H	C79H142N3O31	871842	20.8	GM1 d42:1_20.8	d	42	1
Sample_OSTEO_d5_MS3ITfinal_pos_4	Sample	OSTEO	d5	MS3ITfinal	pos	4	NA	ms/ms	GM1 d42:1	20.82	GM1 20:1;2-22:0	GM1	Hex_163{163.061}|HexNAc_204{204.086}|NeuAc-H2O_274{274.093}|NeuAc_292{292.103}|LCB-2H2O_LCB-36(20:1){292.300}|Hex-HexNAc_366{366.139}|M-NeuAc-Hex-HexNAc-Hex-Hex-O_M-998{632.634}|NeuAc-Hex-HexNAc_657{657.235}|M-Hex-HexNAc-Hex-NeuAc_M-818{812.697}|M-NeuAc-Hex-HexNAc-O_M-674{956.740}|Precursor{1630.978}	163.061|204.086|274.093|292.103|292.300|366.139|632.634|657.235|812.697|956.740|1630.978	3	20.69|20.82|21.05	Hex_163_MS3{163.061}|HexNAc_204_MS3{204.086}|HexNAc-O_222_MS3{222.098}|NeuAc-H2O_274_MS3{274.093}|NeuAc_292_MS3{292.103}|LCB-2H2O_LCB-36_MS3(20:1){292.300}|FA-H2O_FA-18_MS3(22:0){322.324}|Hex-HexNAc_366_MS3{366.139}|NeuAc-Hex_454_MS3{454.156}|NeuAc-Hex-O_472_MS3{472.166}	163.061|204.086|222.098|274.093|292.103|292.300|322.324|366.139|454.156|472.166	5	20.69|20.71|20.71|20.71|20.71	20.82	1630.98	1630.98	0.1	+H	C79H144N3O31	29001220	20.8	GM1 d42:1_20.8	d	42	1
Sample_OSTEO_d5_MS3ITfinal_neg_1	Sample	OSTEO	d5	MS3ITfinal	neg	1	NA	ms/ms	GM1 d42:1	20.82	GM1 d42:1	GM1	NeuAc_290{290.088}|M-NeuAc-Hex-HexNAc_M-656{972.735}|M-NeuAc_M-291{1337.867}|Precursor{1628.962}	290.088|972.735|1337.867|1628.962	5	20.69|20.78|20.85|20.94|21.03			0		20.82	1628.96	1628.96	-0.6	-H	C79H142N3O31	14547634	20.8	GM1 d42:1_20.8	d	42	1
Sample_OSTEO_d5_MS3ITfinal_neg_2	Sample	OSTEO	d5	MS3ITfinal	neg	2	NA	ms/ms	GM1 d42:1	20.82	GM1 18:0-24:1;2	GM1	FA-H_FA-1(18:0){283.264}|NeuAc_290{290.088}|LCB-CH4O2_LCB-48(24:1){334.346}|M-NeuAc-Hex-HexNAc_M-656{972.735}|M-NeuAc_M-291{1337.867}|Precursor{1628.962}	283.264|290.088|334.346|972.735|1337.867|1628.962	5	20.66|20.75|20.83|20.92|21.10			0		20.82	1628.96	1628.96	-0.6	-H	C79H142N3O31	20128144	20.8	GM1 d42:1_20.8	d	42	1
Sample_OSTEO_d5_MS3ITfinal_neg_3	Sample	OSTEO	d5	MS3ITfinal	neg	3	NA	ms/ms	GM1 d42:1	20.82	GM1 20:1-22:0;2	GM1	NeuAc_290{290.088}|FA-H4O_FA-20(20:1){290.261}|M-NeuAc-Hex-HexNAc_M-656{972.735}|M-Hex-HexNAc_M-365{1263.830}|M-NeuAc_M-291{1337.867}|Precursor{1628.962}	290.088|290.261|972.735|1263.830|1337.867|1628.962	5	20.67|20.76|20.83|20.92|21.03	Hex-O_179_MS3{179.056}|NeuAc_290_MS3{290.088}|FA-H4O_FA-20_MS3(20:1){290.261}|FA-H3O_FA-19_MS3(20:1){291.269}|NeuAc-O_308_MS3{308.098}|LCB-CH4O2_LCB-48_MS3(22:0){308.331}|FA_FA_MS3(20:1){310.286}	179.056|290.088|290.261|291.269|308.098|308.331|310.286	4	20.67|20.67|20.67|20.67	20.83	1628.96	1628.96	-1.8	-H	C79H142N3O31	21370864	20.8	GM1 d42:1_20.8	d	42	1
Sample_OSTEO_d5_MS3ITfinal_neg_4	Sample	OSTEO	d5	MS3ITfinal	neg	4	NA	ms/ms	GM1 d42:1	20.82	GM1 d42:1	GM1	NeuAc_290{290.088}|M-NeuAc-Hex-HexNAc_M-656{972.735}|M-NeuAc-Hex_M-453{1175.815}|M-NeuAc_M-291{1337.867}|Precursor{1628.962}	290.088|972.735|1175.815|1337.867|1628.962	5	20.69|20.80|20.89|20.98|21.07			0		20.82	1628.96	1628.96	-1.2	-H	C79H142N3O31	18864198	20.8	GM1 d42:1_20.8	d	42	1
Sample_OSTEO_d5_MS3ITfinal_neg_5	Sample	OSTEO	d5	MS3ITfinal	neg	5	NA	ms/ms	GM1 d42:1	20.82	GM1 d42:1	GM1	NeuAc_290{290.088}|M-NeuAc-Hex-HexNAc_M-656{972.735}|M-NeuAc_M-291{1337.867}|Precursor{1628.962}	290.088|972.735|1337.867|1628.962	4	20.66|20.75|20.89|20.98			0		20.82	1628.96	1628.96	-0.6	-H	C79H142N3O31	21947458	20.8	GM1 d42:1_20.8	d	42	1
QC_TGE_no_MS3ITfinal_pos_1	QC	TGE	no	MS3ITfinal	pos	1	NA	ms	GM1 d42:2	18.91		GM1			NA				NA		18.62	1645.99	1645.99	0.7	+NH4	C79H145N4O31	60356.1	18.9	GM1 d42:2_18.9	d	42	2
QC_TGE_no_MS3ITfinal_neg_3	QC	TGE	no	MS3ITfinal	neg	3	NA	ms	GM1 d42:2	18.91		GM1			NA				NA		18.5	1626.95	1626.95	-0.6	-H	C79H140N3O31	66342.7	18.9	GM1 d42:2_18.9	d	42	2
Sample_ADIPO_d5_MS3ITfinal_neg_1	Sample	ADIPO	d5	MS3ITfinal	neg	1	NA	ms/ms	GM1 d42:2	18.91	GM1 d42:2	GM1	NeuAc_290{290.088}|M-NeuAc_M-291{1335.852}|Precursor{1626.948}	290.088|1335.852|1626.948	2	18.78|18.87			0		18.85	1626.95	1626.95	-0.6	-H	C79H140N3O31	992611	18.9	GM1 d42:2_18.9	d	42	2
Sample_ADIPO_d5_MS3ITfinal_neg_2	Sample	ADIPO	d5	MS3ITfinal	neg	2	NA	ms/ms	GM1 d42:2	18.91	GM1 d42:2	GM1	Hex_161{161.044}|NeuAc_290{290.088}|HexNAc-Hex-Hex_526{526.177}|M-NeuAc_M-291{1335.852}|Precursor{1626.948}	161.044|290.088|526.177|1335.852|1626.948	3	18.71|18.80|18.89			0		18.82	1626.95	1626.95	0.1	-H	C79H140N3O31	1.36304e+06	18.9	GM1 d42:2_18.9	d	42	2
Sample_ADIPO_d5_MS3ITfinal_neg_3	Sample	ADIPO	d5	MS3ITfinal	neg	3	NA	ms/ms	GM1 d42:2	18.91	GM1 20:2-22:0;2	GM1	Hex_161{161.044}|FA-H3O_FA-19(20:2){289.252}|NeuAc_290{290.088}|FA-H2O_FA-18(20:2){290.261}|LCB-H6ON_LCB-36(22:0){321.315}|M-NeuAc_M-291{1335.852}|Precursor{1626.948}	161.044|289.252|290.088|290.261|321.315|1335.852|1626.948	4	18.71|18.80|18.89|18.98			0		18.85	1626.95	1626.95	0.1	-H	C79H140N3O31	1.33251e+06	18.9	GM1 d42:2_18.9	d	42	2
Sample_ADIPO_d5_MS3ITfinal_neg_4	Sample	ADIPO	d5	MS3ITfinal	neg	4	NA	ms/ms	GM1 d42:2	18.91	GM1 20:1-22:1;2	GM1	NeuAc_290{290.088}|FA-H4O_FA-20(20:1){290.261}|FA-H_FA-1(20:1){309.278}|LCB-H2O_LCB-18(22:1){336.326}|M-NeuAc_M-291{1335.852}|Precursor{1626.948}	290.088|290.261|309.278|336.326|1335.852|1626.948	3	18.75|18.85|18.94			0		18.85	1626.95	1626.95	-0.6	-H	C79H140N3O31	1.05824e+06	18.9	GM1 d42:2_18.9	d	42	2
Sample_ADIPO_d5_MS3ITfinal_neg_5	Sample	ADIPO	d5	MS3ITfinal	neg	5	NA	ms/ms	GM1 d42:2	18.91	GM1 d42:2	GM1	NeuAc_290{290.088}|M-NeuAc_M-291{1335.852}|Precursor{1626.948}	290.088|1335.852|1626.948	3	18.76|18.85|18.96			0		18.87	1626.95	1626.95	0.1	-H	C79H140N3O31	934513	18.9	GM1 d42:2_18.9	d	42	2
Sample_CHONDRO_d5_MS3ITfinal_neg_1	Sample	CHONDRO	d5	MS3ITfinal	neg	1	NA	ms/ms	GM1 d42:2	18.91	GM1 21:1;2-21:1	GM1	NeuAc_290{290.088}|FA-H4O_FA-20(21:1){304.276}|LCB-2H2O_LCB-36(21:1){304.300}|Hex-HexNAc-O_382{382.134}|M-NeuAc-Hex-HexNAc_M-656{970.720}|M-NeuAc-Hex_M-453{1173.798}|M-NeuAc_M-291{1335.852}|Precursor{1626.948}	290.088|304.276|304.300|382.134|970.720|1173.798|1335.852|1626.948	4	18.89|18.98|19.07|19.19			0		18.92	1626.95	1626.95	-1.2	-H	C79H140N3O31	2431916	18.9	GM1 d42:2_18.9	d	42	2
Sample_CHONDRO_d5_MS3ITfinal_neg_2	Sample	CHONDRO	d5	MS3ITfinal	neg	2	NA	ms/ms	GM1 d42:2	18.91	GM1 d42:2	GM1	Hex_161{161.044}|NeuAc_290{290.088}|M-NeuAc-Hex-HexNAc_M-656{970.720}|M-NeuAc-Hex_M-453{1173.798}|M-NeuAc_M-291{1335.852}|Precursor{1626.948}	161.044|290.088|970.720|1173.798|1335.852|1626.948	7	18.55|18.64|18.73|18.82|18.91|19.01|19.14			0		18.89	1626.95	1626.95	-0.6	-H	C79H140N3O31	3.39629e+06	18.9	GM1 d42:2_18.9	d	42	2
Sample_CHONDRO_d5_MS3ITfinal_neg_3	Sample	CHONDRO	d5	MS3ITfinal	neg	3	NA	ms/ms	GM1 d42:2	18.91	GM1 21:1;2-21:1	GM1	Hex-O_179{179.056}|NeuAc_290{290.088}|FA-H4O_FA-20(21:1){304.276}|LCB-2H2O_LCB-36(21:1){304.300}|M-NeuAc-Hex-HexNAc_M-656{970.720}|M-NeuAc_M-291{1335.852}|Precursor{1626.948}	179.056|290.088|304.276|304.300|970.720|1335.852|1626.948	7	18.55|18.64|18.75|18.83|18.92|19.01|19.10			0		18.92	1626.95	1626.95	0.1	-H	C79H140N3O31	4.25304e+06	18.9	GM1 d42:2_18.9	d	42	2
Sample_CHONDRO_d5_MS3ITfinal_neg_4	Sample	CHONDRO	d5	MS3ITfinal	neg	4	NA	ms/ms	GM1 d42:2	18.91	GM1 20:1-22:1;2	GM1	NeuAc_290{290.088}|FA-H4O_FA-20(20:1){290.261}|LCB-H6ON_LCB-36(22:1){319.300}|M-NeuAc-Hex_M-453{1173.798}|M-NeuAc_M-291{1335.852}|Precursor{1626.948}	290.088|290.261|319.300|1173.798|1335.852|1626.948	3	18.85|18.94|19.03			0		18.91	1626.95	1626.95	-1.2	-H	C79H140N3O31	1.89729e+06	18.9	GM1 d42:2_18.9	d	42	2
Sample_CHONDRO_d5_MS3ITfinal_neg_4	Sample	CHONDRO	d5	MS3ITfinal	neg	4	NA	ms/ms	GM1 d42:2	18.91	GM1 20:1;2-22:1	GM1	NeuAc_290{290.088}|LCB-2H2O_LCB-36(20:1){290.285}|FA-H3O_FA-19(22:1){319.300}|M-NeuAc-Hex_M-453{1173.798}|M-NeuAc_M-291{1335.852}|Precursor{1626.948}	290.088|290.285|319.300|1173.798|1335.852|1626.948	3	18.85|18.94|19.03			0		18.91	1626.95	1626.95	-1.2	-H	C79H140N3O31	1.89729e+06	18.9	GM1 d42:2_18.9	d	42	2
Sample_CHONDRO_d5_MS3ITfinal_neg_5	Sample	CHONDRO	d5	MS3ITfinal	neg	5	NA	ms/ms	GM1 d42:2	18.91	GM1 d42:2	GM1	NeuAc_290{290.088}|M-NeuAc_M-291{1335.852}|Precursor{1626.948}	290.088|1335.852|1626.948	5	18.50|18.60|18.73|18.92|19.01			0		18.85	1626.95	1626.95	-1.2	-H	C79H140N3O31	2.98113e+06	18.9	GM1 d42:2_18.9	d	42	2
Sample_MSC_d5_MS3ITfinal_neg_2	Sample	MSC	d5	MS3ITfinal	neg	2	NA	ms/ms	GM1 d42:2	18.91	GM1 d42:2	GM1	Hex_161{161.044}|NeuAc_290{290.088}|M-NeuAc_M-291{1335.852}|Precursor{1626.948}	161.044|290.088|1335.852|1626.948	3	18.71|18.80|18.91			0		18.8	1626.95	1626.95	-0.6	-H	C79H140N3O31	1.05365e+06	18.9	GM1 d42:2_18.9	d	42	2
Sample_MSC_d5_MS3ITfinal_neg_3	Sample	MSC	d5	MS3ITfinal	neg	3	NA	ms/ms	GM1 d42:2	18.91	GM1 21:1;2-21:1	GM1	NeuAc_290{290.088}|FA-H4O_FA-20(21:1){304.276}|LCB-2H2O_LCB-36(21:1){304.300}|M-NeuAc_M-291{1335.852}|Precursor{1626.948}	290.088|304.276|304.300|1335.852|1626.948	2	18.80|18.89			0		18.87	1626.95	1626.95	-0.6	-H	C79H140N3O31	886842	18.9	GM1 d42:2_18.9	d	42	2
Sample_MSC_d5_MS3ITfinal_neg_4	Sample	MSC	d5	MS3ITfinal	neg	4	NA	ms/ms	GM1 d42:2	18.91	GM1 20:2-22:0;2	GM1	NeuAc_290{290.088}|FA-H2O_FA-18(20:2){290.261}|LCB-H2O_LCB-18(22:0){338.341}|M-NeuAc_M-291{1335.852}|Precursor{1626.948}	290.088|290.261|338.341|1335.852|1626.948	3	18.76|18.85|18.96			0		18.85	1626.95	1626.95	-0.6	-H	C79H140N3O31	1.35887e+06	18.9	GM1 d42:2_18.9	d	42	2
Sample_MSC_d5_MS3ITfinal_neg_4	Sample	MSC	d5	MS3ITfinal	neg	4	NA	ms/ms	GM1 d42:2	18.91	GM1 20:1;2-22:1	GM1	NeuAc_290{290.088}|LCB-2H2O_LCB-36(20:1){290.285}|FA_FA(22:1){338.317}|M-NeuAc_M-291{1335.852}|Precursor{1626.948}	290.088|290.285|338.317|1335.852|1626.948	3	18.76|18.85|18.96			0		18.85	1626.95	1626.95	-0.6	-H	C79H140N3O31	1.35887e+06	18.9	GM1 d42:2_18.9	d	42	2
Sample_OSTEO_d5_MS3ITfinal_pos_3	Sample	OSTEO	d5	MS3ITfinal	pos	3	NA	ms/ms	GM1 d42:2	18.91	GM1 20:1;2-22:1	GM1	HexNAc_204{204.086}|NeuAc-H2O_274{274.093}|NeuAc_292{292.103}|LCB-2H2O_LCB-36(20:1){292.300}|Hex-HexNAc_366{366.139}|M-NeuAc-Hex-HexNAc-Hex-Hex-O_M-998{630.618}|NeuAc-Hex-HexNAc_657{657.235}	204.086|274.093|292.103|292.300|366.139|630.618|657.235	4	18.85|18.98|19.08|19.21	Hex_163_MS3{163.061}|HexNAc_204_MS3{204.086}|NeuAc-H2O_274_MS3{274.093}|LCB-C1H2O_LCB-30_MS3(20:1){280.300}|LCB-CH4O2_LCB-48_MS3(20:1){280.300}|NeuAc_292_MS3{292.103}|LCB-2H2O_LCB-36_MS3(20:1){292.300}|FA-H2O_FA-18_MS3(22:1){320.307}|Hex-Hex_325_MS3{325.112}|FA_FA_MS3(22:1){338.317}|Hex-Hex-O_343_MS3{343.124}|Hex-HexNAc_366_MS3{366.139}	163.061|204.086|274.093|280.300|280.300|292.103|292.300|320.307|325.112|338.317|343.124|366.139	16	18.85|18.85|18.85|18.85|18.85|19.08|19.08|19.08|19.10|19.10|19.10|19.21|19.21|19.21|19.21|19.21	18.94	1628.96	1628.96	-1.2	+H	C79H142N3O31	12004781	18.9	GM1 d42:2_18.9	d	42	2
Sample_OSTEO_d5_MS3ITfinal_neg_1	Sample	OSTEO	d5	MS3ITfinal	neg	1	NA	ms/ms	GM1 d42:2	18.91	GM1 d42:2	GM1	NeuAc_290{290.088}|M-NeuAc-Hex-HexNAc_M-656{970.720}|M-NeuAc-Hex-O_M-471{1155.788}|M-NeuAc-Hex_M-453{1173.798}|M-NeuAc_M-291{1335.852}|Precursor{1626.948}	290.088|970.720|1155.788|1173.798|1335.852|1626.948	6	18.67|18.76|18.85|18.94|19.03|19.14			0		18.92	1626.95	1626.95	-1.2	-H	C79H140N3O31	8.26164e+06	18.9	GM1 d42:2_18.9	d	42	2
Sample_OSTEO_d5_MS3ITfinal_neg_2	Sample	OSTEO	d5	MS3ITfinal	neg	2	NA	ms/ms	GM1 d42:2	18.91	GM1 d42:2	GM1	NeuAc_290{290.088}|M-NeuAc-Hex-HexNAc_M-656{970.720}|M-NeuAc_M-291{1335.852}|Precursor{1626.948}	290.088|970.720|1335.852|1626.948	7	18.60|18.71|18.80|18.89|18.98|19.07|19.17			0		18.92	1626.95	1626.95	-1.2	-H	C79H140N3O31	8783653	18.9	GM1 d42:2_18.9	d	42	2
Sample_OSTEO_d5_MS3ITfinal_neg_3	Sample	OSTEO	d5	MS3ITfinal	neg	3	NA	ms/ms	GM1 d42:2	18.91	GM1 d42:2	GM1	Hex_161{161.044}|NeuAc_290{290.088}|M-NeuAc-Hex-HexNAc_M-656{970.720}|M-NeuAc-Hex_M-453{1173.798}|M-NeuAc_M-291{1335.852}|Precursor{1626.948}	161.044|290.088|970.720|1173.798|1335.852|1626.948	7	18.60|18.71|18.80|18.89|18.98|19.08|19.21			0		18.94	1626.95	1626.95	-1.2	-H	C79H140N3O31	9633924	18.9	GM1 d42:2_18.9	d	42	2
Sample_OSTEO_d5_MS3ITfinal_neg_4	Sample	OSTEO	d5	MS3ITfinal	neg	4	NA	ms/ms	GM1 d42:2	18.91	GM1 d42:2	GM1	Hex_161{161.044}|NeuAc_290{290.088}|M-NeuAc-Hex-HexNAc_M-656{970.720}|M-NeuAc-Hex_M-453{1173.798}|M-NeuAc_M-291{1335.852}|Precursor{1626.948}	161.044|290.088|970.720|1173.798|1335.852|1626.948	5	18.83|18.92|19.01|19.10|19.32			0		18.94	1626.95	1626.95	-0.6	-H	C79H140N3O31	7510879	18.9	GM1 d42:2_18.9	d	42	2
Sample_OSTEO_d5_MS3ITfinal_neg_5	Sample	OSTEO	d5	MS3ITfinal	neg	5	NA	ms/ms	GM1 d42:2	18.91	GM1 d42:2	GM1	NeuAc_290{290.088}|M-Hex-HexNAc-Hex-NeuAc_M-818{808.667}|M-NeuAc-Hex-HexNAc_M-656{970.720}|M-NeuAc-Hex-O_M-471{1155.788}|M-NeuAc-Hex_M-453{1173.798}|M-NeuAc_M-291{1335.852}|Precursor{1626.948}	290.088|808.667|970.720|1155.788|1173.798|1335.852|1626.948	5	18.85|18.94|19.03|19.12|19.26			0		18.92	1626.95	1626.95	0.1	-H	C79H140N3O31	11458413	18.9	GM1 d42:2_18.9	d	42	2
QC_Pool_d5_MS3ITfinal_neg_1	QC	Pool	d5	MS3ITfinal	neg	1	NA	ms/ms	GM1 d42:2	19.6	GM1 d42:2	GM1	NeuAc_290{290.088}|M-NeuAc_M-291{1335.852}|Precursor{1626.948}	290.088|1335.852|1626.948	1	19.57			0		19.57	1626.95	1626.95	-1.2	-H	C79H140N3O31	343830	19.6	GM1 d42:2_19.6	d	42	2
Sample_ADIPO_d5_MS3ITfinal_neg_1	Sample	ADIPO	d5	MS3ITfinal	neg	1	NA	ms	GM1 d42:2	19.6		GM1			NA				NA		19.51	1626.95	1626.95	0.1	-H	C79H140N3O31	45832.6	19.6	GM1 d42:2_19.6	d	42	2
Sample_CHONDRO_d5_MS3ITfinal_neg_1	Sample	CHONDRO	d5	MS3ITfinal	neg	1	NA	ms/ms	GM1 d42:2	19.6	GM1 19:0;2-23:2	GM1	LCB-H6ON_LCB-36(19:0){279.269}|NeuAc_290{290.088}|FA-H3O_FA-19(23:2){331.300}|Precursor{1626.948}	279.269|290.088|331.300|1626.948	4	19.33|19.44|19.55|19.64	Hex-HexNAc_364_MS3{364.124}	364.124	3	19.55|19.55|19.55	19.53	1626.95	1626.95	-0.6	-H	C79H140N3O31	1260650	19.6	GM1 d42:2_19.6	d	42	2
Sample_CHONDRO_d5_MS3ITfinal_neg_1	Sample	CHONDRO	d5	MS3ITfinal	neg	1	NA	ms/ms	GM1 d42:2	19.6	GM1 19:0-23:2;2	GM1	FA-H3O_FA-19(19:0){279.269}|NeuAc_290{290.088}|LCB-H6ON_LCB-36(23:2){331.300}|Precursor{1626.948}	279.269|290.088|331.300|1626.948	4	19.33|19.44|19.55|19.64	Hex-HexNAc_364_MS3{364.124}	364.124	3	19.55|19.55|19.55	19.53	1626.95	1626.95	-0.6	-H	C79H140N3O31	1260650	19.6	GM1 d42:2_19.6	d	42	2
Sample_CHONDRO_d5_MS3ITfinal_neg_2	Sample	CHONDRO	d5	MS3ITfinal	neg	2	NA	ms/ms	GM1 d42:2	19.6	GM1 d42:2	GM1	NeuAc_290{290.088}|Precursor{1626.948}	290.088|1626.948	2	19.32|19.46			0		19.51	1626.95	1626.95	-0.6	-H	C79H140N3O31	812890	19.6	GM1 d42:2_19.6	d	42	2
Sample_CHONDRO_d5_MS3ITfinal_neg_5	Sample	CHONDRO	d5	MS3ITfinal	neg	5	NA	ms/ms	GM1 d42:2	19.6	GM1 19:0-23:2;2	GM1	Hex-O_179{179.056}|FA-H3O_FA-19(19:0){279.269}|NeuAc_290{290.088}|LCB-CH4O2_LCB-48(23:2){318.315}|M-NeuAc_M-291{1335.852}|Precursor{1626.948}	179.056|279.269|290.088|318.315|1335.852|1626.948	2	19.42|19.51			0		19.51	1626.95	1626.95	-0.6	-H	C79H140N3O31	795148	19.6	GM1 d42:2_19.6	d	42	2
Sample_CHONDRO_d5_MS3ITfinal_neg_5	Sample	CHONDRO	d5	MS3ITfinal	neg	5	NA	ms/ms	GM1 d42:2	19.6	GM1 20:1-22:1;2	GM1	Hex-O_179{179.056}|NeuAc_290{290.088}|FA-H4O_FA-20(20:1){290.261}|LCB-2H2O_LCB-36(22:1){318.315}|M-NeuAc_M-291{1335.852}|Precursor{1626.948}	179.056|290.088|290.261|318.315|1335.852|1626.948	2	19.42|19.51			0		19.51	1626.95	1626.95	-0.6	-H	C79H140N3O31	795148	19.6	GM1 d42:2_19.6	d	42	2
Sample_CHONDRO_d5_MS3ITfinal_neg_5	Sample	CHONDRO	d5	MS3ITfinal	neg	5	NA	ms/ms	GM1 d42:2	19.6	GM1 20:1;2-22:1	GM1	Hex-O_179{179.056}|NeuAc_290{290.088}|LCB-2H2O_LCB-36(20:1){290.285}|FA-H4O_FA-20(22:1){318.291}|M-NeuAc_M-291{1335.852}|Precursor{1626.948}	179.056|290.088|290.285|318.291|1335.852|1626.948	2	19.42|19.51			0		19.51	1626.95	1626.95	-0.6	-H	C79H140N3O31	795148	19.6	GM1 d42:2_19.6	d	42	2
Sample_OSTEO_d5_MS3ITfinal_neg_1	Sample	OSTEO	d5	MS3ITfinal	neg	1	NA	ms/ms	GM1 d42:2	19.6	GM1 21:1;2-21:1	GM1	NeuAc_290{290.088}|FA-H3O_FA-19(21:1){305.283}|LCB-H6ON_LCB-36(21:1){305.283}|M-NeuAc_M-291{1335.852}|Precursor{1626.948}	290.088|305.283|305.283|1335.852|1626.948	4	19.51|19.60|19.69|19.78			0		19.62	1626.95	1626.95	-0.6	-H	C79H140N3O31	2.63963e+06	19.6	GM1 d42:2_19.6	d	42	2
Sample_OSTEO_d5_MS3ITfinal_neg_2	Sample	OSTEO	d5	MS3ITfinal	neg	2	NA	ms/ms	GM1 d42:2	19.6	GM1 d42:2	GM1	NeuAc_290{290.088}|M-NeuAc_M-291{1335.852}|Precursor{1626.948}	290.088|1335.852|1626.948	2	19.53|19.60			0		19.6	1626.95	1626.95	-0.6	-H	C79H140N3O31	1850761	19.6	GM1 d42:2_19.6	d	42	2
Sample_OSTEO_d5_MS3ITfinal_neg_3	Sample	OSTEO	d5	MS3ITfinal	neg	3	NA	ms/ms	GM1 d42:2	19.6	GM1 18:1-24:1;2	GM1	FA-H_FA-1(18:1){281.247}|NeuAc_290{290.088}|M-NeuAc_M-291{1335.852}|Precursor{1626.948}	281.247|290.088|1335.852|1626.948	4	19.50|19.58|19.67|19.82	FA-H3O_FA-19_MS3(18:1){263.237}|Hex-HexNAc_364_MS3{364.124}|LCB-H2O_LCB-18_MS3(24:1){364.358}|M-NeuAc-Hex-HexNAc-Hex-Hex-O_M-998_MS3{628.604}|M-NeuAc-Hex-HexNAc-Hex-Hex_M-980_MS3{646.614}	263.237|364.124|364.358|628.604|646.614	3	19.58|19.60|19.69	19.62	1626.95	1626.95	-0.6	-H	C79H140N3O31	2.60936e+06	19.6	GM1 d42:2_19.6	d	42	2
Sample_OSTEO_d5_MS3ITfinal_neg_5	Sample	OSTEO	d5	MS3ITfinal	neg	5	NA	ms/ms	GM1 d42:2	19.6	GM1 21:1;2-21:1	GM1	NeuAc_290{290.088}|FA-H3O_FA-19(21:1){305.283}|LCB-H6ON_LCB-36(21:1){305.283}|M-NeuAc_M-291{1335.852}|Precursor{1626.948}	290.088|305.283|305.283|1335.852|1626.948	3	19.57|19.66|19.85	FA-H3O_FA-19_MS3(21:1){305.283}|LCB-H6ON_LCB-36_MS3(21:1){305.283}|FA-H2O_FA-18_MS3(21:1){306.291}|NeuAc-O_308_MS3{308.098}	305.283|305.283|306.291|308.098	3	19.57|19.57|19.57	19.62	1626.95	1626.95	0.1	-H	C79H140N3O31	3.00022e+06	19.6	GM1 d42:2_19.6	d	42	2
Sample_OSTEO_d5_MS3ITfinal_neg_5	Sample	OSTEO	d5	MS3ITfinal	neg	5	NA	ms/ms	GM1 d42:2	19.6	GM1 21:0-21:2;2	GM1	NeuAc_290{290.088}|LCB-CH4O2_LCB-48(21:2){290.285}|M-NeuAc_M-291{1335.852}|Precursor{1626.948}	290.088|290.285|1335.852|1626.948	3	19.57|19.66|19.85	FA-H4O_FA-20_MS3(21:0){306.291}|FA-H3O_FA-19_MS3(21:0){307.300}|NeuAc-O_308_MS3{308.098}|FA-H2O_FA-18_MS3(21:0){308.307}	306.291|307.300|308.098|308.307	3	19.57|19.57|19.57	19.62	1626.95	1626.95	0.1	-H	C79H140N3O31	3.00022e+06	19.6	GM1 d42:2_19.6	d	42	2
Sample_OSTEO_d5_MS3ITfinal_neg_5	Sample	OSTEO	d5	MS3ITfinal	neg	5	NA	ms/ms	GM1 d42:2	19.6	GM1 20:2-22:0;2	GM1	NeuAc_290{290.088}|FA-H2O_FA-18(20:2){290.261}|M-NeuAc_M-291{1335.852}|Precursor{1626.948}	290.088|290.261|1335.852|1626.948	3	19.57|19.66|19.85	FA-H_FA-1_MS3(20:2){307.264}|NeuAc-O_308_MS3{308.098}|FA_FA_MS3(20:2){308.271}|LCB-CH4O2_LCB-48_MS3(22:0){308.331}	307.264|308.098|308.271|308.331	3	19.57|19.57|19.57	19.62	1626.95	1626.95	0.1	-H	C79H140N3O31	3.00022e+06	19.6	GM1 d42:2_19.6	d	42	2
Sample_OSTEO_d5_MS3ITfinal_neg_5	Sample	OSTEO	d5	MS3ITfinal	neg	5	NA	ms/ms	GM1 d42:2	19.6	GM1 20:1-22:1;2	GM1	NeuAc_290{290.088}|FA-H4O_FA-20(20:1){290.261}|M-NeuAc_M-291{1335.852}|Precursor{1626.948}	290.088|290.261|1335.852|1626.948	3	19.57|19.66|19.85	LCB-CH4O2_LCB-48_MS3(22:1){306.315}|NeuAc-O_308_MS3{308.098}	306.315|308.098	3	19.57|19.57|19.57	19.62	1626.95	1626.95	0.1	-H	C79H140N3O31	3.00022e+06	19.6	GM1 d42:2_19.6	d	42	2
QC_Pool_d5_MS3ITfinal_neg_1	QC	Pool	d5	MS3ITfinal	neg	1	NA	ms	GM1 d43:2	20.03		GM1			NA				NA		20	1640.96	1640.96	-1.2	-H	C80H142N3O31	63726.4	20	GM1 d43:2_20	d	43	2
Sample_CHONDRO_d5_MS3ITfinal_neg_1	Sample	CHONDRO	d5	MS3ITfinal	neg	1	NA	ms/ms	GM1 d43:2	20.03	GM1 d43:2	GM1	NeuAc_290{290.088}|Precursor{1640.962}	290.088|1640.962	1	20.03			0		20.03	1640.96	1640.96	-0.6	-H	C80H142N3O31	411196	20	GM1 d43:2_20	d	43	2
Sample_CHONDRO_d5_MS3ITfinal_neg_2	Sample	CHONDRO	d5	MS3ITfinal	neg	2	NA	ms	GM1 d43:2	20.03		GM1			NA				NA		20.01	1640.96	1640.96	0.1	-H	C80H142N3O31	245235	20	GM1 d43:2_20	d	43	2
Sample_OSTEO_d5_MS3ITfinal_neg_1	Sample	OSTEO	d5	MS3ITfinal	neg	1	NA	ms/ms	GM1 d43:2	20.03	GM1 d43:2	GM1	NeuAc_290{290.088}|Hex-HexNAc_364{364.124}	290.088|364.124	1	20.05			0		20.05	1640.96	1640.96	-0.6	-H	C80H142N3O31	332386	20	GM1 d43:2_20	d	43	2
Sample_OSTEO_d5_MS3ITfinal_neg_3	Sample	OSTEO	d5	MS3ITfinal	neg	3	NA	ms/ms	GM1 d43:2	20.03	GM1 d43:2	GM1	NeuAc_290{290.088}|M-NeuAc_M-291{1349.867}|Precursor{1640.962}	290.088|1349.867|1640.962	1	20.03			2	20.03|20.03	20.03	1640.96	1640.96	0.1	-H	C80H142N3O31	473282	20	GM1 d43:2_20	d	43	2
Sample_OSTEO_d5_MS3ITfinal_neg_4	Sample	OSTEO	d5	MS3ITfinal	neg	4	NA	ms	GM1 d43:2	20.03		GM1			NA				NA		20.05	1640.96	1640.96	0.7	-H	C80H142N3O31	324335	20	GM1 d43:2_20	d	43	2
Sample_OSTEO_d5_MS3ITfinal_neg_5	Sample	OSTEO	d5	MS3ITfinal	neg	5	NA	ms/ms	GM1 d43:2	20.03	GM1 d43:2	GM1	NeuAc_290{290.088}|M-NeuAc_M-291{1349.867}|Precursor{1640.962}	290.088|1349.867|1640.962	1	20.01			0		20.03	1640.96	1640.96	0.7	-H	C80H142N3O31	619393	20	GM1 d43:2_20	d	43	2
Sample_ADIPO_d5_MS3ITfinal_neg_1	Sample	ADIPO	d5	MS3ITfinal	neg	1	NA	ms	GM1 d44:0	14		GM1			NA				NA		13.98	1680.99	1680.99	-0.6	+Na-H2	C81H147N3NaO31	302536	14	GM1 d44:0_14	d	44	0
Sample_CHONDRO_d5_MS3ITfinal_neg_1	Sample	CHONDRO	d5	MS3ITfinal	neg	1	NA	ms/ms	GM1 d44:0	14	GM1 d44:0	GM1	NeuAc_290{290.088}	290.088	1	14.05			0		14.05	1659.01	1659.01	-1.2	-H	C81H148N3O31	134184	14	GM1 d44:0_14	d	44	0
Sample_CHONDRO_d5_MS3ITfinal_neg_2	Sample	CHONDRO	d5	MS3ITfinal	neg	2	NA	ms/ms	GM1 d44:0	14	GM1 d44:0	GM1	NeuAc_290{290.088}	290.088	1	14			0		14	1659.01	1659.01	1.8	-H	C81H148N3O31	342732	14	GM1 d44:0_14	d	44	0
Sample_CHONDRO_d5_MS3ITfinal_neg_3	Sample	CHONDRO	d5	MS3ITfinal	neg	3	NA	ms/ms	GM1 d44:0	14	GM1 d44:0	GM1	NeuAc_290{290.088}	290.088	1	14			0		14.05	1659.01	1659.01	-2.9	-H	C81H148N3O31	223952	14	GM1 d44:0_14	d	44	0
Sample_CHONDRO_d5_MS3ITfinal_neg_4	Sample	CHONDRO	d5	MS3ITfinal	neg	4	NA	ms/ms	GM1 d44:0	14	GM1 d44:0	GM1	NeuAc_290{290.088}	290.088	1	14			0		14	1659.01	1659.01	-0.6	-H	C81H148N3O31	278049	14	GM1 d44:0_14	d	44	0
Sample_CHONDRO_d5_MS3ITfinal_neg_5	Sample	CHONDRO	d5	MS3ITfinal	neg	5	NA	ms/ms	GM1 d44:0	14	GM1 d44:0	GM1	NeuAc_290{290.088}	290.088	1	13.96			0		14	1659.01	1659.01	0.7	-H	C81H148N3O31	152595	14	GM1 d44:0_14	d	44	0
QC_Pool_d5_MS3ITfinal_neg_1	QC	Pool	d5	MS3ITfinal	neg	1	NA	ms	GM1 d44:1	21.6		GM1			NA				NA		21.64	1656.99	1657	0.7	-H	C81H146N3O31	124196	21.6	GM1 d44:1_21.6	d	44	1
Sample_OSTEO_d5_MS3ITfinal_neg_1	Sample	OSTEO	d5	MS3ITfinal	neg	1	NA	ms/ms	GM1 d44:1	21.6	GM1 d44:1	GM1	NeuAc_290{290.088}|M-NeuAc_M-291{1365.898}|Precursor{1656.994}	290.088|1365.898|1656.994	2	21.60|21.73			0		21.67	1656.99	1656.99	-0.6	-H	C81H146N3O31	367903	21.6	GM1 d44:1_21.6	d	44	1
Sample_OSTEO_d5_MS3ITfinal_neg_2	Sample	OSTEO	d5	MS3ITfinal	neg	2	NA	ms/ms	GM1 d44:1	21.6	GM1 d44:1	GM1	NeuAc_290{290.088}|M-NeuAc_M-291{1365.898}|Precursor{1656.994}	290.088|1365.898|1656.994	2	21.60|21.69			0		21.67	1656.99	1657	2.4	-H	C81H146N3O31	484336	21.6	GM1 d44:1_21.6	d	44	1
Sample_OSTEO_d5_MS3ITfinal_neg_5	Sample	OSTEO	d5	MS3ITfinal	neg	5	NA	ms/ms	GM1 d44:1	21.6	GM1 d44:1	GM1	NeuAc_290{290.088}|M-NeuAc_M-291{1365.898}|Precursor{1656.994}	290.088|1365.898|1656.994	2	21.57|21.67			0		21.64	1656.99	1656.99	-0.6	-H	C81H146N3O31	640652	21.6	GM1 d44:1_21.6	d	44	1
QC_Pool_d5_MS3ITfinal_neg_1	QC	Pool	d5	MS3ITfinal	neg	1	NA	ms/ms	GM1 d44:2	20.69	GM1 d44:2	GM1	NeuAc_290{290.088}|M-NeuAc_M-291{1363.883}|Precursor{1654.979}	290.088|1363.883|1654.979	2	20.64|20.73			0		20.69	1654.98	1654.98	-0.6	-H	C81H144N3O31	660664	20.7	GM1 d44:2_20.7	d	44	2
Sample_CHONDRO_d5_MS3ITfinal_neg_1	Sample	CHONDRO	d5	MS3ITfinal	neg	1	NA	ms/ms	GM1 d44:2	20.69	GM1 21:0;2-23:2	GM1	NeuAc_290{290.088}|LCB-H2O_LCB-18(21:0){324.326}|FA-H3O_FA-19(23:2){331.300}|M-NeuAc_M-291{1363.883}|Precursor{1654.979}	290.088|324.326|331.300|1363.883|1654.979	2	20.60|20.69			0		20.69	1654.98	1654.98	0.1	-H	C81H144N3O31	283676	20.7	GM1 d44:2_20.7	d	44	2
Sample_CHONDRO_d5_MS3ITfinal_neg_2	Sample	CHONDRO	d5	MS3ITfinal	neg	2	NA	ms/ms	GM1 d44:2	20.69	GM1 d44:2	GM1	NeuAc_290{290.088}|M-NeuAc_M-291{1363.883}|Precursor{1654.979}	290.088|1363.883|1654.979	1	20.64			0		20.69	1654.98	1654.98	-0.6	-H	C81H144N3O31	910284	20.7	GM1 d44:2_20.7	d	44	2
Sample_CHONDRO_d5_MS3ITfinal_neg_3	Sample	CHONDRO	d5	MS3ITfinal	neg	3	NA	ms/ms	GM1 d44:2	20.69	GM1 d44:2	GM1	Hex_161{161.044}|NeuAc_290{290.088}|M-NeuAc_M-291{1363.883}|Precursor{1654.979}	161.044|290.088|1363.883|1654.979	2	20.64|20.73			0		20.71	1654.98	1654.98	0.1	-H	C81H144N3O31	1.02025e+06	20.7	GM1 d44:2_20.7	d	44	2
Sample_CHONDRO_d5_MS3ITfinal_neg_5	Sample	CHONDRO	d5	MS3ITfinal	neg	5	NA	ms/ms	GM1 d44:2	20.69	GM1 d44:2	GM1	NeuAc_290{290.088}|M-NeuAc_M-291{1363.883}|Precursor{1654.979}	290.088|1363.883|1654.979	2	20.62|20.71			0		20.67	1654.98	1654.98	0.1	-H	C81H144N3O31	884605	20.7	GM1 d44:2_20.7	d	44	2
Sample_OSTEO_d5_MS3ITfinal_neg_1	Sample	OSTEO	d5	MS3ITfinal	neg	1	NA	ms/ms	GM1 d44:2	20.69	GM1 d44:2	GM1	NeuAc_290{290.088}|M-NeuAc_M-291{1363.883}|Precursor{1654.979}	290.088|1363.883|1654.979	2	20.66|20.76			0		20.71	1654.98	1654.98	-0.6	-H	C81H144N3O31	1937653	20.7	GM1 d44:2_20.7	d	44	2
Sample_OSTEO_d5_MS3ITfinal_neg_2	Sample	OSTEO	d5	MS3ITfinal	neg	2	NA	ms/ms	GM1 d44:2	20.69	GM1 d44:2	GM1	NeuAc_290{290.088}|Hex-HexNAc-Hex-NeuAc_817{817.273}|M-NeuAc-Hex_M-453{1201.830}|M-NeuAc_M-291{1363.883}|Precursor{1654.979}	290.088|817.273|1201.830|1363.883|1654.979	2	20.62|20.73			0		20.69	1654.98	1654.98	-0.6	-H	C81H144N3O31	2.46653e+06	20.7	GM1 d44:2_20.7	d	44	2
Sample_OSTEO_d5_MS3ITfinal_neg_3	Sample	OSTEO	d5	MS3ITfinal	neg	3	NA	ms/ms	GM1 d44:2	20.69	GM1 19:2;2-25:0	GM1	NeuAc_290{290.088}|M-Hex-HexNAc-Hex-NeuAc_M-818{836.697}|M-NeuAc_M-291{1363.883}|Precursor{1654.979}	290.088|836.697|1363.883|1654.979	3	20.62|20.71|20.82	LCB-CH4O2_LCB-48_MS3(19:2){262.252}|NeuAc_290_MS3{290.088}|LCB-H2O_LCB-18_MS3(19:2){292.264}|NeuAc-O_308_MS3{308.098}|FA-H_FA-1_MS3(25:0){381.372}	262.252|290.088|292.264|308.098|381.372	4	20.73|20.73|20.73|20.82	20.71	1654.98	1654.98	-0.6	-H	C81H144N3O31	3324428	20.7	GM1 d44:2_20.7	d	44	2
Sample_OSTEO_d5_MS3ITfinal_neg_5	Sample	OSTEO	d5	MS3ITfinal	neg	5	NA	ms/ms	GM1 d44:2	20.69	GM1 21:2;2-23:0	GM1	NeuAc_290{290.088}|LCB-CH4O2_LCB-48(21:2){290.285}|FA-H_FA-1(23:0){353.341}|M-NeuAc_M-291{1363.883}|Precursor{1654.979}	290.088|290.285|353.341|1363.883|1654.979	3	20.60|20.75|20.87			5	20.76|20.76|20.76|20.87|20.87	20.71	1654.98	1654.98	0.1	-H	C81H144N3O31	3.14209e+06	20.7	GM1 d44:2_20.7	d	44	2
Sample_OSTEO_d5_MS3ITfinal_neg_5	Sample	OSTEO	d5	MS3ITfinal	neg	5	NA	ms/ms	GM1 d44:2	20.69	GM1 20:2-24:0;2	GM1	NeuAc_290{290.088}|FA-H2O_FA-18(20:2){290.261}|M-NeuAc_M-291{1363.883}|Precursor{1654.979}	290.088|290.261|1363.883|1654.979	3	20.60|20.75|20.87	FA-H4O_FA-20_MS3(20:2){288.245}|FA-H3O_FA-19_MS3(20:2){289.252}|LCB-H6ON_LCB-36_MS3(24:0){349.346}|LCB-H2O_LCB-18_MS3(24:0){366.374}	288.245|289.252|349.346|366.374	5	20.76|20.76|20.76|20.87|20.87	20.71	1654.98	1654.98	0.1	-H	C81H144N3O31	3.14209e+06	20.7	GM1 d44:2_20.7	d	44	2
Sample_OSTEO_d5_MS3ITfinal_neg_5	Sample	OSTEO	d5	MS3ITfinal	neg	5	NA	ms/ms	GM1 d44:2	20.69	GM1 20:1;2-24:1	GM1	NeuAc_290{290.088}|LCB-2H2O_LCB-36(20:1){290.285}|M-NeuAc_M-291{1363.883}|Precursor{1654.979}	290.088|290.285|1363.883|1654.979	3	20.60|20.75|20.87	FA_FA_MS3(24:1){366.350}	366.35	5	20.76|20.76|20.76|20.87|20.87	20.71	1654.98	1654.98	0.1	-H	C81H144N3O31	3.14209e+06	20.7	GM1 d44:2_20.7	d	44	2
Sample_OSTEO_d5_MS3ITfinal_neg_5	Sample	OSTEO	d5	MS3ITfinal	neg	5	NA	ms/ms	GM1 d44:2	20.69	GM1 21:1;2-23:1	GM1	NeuAc_290{290.088}|LCB-H6ON_LCB-36(21:1){305.283}|FA-H3O_FA-19(23:1){333.315}|M-NeuAc_M-291{1363.883}|Precursor{1654.979}	290.088|305.283|333.315|1363.883|1654.979	3	20.60|20.75|20.87	FA-H4O_FA-20_MS3(23:1){332.307}|FA-H3O_FA-19_MS3(23:1){333.315}	332.307|333.315	5	20.76|20.76|20.76|20.87|20.87	20.71	1654.98	1654.98	0.1	-H	C81H144N3O31	3.14209e+06	20.7	GM1 d44:2_20.7	d	44	2
Sample_OSTEO_d5_MS3ITfinal_neg_5	Sample	OSTEO	d5	MS3ITfinal	neg	5	NA	ms/ms	GM1 d44:2	20.69	GM1 21:1-23:1;2	GM1	NeuAc_290{290.088}|FA-H3O_FA-19(21:1){305.283}|LCB-H6ON_LCB-36(23:1){333.315}|M-NeuAc_M-291{1363.883}|Precursor{1654.979}	290.088|305.283|333.315|1363.883|1654.979	3	20.60|20.75|20.87	LCB-2H2O_LCB-36_MS3(23:1){332.331}|LCB-H6ON_LCB-36_MS3(23:1){333.315}	332.331|333.315	5	20.76|20.76|20.76|20.87|20.87	20.71	1654.98	1654.98	0.1	-H	C81H144N3O31	3.14209e+06	20.7	GM1 d44:2_20.7	d	44	2
Sample_ADIPO_d5_MS3ITfinal_neg_2	Sample	ADIPO	d5	MS3ITfinal	neg	2	NA	ms	GM1 t34:1	10.69		GM1			NA				NA		10.68	1532.83	1532.83	-0.6	-H	C71H126N3O32	66915.6	10.7	GM1 t34:1_10.7	t	34	1
Sample_ADIPO_d5_MS3ITfinal_neg_3	Sample	ADIPO	d5	MS3ITfinal	neg	3	NA	ms	GM1 t34:1	10.69		GM1			NA				NA		10.72	1532.83	1532.83	-0.6	-H	C71H126N3O32	68389.7	10.7	GM1 t34:1_10.7	t	34	1
Sample_CHONDRO_d5_MS3ITfinal_neg_3	Sample	CHONDRO	d5	MS3ITfinal	neg	3	NA	ms/ms	GM1 t34:1	10.69	GM1 t34:1	GM1	NeuAc_290{290.088}|M-NeuAc_M-291{1241.738}|Precursor{1532.833}	290.088|1241.738|1532.833	2	10.59|10.68			0		10.68	1532.83	1532.83	-0.6	-H	C71H126N3O32	520238	10.7	GM1 t34:1_10.7	t	34	1
Sample_OSTEO_d5_MS3ITfinal_neg_1	Sample	OSTEO	d5	MS3ITfinal	neg	1	NA	ms/ms	GM1 t34:1	10.69	GM1 t34:1	GM1	NeuAc_290{290.088}|M-NeuAc_M-291{1241.738}|Precursor{1532.833}	290.088|1241.738|1532.833	3	10.61|10.71|10.81			0		10.71	1532.83	1532.83	-0.6	-H	C71H126N3O32	1.06084e+06	10.7	GM1 t34:1_10.7	t	34	1
Sample_OSTEO_d5_MS3ITfinal_neg_2	Sample	OSTEO	d5	MS3ITfinal	neg	2	NA	ms/ms	GM1 t34:1	10.69	GM1 t34:1	GM1	Hex_161{161.044}|NeuAc_290{290.088}|M-NeuAc_M-291{1241.738}|Precursor{1532.833}	161.044|290.088|1241.738|1532.833	3	10.55|10.65|10.75			0		10.68	1532.83	1532.83	-0.6	-H	C71H126N3O32	1423777	10.7	GM1 t34:1_10.7	t	34	1
Sample_OSTEO_d5_MS3ITfinal_neg_3	Sample	OSTEO	d5	MS3ITfinal	neg	3	NA	ms/ms	GM1 t34:1	10.69	GM1 10:1-24:0;3	GM1	FA-H2O_FA-18(10:1){152.120}|FA-H_FA-1(10:1){169.122}|NeuAc_290{290.088}|LCB-H6ON_LCB-50(24:0){351.326}|M-NeuAc_M-291{1241.738}|Precursor{1532.833}	152.120|169.122|290.088|351.326|1241.738|1532.833	3	10.58|10.66|10.75			0		10.71	1532.83	1532.83	0.1	-H	C71H126N3O32	2.03099e+06	10.7	GM1 t34:1_10.7	t	34	1
Sample_OSTEO_d5_MS3ITfinal_neg_5	Sample	OSTEO	d5	MS3ITfinal	neg	5	NA	ms/ms	GM1 t34:1	10.69	GM1 t34:1	GM1	NeuAc_290{290.088}|M-NeuAc-Hex-HexNAc_M-656{876.605}|M-NeuAc_M-291{1241.738}|Precursor{1532.833}	290.088|876.605|1241.738|1532.833	2	10.56|10.73			0		10.68	1532.83	1532.83	-0.6	-H	C71H126N3O32	2.26241e+06	10.7	GM1 t34:1_10.7	t	34	1
Sample_ADIPO_d5_MS3ITfinal_neg_1	Sample	ADIPO	d5	MS3ITfinal	neg	1	NA	ms	GM1 t44:1	13.98		GM1			NA				NA		13.94	1718.99	1719	1.8	+HCOO	C82H148N3O34	40571.3	14	GM1 t44:1_14	t	44	1
Sample_ADIPO_d5_MS3ITfinal_neg_2	Sample	ADIPO	d5	MS3ITfinal	neg	2	NA	ms	GM1 t44:1	13.98		GM1			NA				NA		13.92	1718.99	1718.99	-3.5	+HCOO	C82H148N3O34	90485	14	GM1 t44:1_14	t	44	1
Sample_ADIPO_d5_MS3ITfinal_neg_3	Sample	ADIPO	d5	MS3ITfinal	neg	3	NA	ms	GM1 t44:1	13.98		GM1			NA				NA		13.98	1718.99	1718.99	-2.3	+HCOO	C82H148N3O34	170569	14	GM1 t44:1_14	t	44	1
Sample_ADIPO_d5_MS3ITfinal_neg_5	Sample	ADIPO	d5	MS3ITfinal	neg	5	NA	ms	GM1 t44:1	13.98		GM1			NA				NA		14.01	1718.99	1718.99	-2.3	+HCOO	C82H148N3O34	48872.1	14	GM1 t44:1_14	t	44	1
Sample_ADIPO_d5_MS3ITfinal_neg_2	Sample	ADIPO	d5	MS3ITfinal	neg	2	NA	ms	GM1 t44:1	13.98		GM1			NA				NA		13.98	1694.97	1694.97	-2.9	+Na-H2	C81H145N3NaO32	149148	14	GM1 t44:1_14	t	44	1
Sample_ADIPO_d5_MS3ITfinal_neg_1	Sample	ADIPO	d5	MS3ITfinal	neg	1	NA	ms/ms	GM1 t44:1	13.98	GM1 t44:1	GM1	NeuAc_290{290.088}	290.088	1	13.96			0		14	1672.99	1672.98	-3.6	-H	C81H146N3O32	385924	14	GM1 t44:1_14	t	44	1
Sample_ADIPO_d5_MS3ITfinal_neg_2	Sample	ADIPO	d5	MS3ITfinal	neg	2	NA	ms/ms	GM1 t44:1	13.98	GM1 t44:1	GM1	NeuAc_290{290.088}	290.088	2	13.93|14.01			0		13.96	1672.99	1672.98	-3.6	-H	C81H146N3O32	391071	14	GM1 t44:1_14	t	44	1
Sample_MSC_d5_MS3ITfinal_neg_2	Sample	MSC	d5	MS3ITfinal	neg	2	NA	ms	GM1 t44:1	13.98		GM1			NA				NA		13.92	1718.99	1719	1.8	+HCOO	C82H148N3O34	81681.4	14	GM1 t44:1_14	t	44	1
Sample_MSC_d5_MS3ITfinal_neg_1	Sample	MSC	d5	MS3ITfinal	neg	1	NA	ms/ms	GM2 d30:1	13.97	GM2 d30:1	GM2	NeuAc_290{290.088}	290.088	2	13.92|14.02			0		13.97	1298.72	1298.72	0.8	-H	C61H108N3O26	593273	14	GM2 d30:1_14	d	30	1
Sample_OSTEO_d5_MS3ITfinal_neg_3	Sample	OSTEO	d5	MS3ITfinal	neg	3	NA	ms	GM2 d30:1	13.97		GM2			NA				NA		13.97	1320.7	1320.7	-0.7	+Na-H2	C61H107N3NaO26	297904	14	GM2 d30:1_14	d	30	1
Sample_OSTEO_d5_MS3ITfinal_neg_4	Sample	OSTEO	d5	MS3ITfinal	neg	4	NA	ms	GM2 d30:1	13.97		GM2			NA				NA		13.93	1320.7	1320.7	-0.7	+Na-H2	C61H107N3NaO26	236118	14	GM2 d30:1_14	d	30	1
QC_GM3_no_MS3ITfinal_pos_1	QC	GM3	no	MS3ITfinal	pos	1	NA	ms	GM2 d31:0	19.57		GM2			NA				NA		19.6	1316.77	1316.77	3.9	+H	C62H114N3O26	223645	19.6	GM2 d31:0_19.6	d	31	0
QC_GM3_no_MS3ITfinal_pos_2	QC	GM3	no	MS3ITfinal	pos	2	NA	ms	GM2 d31:0	19.57		GM2			NA				NA		19.6	1316.77	1316.77	3.1	+H	C62H114N3O26	82858.7	19.6	GM2 d31:0_19.6	d	31	0
QC_GM3_no_MS3ITfinal_neg_1	QC	GM3	no	MS3ITfinal	neg	1	NA	ms	GM2 d31:0	19.57		GM2			NA				NA		19.57	1314.75	1314.76	1.6	-H	C62H112N3O26	149754	19.6	GM2 d31:0_19.6	d	31	0
QC_GM3_no_MS3ITfinal_neg_2	QC	GM3	no	MS3ITfinal	neg	2	NA	ms	GM2 d31:0	19.57		GM2			NA				NA		19.55	1314.75	1314.76	1.6	-H	C62H112N3O26	84835.5	19.6	GM2 d31:0_19.6	d	31	0
QC_GM3_no_MS3ITfinal_neg_3	QC	GM3	no	MS3ITfinal	neg	3	NA	ms/ms	GM2 d31:0	19.57	GM2 d31:0	GM2	NeuAc_290{290.088}	290.088	1	19.53			0		19.55	1314.75	1314.76	1.6	-H	C62H112N3O26	128898	19.6	GM2 d31:0_19.6	d	31	0
QC_Pool_d5_MS3ITfinal_neg_1	QC	Pool	d5	MS3ITfinal	neg	1	NA	ms/ms	GM2 d31:0	21.05	GM2 d31:0	GM2	Hex-O_179{179.056}|NeuAc_290{290.088}	179.056|290.088	3	20.98|21.07|21.26			0		21.07	1314.75	1314.75	-1.5	-H	C62H112N3O26	2.17859e+06	21	GM2 d31:0_21	d	31	0
Sample_CHONDRO_d5_MS3ITfinal_neg_1	Sample	CHONDRO	d5	MS3ITfinal	neg	1	NA	ms/ms	GM2 d31:0	21.05	GM2 d31:0	GM2	NeuAc_290{290.088}	290.088	1	21.03			0		21.05	1314.75	1314.75	-1.5	-H	C62H112N3O26	366146	21	GM2 d31:0_21	d	31	0
Sample_CHONDRO_d5_MS3ITfinal_neg_4	Sample	CHONDRO	d5	MS3ITfinal	neg	4	NA	ms/ms	GM2 d31:0	21.05	GM2 d31:0	GM2	Hex_161{161.044}|Hex-O_179{179.056}|NeuAc_290{290.088}	161.044|179.056|290.088	1	21.03			0		21.05	1314.75	1314.75	-1.5	-H	C62H112N3O26	683197	21	GM2 d31:0_21	d	31	0
Sample_CHONDRO_d5_MS3ITfinal_neg_5	Sample	CHONDRO	d5	MS3ITfinal	neg	5	NA	ms/ms	GM2 d31:0	21.05	GM2 d31:0	GM2	Hex_161{161.044}|NeuAc_290{290.088}	161.044|290.088	1	21.01			0		21.03	1314.75	1314.75	-1.5	-H	C62H112N3O26	419906	21	GM2 d31:0_21	d	31	0
Sample_OSTEO_d5_MS3ITfinal_neg_1	Sample	OSTEO	d5	MS3ITfinal	neg	1	NA	ms/ms	GM2 d31:0	21.05	GM2 d31:0	GM2	Hex-O_179{179.056}|NeuAc_290{290.088}	179.056|290.088	2	21.01|21.12			0		21.07	1314.75	1314.75	-1.5	-H	C62H112N3O26	660460	21	GM2 d31:0_21	d	31	0
Sample_ADIPO_d5_MS3ITfinal_neg_3	Sample	ADIPO	d5	MS3ITfinal	neg	3	NA	ms	GM2 d32:1	9.41		GM2			NA				NA		9.43	1326.75	1326.75	-0.7	-H	C63H112N3O26	45456	9.4	GM2 d32:1_9.4	d	32	1
Sample_CHONDRO_d5_MS3ITfinal_neg_1	Sample	CHONDRO	d5	MS3ITfinal	neg	1	NA	ms	GM2 d32:1	9.41		GM2			NA				NA		9.44	1326.75	1326.75	-0.7	-H	C63H112N3O26	184082	9.4	GM2 d32:1_9.4	d	32	1
Sample_CHONDRO_d5_MS3ITfinal_neg_2	Sample	CHONDRO	d5	MS3ITfinal	neg	2	NA	ms	GM2 d32:1	9.41		GM2			NA				NA		9.42	1326.75	1326.75	-0.7	-H	C63H112N3O26	213616	9.4	GM2 d32:1_9.4	d	32	1
Sample_CHONDRO_d5_MS3ITfinal_neg_3	Sample	CHONDRO	d5	MS3ITfinal	neg	3	NA	ms	GM2 d32:1	9.41		GM2			NA				NA		9.44	1326.75	1326.75	-0.7	-H	C63H112N3O26	180813	9.4	GM2 d32:1_9.4	d	32	1
Sample_CHONDRO_d5_MS3ITfinal_neg_4	Sample	CHONDRO	d5	MS3ITfinal	neg	4	NA	ms	GM2 d32:1	9.41		GM2			NA				NA		9.44	1326.75	1326.75	-0.7	-H	C63H112N3O26	114887	9.4	GM2 d32:1_9.4	d	32	1
Sample_CHONDRO_d5_MS3ITfinal_neg_5	Sample	CHONDRO	d5	MS3ITfinal	neg	5	NA	ms	GM2 d32:1	9.41		GM2			NA				NA		9.41	1326.75	1326.75	-0.7	-H	C63H112N3O26	172179	9.4	GM2 d32:1_9.4	d	32	1
Sample_OSTEO_d5_MS3ITfinal_neg_1	Sample	OSTEO	d5	MS3ITfinal	neg	1	NA	ms/ms	GM2 d32:1	9.41	GM2 d32:1	GM2	NeuAc_290{290.088}	290.088	1	9.42			0		9.44	1326.75	1326.75	-0.7	-H	C63H112N3O26	233507	9.4	GM2 d32:1_9.4	d	32	1
Sample_OSTEO_d5_MS3ITfinal_neg_2	Sample	OSTEO	d5	MS3ITfinal	neg	2	NA	ms/ms	GM2 d32:1	9.41	GM2 d32:1	GM2	NeuAc_290{290.088}|Precursor{1326.753}	290.088|1326.753	1	9.4			0		9.43	1326.75	1326.75	-0.7	-H	C63H112N3O26	303002	9.4	GM2 d32:1_9.4	d	32	1
Sample_OSTEO_d5_MS3ITfinal_neg_3	Sample	OSTEO	d5	MS3ITfinal	neg	3	NA	ms/ms	GM2 d32:1	9.41	GM2 d32:1	GM2	NeuAc_290{290.088}|Precursor{1326.753}	290.088|1326.753	1	9.41			0		9.43	1326.75	1326.75	-0.7	-H	C63H112N3O26	483376	9.4	GM2 d32:1_9.4	d	32	1
Sample_OSTEO_d5_MS3ITfinal_neg_5	Sample	OSTEO	d5	MS3ITfinal	neg	5	NA	ms/ms	GM2 d32:1	9.41	GM2 d32:1	GM2	NeuAc-H2O_272{272.076}|NeuAc_290{290.088}|M-NeuAc_M-291{1035.657}|Precursor{1326.753}	272.076|290.088|1035.657|1326.753	1	9.39			0		9.43	1326.75	1326.75	-0.7	-H	C63H112N3O26	405921	9.4	GM2 d32:1_9.4	d	32	1
QC_GM3_no_MS3ITfinal_neg_1	QC	GM3	no	MS3ITfinal	neg	1	NA	ms/ms	GM2 d33:1	19.42	GM2 d33:1	GM2	NeuAc_290{290.088}	290.088	2	19.51|19.62	Hex-HexNAc_364_MS3{364.124}	364.124	3	19.51|19.51|19.51	19.21	1340.77	1340.77	-1.5	-H	C64H114N3O26	403031	19.4	GM2 d33:1_19.4	d	33	1
QC_GM3_no_MS3ITfinal_neg_1	QC	GM3	no	MS3ITfinal	neg	1	NA	ms/ms	GM2 d33:1	19.42	GM2 d33:1	GM2	NeuAc_290{290.088}	290.088	2	19.51|19.62	Hex-HexNAc_364_MS3{364.124}	364.124	3	19.51|19.51|19.51	19.57	1340.77	1340.76	-3.6	-H	C64H114N3O26	573096	19.4	GM2 d33:1_19.4	d	33	1
QC_GM3_no_MS3ITfinal_neg_2	QC	GM3	no	MS3ITfinal	neg	2	NA	ms/ms	GM2 d33:1	19.42	GM2 d33:1	GM2	NeuAc_290{290.088}	290.088	2	19.51|19.60	Hex-HexNAc_364_MS3{364.124}	364.124	3	19.62|19.62|19.62	19.57	1340.77	1340.76	-4.5	-H	C64H114N3O26	572952	19.4	GM2 d33:1_19.4	d	33	1
QC_GM3_no_MS3ITfinal_neg_3	QC	GM3	no	MS3ITfinal	neg	3	NA	ms/ms	GM2 d33:1	19.42	GM2 16:0;2-17:1	GM2	NeuAc_290{290.088}	290.088	2	19.48|19.58	LCB-H6ON_LCB-36_MS3(16:0){237.222}|FA-H3O_FA-19_MS3(17:1){249.222}|LCB-H2O_LCB-18_MS3(16:0){254.247}|Hex-HexNAc_364_MS3{364.124}	237.222|249.222|254.247|364.124	6	19.50|19.50|19.50|19.58|19.58|19.58	19.55	1340.77	1340.76	-4.5	-H	C64H114N3O26	511188	19.4	GM2 d33:1_19.4	d	33	1
QC_GM3_no_MS3ITfinal_neg_3	QC	GM3	no	MS3ITfinal	neg	3	NA	ms/ms	GM2 d33:1	19.42	GM2 16:0-17:1;2	GM2	NeuAc_290{290.088}	290.088	2	19.48|19.58	FA-H3O_FA-19_MS3(16:0){237.222}|LCB-H6ON_LCB-36_MS3(17:1){249.222}|Hex-HexNAc_364_MS3{364.124}	237.222|249.222|364.124	6	19.50|19.50|19.50|19.58|19.58|19.58	19.55	1340.77	1340.76	-4.5	-H	C64H114N3O26	511188	19.4	GM2 d33:1_19.4	d	33	1
QC_Pool_d5_MS3ITfinal_neg_1	QC	Pool	d5	MS3ITfinal	neg	1	NA	ms	GM2 d34:0	12.16		GM2			NA				NA		12.17	1356.8	1356.8	-1.4	-H	C65H118N3O26	162208	12.2	GM2 d34:0_12.2	d	34	0
Sample_CHONDRO_d5_MS3ITfinal_neg_2	Sample	CHONDRO	d5	MS3ITfinal	neg	2	NA	ms/ms	GM2 d34:0	12.16	GM2 d34:0	GM2	NeuAc_290{290.088}|M-NeuAc_M-291{1065.704}|Precursor{1356.800}	290.088|1065.704|1356.800	2	12.09|12.18			0		12.16	1356.8	1356.8	-0.7	-H	C65H118N3O26	1.01711e+06	12.2	GM2 d34:0_12.2	d	34	0
Sample_CHONDRO_d5_MS3ITfinal_neg_3	Sample	CHONDRO	d5	MS3ITfinal	neg	3	NA	ms/ms	GM2 d34:0	12.16	GM2 d34:0	GM2	NeuAc_290{290.088}|Precursor{1356.800}	290.088|1356.800	1	12.16			0		12.19	1356.8	1356.8	-0.7	-H	C65H118N3O26	438703	12.2	GM2 d34:0_12.2	d	34	0
Sample_CHONDRO_d5_MS3ITfinal_neg_4	Sample	CHONDRO	d5	MS3ITfinal	neg	4	NA	ms/ms	GM2 d34:0	12.16	GM2 d34:0	GM2	NeuAc_290{290.088}|Precursor{1356.800}	290.088|1356.800	2	12.13|12.22			0		12.17	1356.8	1356.8	-0.7	-H	C65H118N3O26	609506	12.2	GM2 d34:0_12.2	d	34	0
Sample_CHONDRO_d5_MS3ITfinal_neg_5	Sample	CHONDRO	d5	MS3ITfinal	neg	5	NA	ms/ms	GM2 d34:0	12.16	GM2 d34:0	GM2	NeuAc_290{290.088}|Hex-Hex_323{323.098}|Precursor{1356.800}	290.088|323.098|1356.800	2	12.08|12.17			0		12.16	1356.8	1356.8	-0.7	-H	C65H118N3O26	619153	12.2	GM2 d34:0_12.2	d	34	0
Sample_OSTEO_d5_MS3ITfinal_neg_1	Sample	OSTEO	d5	MS3ITfinal	neg	1	NA	ms	GM2 d34:0	12.16		GM2			NA				NA		12.18	1356.8	1356.8	-1.4	-H	C65H118N3O26	325011	12.2	GM2 d34:0_12.2	d	34	0
Sample_OSTEO_d5_MS3ITfinal_neg_2	Sample	OSTEO	d5	MS3ITfinal	neg	2	NA	ms/ms	GM2 d34:0	12.16	GM2 d34:0	GM2	NeuAc_290{290.088}|Precursor{1356.800}	290.088|1356.800	1	12.13			0		12.15	1356.8	1356.8	-1.4	-H	C65H118N3O26	483518	12.2	GM2 d34:0_12.2	d	34	0
Sample_OSTEO_d5_MS3ITfinal_neg_3	Sample	OSTEO	d5	MS3ITfinal	neg	3	NA	ms/ms	GM2 d34:0	12.16	GM2 d34:0	GM2	NeuAc_290{290.088}|Precursor{1356.800}	290.088|1356.800	2	12.11|12.23			0		12.16	1356.8	1356.8	-0.7	-H	C65H118N3O26	702175	12.2	GM2 d34:0_12.2	d	34	0
Sample_OSTEO_d5_MS3ITfinal_neg_5	Sample	OSTEO	d5	MS3ITfinal	neg	5	NA	ms/ms	GM2 d34:0	12.16	GM2 d34:0	GM2	NeuAc_290{290.088}|Precursor{1356.800}	290.088|1356.800	1	12.14			0		12.14	1356.8	1356.8	-1.4	-H	C65H118N3O26	541774	12.2	GM2 d34:0_12.2	d	34	0
QC_Pool_d5_MS3ITfinal_neg_1	QC	Pool	d5	MS3ITfinal	neg	1	NA	ms/ms	GM2 d34:1	11.41	GM2 d34:1	GM2	NeuAc_290{290.088}|M-NeuAc-HexNAc_M-494{860.610}|M-NeuAc_M-291{1063.690}|Precursor{1354.785}	290.088|860.610|1063.690|1354.785	4	11.22|11.31|11.40|11.49			0		11.41	1354.79	1354.78	-0.7	-H	C65H116N3O26	3.77831e+06	11.4	GM2 d34:1_11.4	d	34	1
Sample_ADIPO_d5_MS3ITfinal_neg_1	Sample	ADIPO	d5	MS3ITfinal	neg	1	NA	ms/ms	GM2 d34:1	11.41	GM2 d34:1	GM2	NeuAc_290{290.088}|M-NeuAc_M-291{1063.690}|Precursor{1354.785}	290.088|1063.690|1354.785	3	11.30|11.39|11.48			0		11.41	1354.79	1354.79	0.1	-H	C65H116N3O26	1.72138e+06	11.4	GM2 d34:1_11.4	d	34	1
Sample_ADIPO_d5_MS3ITfinal_neg_2	Sample	ADIPO	d5	MS3ITfinal	neg	2	NA	ms/ms	GM2 d34:1	11.41	GM2 14:0;2-20:1	GM2	LCB-H2O_LCB-18(14:0){226.217}|NeuAc_290{290.088}|FA-H4O_FA-20(20:1){290.261}|M-NeuAc_M-291{1063.690}|Precursor{1354.785}	226.217|290.088|290.261|1063.690|1354.785	4	11.24|11.33|11.41|11.50			0		11.38	1354.79	1354.78	-0.7	-H	C65H116N3O26	2.79244e+06	11.4	GM2 d34:1_11.4	d	34	1
Sample_ADIPO_d5_MS3ITfinal_neg_3	Sample	ADIPO	d5	MS3ITfinal	neg	3	NA	ms/ms	GM2 d34:1	11.41	GM2 d34:1	GM2	NeuAc_290{290.088}|Precursor{1354.785}	290.088|1354.785	3	11.26|11.41|11.51			0		11.41	1354.79	1354.79	0.1	-H	C65H116N3O26	2.91432e+06	11.4	GM2 d34:1_11.4	d	34	1
Sample_ADIPO_d5_MS3ITfinal_neg_4	Sample	ADIPO	d5	MS3ITfinal	neg	4	NA	ms/ms	GM2 d34:1	11.41	GM2 d34:1	GM2	NeuAc_290{290.088}|M-NeuAc_M-291{1063.690}|Precursor{1354.785}	290.088|1063.690|1354.785	3	11.30|11.39|11.49			0		11.4	1354.79	1354.79	0.1	-H	C65H116N3O26	2486643	11.4	GM2 d34:1_11.4	d	34	1
Sample_ADIPO_d5_MS3ITfinal_neg_5	Sample	ADIPO	d5	MS3ITfinal	neg	5	NA	ms/ms	GM2 d34:1	11.41	GM2 d34:1	GM2	NeuAc_290{290.088}|M-NeuAc_M-291{1063.690}|Precursor{1354.785}	290.088|1063.690|1354.785	3	11.27|11.36|11.46			0		11.41	1354.79	1354.78	-0.7	-H	C65H116N3O26	2.63619e+06	11.4	GM2 d34:1_11.4	d	34	1
Sample_CHONDRO_d5_MS3ITfinal_neg_2	Sample	CHONDRO	d5	MS3ITfinal	neg	2	NA	ms	GM2 d34:1	11.41		GM2			NA				NA		11.61	1400.79	1400.79	2.9	+HCOO	C66H118N3O28	137794	11.4	GM2 d34:1_11.4	d	34	1
Sample_CHONDRO_d5_MS3ITfinal_neg_1	Sample	CHONDRO	d5	MS3ITfinal	neg	1	NA	ms/ms	GM2 d34:1	11.41	GM2 14:0;2-20:1	GM2	LCB-2H2O_LCB-36(14:0){208.206}|NeuAc_290{290.088}|FA-H4O_FA-20(20:1){290.261}|M-NeuAc-Hex-HexNAc_M-656{698.557}|M-NeuAc-HexNAc_M-494{860.610}|M-NeuAc_M-291{1063.690}|Precursor{1354.785}	208.206|290.088|290.261|698.557|860.610|1063.690|1354.785	5	11.14|11.24|11.33|11.41|11.50			0		11.41	1354.79	1354.79	0.1	-H	C65H116N3O26	8185292	11.4	GM2 d34:1_11.4	d	34	1
Sample_CHONDRO_d5_MS3ITfinal_neg_1	Sample	CHONDRO	d5	MS3ITfinal	neg	1	NA	ms/ms	GM2 d34:1	11.41	GM2 14:0-20:1;2	GM2	FA-H4O_FA-20(14:0){208.182}|NeuAc_290{290.088}|LCB-2H2O_LCB-36(20:1){290.285}|M-NeuAc-Hex-HexNAc_M-656{698.557}|M-NeuAc-HexNAc_M-494{860.610}|M-NeuAc_M-291{1063.690}|Precursor{1354.785}	208.182|290.088|290.285|698.557|860.610|1063.690|1354.785	5	11.14|11.24|11.33|11.41|11.50			0		11.41	1354.79	1354.79	0.1	-H	C65H116N3O26	8185292	11.4	GM2 d34:1_11.4	d	34	1
Sample_CHONDRO_d5_MS3ITfinal_neg_2	Sample	CHONDRO	d5	MS3ITfinal	neg	2	NA	ms/ms	GM2 d34:1	11.41	GM2 16:0-18:1;2	GM2	FA-H4O_FA-20(16:0){236.213}|LCB-CH4O2_LCB-48(18:1){250.252}|NeuAc_290{290.088}|NeuAc-Hex_452{452.139}|M-NeuAc-HexNAc_M-494{860.610}|M-NeuAc_M-291{1063.690}|Precursor{1354.785}	236.213|250.252|290.088|452.139|860.610|1063.690|1354.785	5	11.16|11.25|11.33|11.42|11.51			0		11.4	1354.79	1354.78	-0.7	-H	C65H116N3O26	8688669	11.4	GM2 d34:1_11.4	d	34	1
Sample_CHONDRO_d5_MS3ITfinal_neg_3	Sample	CHONDRO	d5	MS3ITfinal	neg	3	NA	ms/ms	GM2 d34:1	11.41	GM2 10:1-24:0;2	GM2	FA-H4O_FA-20(10:1){150.104}|FA-H_FA-1(10:1){169.122}|NeuAc_290{290.088}|LCB-2H2O_LCB-36(24:0){348.362}|M-NeuAc-HexNAc_M-494{860.610}|M-NeuAc-Hex_M-453{901.636}|M-NeuAc_M-291{1063.690}|Precursor{1354.785}	150.104|169.122|290.088|348.362|860.610|901.636|1063.690|1354.785	5	11.19|11.28|11.38|11.47|11.56			0		11.41	1354.79	1354.79	1.5	-H	C65H116N3O26	8399687	11.4	GM2 d34:1_11.4	d	34	1
Sample_CHONDRO_d5_MS3ITfinal_neg_4	Sample	CHONDRO	d5	MS3ITfinal	neg	4	NA	ms/ms	GM2 d34:1	11.41	GM2 d34:1	GM2	NeuAc_290{290.088}|M-Hex-HexNAc-Hex-NeuAc_M-818{536.504}|M-NeuAc-HexNAc_M-494{860.610}|M-NeuAc_M-291{1063.690}|Precursor{1354.785}	290.088|536.504|860.610|1063.690|1354.785	4	11.21|11.31|11.40|11.50	M-Hex-HexNAc-Hex-NeuAc_M-818_MS3{536.504}|M-NeuAc-Hex-HexNAc_M-656_MS3{698.557}	536.504|698.557	1	11.5	11.41	1354.79	1354.79	0.1	-H	C65H116N3O26	5.79689e+06	11.4	GM2 d34:1_11.4	d	34	1
Sample_CHONDRO_d5_MS3ITfinal_neg_5	Sample	CHONDRO	d5	MS3ITfinal	neg	5	NA	ms/ms	GM2 d34:1	11.41	GM2 17:0-17:1;2	GM2	LCB-CH4O2_LCB-48(17:1){236.237}|FA-H4O_FA-20(17:0){250.229}|FA-H_FA-1(17:0){269.247}|NeuAc_290{290.088}|M-NeuAc-HexNAc_M-494{860.610}|M-NeuAc_M-291{1063.690}|Precursor{1354.785}	236.237|250.229|269.247|290.088|860.610|1063.690|1354.785	5	11.14|11.24|11.33|11.41|11.51			0		11.39	1354.79	1354.79	0.1	-H	C65H116N3O26	7486113	11.4	GM2 d34:1_11.4	d	34	1
Sample_CHONDRO_d5_MS3ITfinal_neg_5	Sample	CHONDRO	d5	MS3ITfinal	neg	5	NA	ms/ms	GM2 d34:1	11.41	GM2 17:0;2-17:1	GM2	FA-H2O_FA-18(17:1){250.229}|LCB-2H2O_LCB-36(17:0){250.252}|NeuAc_290{290.088}|M-NeuAc-HexNAc_M-494{860.610}|M-NeuAc_M-291{1063.690}|Precursor{1354.785}	250.229|250.252|290.088|860.610|1063.690|1354.785	5	11.14|11.24|11.33|11.41|11.51			0		11.39	1354.79	1354.79	0.1	-H	C65H116N3O26	7486113	11.4	GM2 d34:1_11.4	d	34	1
Sample_CHONDRO_d5_MS3ITfinal_neg_5	Sample	CHONDRO	d5	MS3ITfinal	neg	5	NA	ms/ms	GM2 d34:1	11.41	GM2 16:0-18:1;2	GM2	FA-H4O_FA-20(16:0){236.213}|LCB-CH4O2_LCB-48(18:1){250.252}|NeuAc_290{290.088}|M-NeuAc-HexNAc_M-494{860.610}|M-NeuAc_M-291{1063.690}|Precursor{1354.785}	236.213|250.252|290.088|860.610|1063.690|1354.785	5	11.14|11.24|11.33|11.41|11.51			0		11.39	1354.79	1354.79	0.1	-H	C65H116N3O26	7486113	11.4	GM2 d34:1_11.4	d	34	1
Sample_MSC_d5_MS3ITfinal_neg_4	Sample	MSC	d5	MS3ITfinal	neg	4	NA	ms	GM2 d34:1	11.41		GM2			NA				NA		11.64	1400.79	1400.79	2.9	+HCOO	C66H118N3O28	101742	11.4	GM2 d34:1_11.4	d	34	1
Sample_MSC_d5_MS3ITfinal_neg_2	Sample	MSC	d5	MS3ITfinal	neg	2	NA	ms	GM2 d34:1	11.41		GM2			NA				NA		11.39	1354.79	1354.79	0.1	-H	C65H116N3O26	74310.7	11.4	GM2 d34:1_11.4	d	34	1
Sample_MSC_d5_MS3ITfinal_neg_3	Sample	MSC	d5	MS3ITfinal	neg	3	NA	ms	GM2 d34:1	11.41		GM2			NA				NA		11.41	1354.79	1354.79	0.1	-H	C65H116N3O26	86776.5	11.4	GM2 d34:1_11.4	d	34	1
Sample_MSC_d5_MS3ITfinal_neg_4	Sample	MSC	d5	MS3ITfinal	neg	4	NA	ms	GM2 d34:1	11.41		GM2			NA				NA		11.41	1354.79	1354.79	0.1	-H	C65H116N3O26	76735.9	11.4	GM2 d34:1_11.4	d	34	1
Sample_MSC_d5_MS3ITfinal_neg_5	Sample	MSC	d5	MS3ITfinal	neg	5	NA	ms	GM2 d34:1	11.41		GM2			NA				NA		11.38	1354.79	1354.79	0.1	-H	C65H116N3O26	73185.9	11.4	GM2 d34:1_11.4	d	34	1
Sample_OSTEO_d5_MS3ITfinal_pos_1	Sample	OSTEO	d5	MS3ITfinal	pos	1	NA	ms/ms	GM2 d34:1	11.41	GM2 16:0-18:1;2	GM2	HexNAc_204{204.086}|LCB-2H2O_LCB-36(18:1){264.269}|NeuAc-H2O_274{274.093}|NeuAc_292{292.103}|Hex-HexNAc_366{366.139}|M-Hex-HexNAc-Hex-NeuAc-O_M-836{520.509}|M-NeuAc-Hex-HexNAc-O_M-674{682.562}|M-NeuAc-HexNAc-O_M-512{844.614}|M-NeuAc-O_M-309{1047.693}	204.086|264.269|274.093|292.103|366.139|520.509|682.562|844.614|1047.693	2	11.34|11.46	Hex_163_MS3{163.061}|HexNAc_204_MS3{204.086}|HexNAc-O_222_MS3{222.098}|LCB-C1H2O_LCB-30_MS3(18:1){252.269}|LCB-CH4O2_LCB-48_MS3(18:1){252.269}|FA_FA_MS3(16:0){256.240}|LCB-2H2O_LCB-36_MS3(18:1){264.269}|LCB-H2O_LCB-18_MS3(18:1){282.279}|M-Hex-HexNAc-Hex-NeuAc-O_M-836_MS3{520.509}|M-NeuAc-Hex-HexNAc-O_M-674_MS3{682.562}	163.061|204.086|222.098|252.269|252.269|256.240|264.269|282.279|520.509|682.562	12	11.34|11.34|11.34|11.34|11.34|11.34|11.46|11.46|11.46|11.46|11.47|11.47	11.41	1356.8	1356.8	0.8	+H	C65H118N3O26	12828917	11.4	GM2 d34:1_11.4	d	34	1
Sample_OSTEO_d5_MS3ITfinal_pos_2	Sample	OSTEO	d5	MS3ITfinal	pos	2	NA	ms/ms	GM2 d34:1	11.41	GM2 16:0-18:1;2	GM2	HexNAc_204{204.086}|LCB-2H2O_LCB-36(18:1){264.269}|NeuAc-H2O_274{274.093}|NeuAc_292{292.103}|Hex-HexNAc_366{366.139}|M-Hex-HexNAc-Hex-NeuAc-O_M-836{520.509}|M-NeuAc-Hex-HexNAc-O_M-674{682.562}|M-NeuAc-HexNAc-O_M-512{844.614}|M-NeuAc-O_M-309{1047.693}	204.086|264.269|274.093|292.103|366.139|520.509|682.562|844.614|1047.693	3	11.32|11.41|11.51	Hex_163_MS3{163.061}|HexNAc_204_MS3{204.086}|HexNAc-O_222_MS3{222.098}|LCB-C1H2O_LCB-30_MS3(18:1){252.269}|LCB-CH4O2_LCB-48_MS3(18:1){252.269}|FA_FA_MS3(16:0){256.240}|LCB-2H2O_LCB-36_MS3(18:1){264.269}|LCB-H2O_LCB-18_MS3(18:1){282.279}|NeuAc-O_310_MS3{310.113}|Hex-HexNAc_366_MS3{366.139}|Hex-HexNAc-O_384_MS3{384.151}|NeuAc-Hex-O_472_MS3{472.166}|M-Hex-HexNAc-Hex-NeuAc-O_M-836_MS3{520.509}|M-NeuA…	163.061|204.086|222.098|252.269|252.269|256.240|264.269|282.279|310.113|366.139|384.151|472.166|520.509|682.562	16	11.32|11.33|11.33|11.33|11.33|11.33|11.41|11.41|11.41|11.41|11.41|11.42|11.51|11.51|11.51|11.51	11.41	1356.8	1356.8	0.8	+H	C65H118N3O26	14333415	11.4	GM2 d34:1_11.4	d	34	1
Sample_OSTEO_d5_MS3ITfinal_pos_3	Sample	OSTEO	d5	MS3ITfinal	pos	3	NA	ms/ms	GM2 d34:1	11.41	GM2 16:0-18:1;2	GM2	HexNAc_204{204.086}|LCB-2H2O_LCB-36(18:1){264.269}|NeuAc-H2O_274{274.093}|NeuAc_292{292.103}|Hex-HexNAc_366{366.139}|M-Hex-HexNAc-Hex-NeuAc-O_M-836{520.509}|M-NeuAc-Hex-HexNAc-O_M-674{682.562}|M-NeuAc-HexNAc-O_M-512{844.614}|M-NeuAc-O_M-309{1047.693}	204.086|264.269|274.093|292.103|366.139|520.509|682.562|844.614|1047.693	2	11.33|11.43	HexNAc_204_MS3{204.086}|HexNAc-O_222_MS3{222.098}|LCB-C1H2O_LCB-30_MS3(18:1){252.269}|LCB-CH4O2_LCB-48_MS3(18:1){252.269}|FA_FA_MS3(16:0){256.240}|LCB-2H2O_LCB-36_MS3(18:1){264.269}|LCB-H2O_LCB-18_MS3(18:1){282.279}|M-Hex-HexNAc-Hex-NeuAc-O_M-836_MS3{520.509}|M-Hex-HexNAc-Hex-NeuAc_M-818_MS3{538.519}|M-NeuAc-Hex-HexNAc-O_M-674_MS3{682.562}	204.086|222.098|252.269|252.269|256.240|264.269|282.279|520.509|538.519|682.562	6	11.33|11.33|11.33|11.33|11.33|11.34	11.4	1356.8	1356.8	0.8	+H	C65H118N3O26	17645344	11.4	GM2 d34:1_11.4	d	34	1
Sample_OSTEO_d5_MS3ITfinal_pos_4	Sample	OSTEO	d5	MS3ITfinal	pos	4	NA	ms/ms	GM2 d34:1	11.41	GM2 16:0-18:1;2	GM2	HexNAc_204{204.086}|LCB-2H2O_LCB-36(18:1){264.269}|NeuAc-H2O_274{274.093}|NeuAc_292{292.103}|Hex-HexNAc_366{366.139}|M-Hex-HexNAc-Hex-NeuAc-O_M-836{520.509}|M-NeuAc-Hex-HexNAc-O_M-674{682.562}|M-NeuAc-HexNAc-O_M-512{844.614}|M-NeuAc-O_M-309{1047.693}	204.086|264.269|274.093|292.103|366.139|520.509|682.562|844.614|1047.693	2	11.32|11.41	HexNAc_204_MS3{204.086}|LCB-C1H2O_LCB-30_MS3(18:1){252.269}|LCB-CH4O2_LCB-48_MS3(18:1){252.269}|FA_FA_MS3(16:0){256.240}|LCB-2H2O_LCB-36_MS3(18:1){264.269}|LCB-H2O_LCB-18_MS3(18:1){282.279}|M-Hex-HexNAc-Hex-NeuAc-O_M-836_MS3{520.509}|NeuAc-Hex-Hex_616_MS3{616.208}|M-NeuAc-Hex-HexNAc-O_M-674_MS3{682.562}	204.086|252.269|252.269|256.240|264.269|282.279|520.509|616.208|682.562	12	11.33|11.33|11.33|11.33|11.33|11.33|11.41|11.42|11.42|11.42|11.42|11.42	11.39	1356.8	1356.8	0.8	+H	C65H118N3O26	10574058	11.4	GM2 d34:1_11.4	d	34	1
Sample_OSTEO_d5_MS3ITfinal_pos_5	Sample	OSTEO	d5	MS3ITfinal	pos	5	NA	ms/ms	GM2 d34:1	11.41	GM2 16:0-18:1;2	GM2	HexNAc_204{204.086}|LCB-2H2O_LCB-36(18:1){264.269}|NeuAc-H2O_274{274.093}|NeuAc_292{292.103}|Hex-HexNAc_366{366.139}|M-Hex-HexNAc-Hex-NeuAc-O_M-836{520.509}|M-NeuAc-Hex-HexNAc-O_M-674{682.562}|M-NeuAc-HexNAc-O_M-512{844.614}|M-NeuAc-O_M-309{1047.693}	204.086|264.269|274.093|292.103|366.139|520.509|682.562|844.614|1047.693	3	11.35|11.46|11.57	HexNAc_204_MS3{204.086}|HexNAc-O_222_MS3{222.098}|LCB-C1H2O_LCB-30_MS3(18:1){252.269}|LCB-CH4O2_LCB-48_MS3(18:1){252.269}|FA_FA_MS3(16:0){256.240}|LCB-2H2O_LCB-36_MS3(18:1){264.269}|LCB-H2O_LCB-18_MS3(18:1){282.279}|M-Hex-HexNAc-Hex-NeuAc-O_M-836_MS3{520.509}|M-Hex-HexNAc-Hex-NeuAc_M-818_MS3{538.519}	204.086|222.098|252.269|252.269|256.240|264.269|282.279|520.509|538.519	10	11.46|11.47|11.47|11.47|11.47|11.47|11.57|11.57|11.57|11.57	11.43	1356.8	1356.8	0.8	+H	C65H118N3O26	18558848	11.4	GM2 d34:1_11.4	d	34	1
Sample_OSTEO_d5_MS3ITfinal_neg_1	Sample	OSTEO	d5	MS3ITfinal	neg	1	NA	ms	GM2 d34:1	11.41		GM2			NA				NA		11.63	1400.79	1400.8	3.7	+HCOO	C66H118N3O28	206387	11.4	GM2 d34:1_11.4	d	34	1
Sample_OSTEO_d5_MS3ITfinal_neg_3	Sample	OSTEO	d5	MS3ITfinal	neg	3	NA	ms	GM2 d34:1	11.41		GM2			NA				NA		11.63	1400.79	1400.79	2.9	+HCOO	C66H118N3O28	428012	11.4	GM2 d34:1_11.4	d	34	1
Sample_OSTEO_d5_MS3ITfinal_pos_3	Sample	OSTEO	d5	MS3ITfinal	pos	3	NA	ms	GM2 d34:1	11.41		GM2			NA				NA		11.4	1378.78	1378.78	0.8	+Na	C65H117N3NaO26	7.9391e+06	11.4	GM2 d34:1_11.4	d	34	1
Sample_OSTEO_d5_MS3ITfinal_pos_1	Sample	OSTEO	d5	MS3ITfinal	pos	1	NA	ms	GM2 d34:1	11.41		GM2			NA				NA		11.41	1373.83	1373.83	0.8	+NH4	C65H121N4O26	10847766	11.4	GM2 d34:1_11.4	d	34	1
Sample_OSTEO_d5_MS3ITfinal_pos_2	Sample	OSTEO	d5	MS3ITfinal	pos	2	NA	ms	GM2 d34:1	11.41		GM2			NA				NA		11.42	1373.83	1373.83	0.1	+NH4	C65H121N4O26	15279460	11.4	GM2 d34:1_11.4	d	34	1
Sample_OSTEO_d5_MS3ITfinal_pos_3	Sample	OSTEO	d5	MS3ITfinal	pos	3	NA	ms	GM2 d34:1	11.41		GM2			NA				NA		11.4	1373.83	1373.83	0.8	+NH4	C65H121N4O26	12836624	11.4	GM2 d34:1_11.4	d	34	1
Sample_OSTEO_d5_MS3ITfinal_pos_5	Sample	OSTEO	d5	MS3ITfinal	pos	5	NA	ms	GM2 d34:1	11.41		GM2			NA				NA		11.43	1373.83	1373.83	1.5	+NH4	C65H121N4O26	11926340	11.4	GM2 d34:1_11.4	d	34	1
Sample_OSTEO_d5_MS3ITfinal_neg_1	Sample	OSTEO	d5	MS3ITfinal	neg	1	NA	ms/ms	GM2 d34:1	11.41	GM2 d34:1	GM2	NeuAc_290{290.088}|M-NeuAc-Hex-HexNAc_M-656{698.557}|M-NeuAc-HexNAc_M-494{860.610}|M-NeuAc-O_M-309{1045.679}|M-NeuAc_M-291{1063.690}|Precursor{1354.785}	290.088|698.557|860.610|1045.679|1063.690|1354.785	5	11.17|11.27|11.36|11.46|11.56			0		11.41	1354.79	1354.78	-0.7	-H	C65H116N3O26	12854831	11.4	GM2 d34:1_11.4	d	34	1
Sample_OSTEO_d5_MS3ITfinal_neg_2	Sample	OSTEO	d5	MS3ITfinal	neg	2	NA	ms/ms	GM2 d34:1	11.41	GM2 d34:1	GM2	NeuAc_290{290.088}|M-NeuAc-HexNAc_M-494{860.610}|M-NeuAc_M-291{1063.690}|Precursor{1354.785}	290.088|860.610|1063.690|1354.785	5	11.16|11.25|11.34|11.43|11.52			0		11.39	1354.79	1354.78	-0.7	-H	C65H116N3O26	15510219	11.4	GM2 d34:1_11.4	d	34	1
Sample_OSTEO_d5_MS3ITfinal_neg_3	Sample	OSTEO	d5	MS3ITfinal	neg	3	NA	ms/ms	GM2 d34:1	11.41	GM2 14:0;2-20:1	GM2	LCB-H6ON_LCB-36(14:0){209.191}|NeuAc_290{290.088}|FA-H4O_FA-20(20:1){290.261}|M-NeuAc-HexNAc_M-494{860.610}|M-NeuAc_M-291{1063.690}|Precursor{1354.785}	209.191|290.088|290.261|860.610|1063.690|1354.785	5	11.15|11.25|11.33|11.42|11.51			0		11.4	1354.79	1354.78	-0.7	-H	C65H116N3O26	18974664	11.4	GM2 d34:1_11.4	d	34	1
Sample_OSTEO_d5_MS3ITfinal_neg_3	Sample	OSTEO	d5	MS3ITfinal	neg	3	NA	ms/ms	GM2 d34:1	11.41	GM2 14:0-20:1;2	GM2	FA-H3O_FA-19(14:0){209.191}|NeuAc_290{290.088}|LCB-2H2O_LCB-36(20:1){290.285}|M-NeuAc-HexNAc_M-494{860.610}|M-NeuAc_M-291{1063.690}|Precursor{1354.785}	209.191|290.088|290.285|860.610|1063.690|1354.785	5	11.15|11.25|11.33|11.42|11.51			0		11.4	1354.79	1354.78	-0.7	-H	C65H116N3O26	18974664	11.4	GM2 d34:1_11.4	d	34	1
Sample_OSTEO_d5_MS3ITfinal_neg_4	Sample	OSTEO	d5	MS3ITfinal	neg	4	NA	ms/ms	GM2 d34:1	11.41	GM2 14:0-20:1;2	GM2	FA-H_FA-1(14:0){227.200}|NeuAc_290{290.088}|LCB-2H2O_LCB-36(20:1){290.285}|M-NeuAc-HexNAc_M-494{860.610}|M-NeuAc_M-291{1063.690}|Precursor{1354.785}	227.200|290.088|290.285|860.610|1063.690|1354.785	5	11.18|11.28|11.38|11.48|11.58	M-Hex-HexNAc-Hex-NeuAc-O_M-836_MS3{518.494}|M-Hex-HexNAc-Hex-NeuAc_M-818_MS3{536.504}	518.494|536.504	2	11.48|11.48	11.41	1354.79	1354.78	-0.7	-H	C65H116N3O26	11792837	11.4	GM2 d34:1_11.4	d	34	1
Sample_OSTEO_d5_MS3ITfinal_neg_5	Sample	OSTEO	d5	MS3ITfinal	neg	5	NA	ms/ms	GM2 d34:1	11.41	GM2 d34:1	GM2	NeuAc_290{290.088}|M-NeuAc-Hex-HexNAc_M-656{698.557}|M-NeuAc-HexNAc_M-494{860.610}|M-NeuAc_M-291{1063.690}|Precursor{1354.785}	290.088|698.557|860.610|1063.690|1354.785	5	11.15|11.25|11.33|11.42|11.51	M-Hex-HexNAc-Hex-NeuAc_M-818_MS3{536.504}	536.504	1	11.25	11.39	1354.79	1354.78	-0.7	-H	C65H116N3O26	18677018	11.4	GM2 d34:1_11.4	d	34	1
Sample_ADIPO_d5_MS3ITfinal_neg_3	Sample	ADIPO	d5	MS3ITfinal	neg	3	NA	ms	GM2 d34:2	9.68		GM2			NA				NA		9.69	1352.77	1352.77	0.1	-H	C65H114N3O26	38326.1	9.7	GM2 d34:2_9.7	d	34	2
Sample_CHONDRO_d5_MS3ITfinal_neg_1	Sample	CHONDRO	d5	MS3ITfinal	neg	1	NA	ms	GM2 d34:2	9.68		GM2			NA				NA		9.71	1352.77	1352.77	0.1	-H	C65H114N3O26	130009	9.7	GM2 d34:2_9.7	d	34	2
Sample_OSTEO_d5_MS3ITfinal_neg_1	Sample	OSTEO	d5	MS3ITfinal	neg	1	NA	ms/ms	GM2 d34:2	9.68	GM2 d34:2	GM2	HexNAc_202{202.072}|NeuAc_290{290.088}	202.072|290.088	1	9.67			0		9.69	1352.77	1352.77	0.1	-H	C65H114N3O26	261931	9.7	GM2 d34:2_9.7	d	34	2
Sample_OSTEO_d5_MS3ITfinal_neg_2	Sample	OSTEO	d5	MS3ITfinal	neg	2	NA	ms/ms	GM2 d34:2	9.68	GM2 d34:2	GM2	NeuAc_290{290.088}|M-NeuAc_M-291{1061.673}|Precursor{1352.769}	290.088|1061.673|1352.769	1	9.66			0		9.69	1352.77	1352.77	0.1	-H	C65H114N3O26	386340	9.7	GM2 d34:2_9.7	d	34	2
Sample_OSTEO_d5_MS3ITfinal_neg_3	Sample	OSTEO	d5	MS3ITfinal	neg	3	NA	ms/ms	GM2 d34:2	9.68	GM2 d34:2	GM2	NeuAc_290{290.088}|Hex-Hex-O_341{341.108}|M-NeuAc_M-291{1061.673}|Precursor{1352.769}	290.088|341.108|1061.673|1352.769	1	9.65			0		9.71	1352.77	1352.77	0.1	-H	C65H114N3O26	477921	9.7	GM2 d34:2_9.7	d	34	2
Sample_OSTEO_d5_MS3ITfinal_neg_5	Sample	OSTEO	d5	MS3ITfinal	neg	5	NA	ms/ms	GM2 d34:2	9.68	GM2 d34:2	GM2	Hex-O_179{179.056}|NeuAc_290{290.088}|Precursor{1352.769}	179.056|290.088|1352.769	1	9.63			0		9.68	1352.77	1352.77	0.1	-H	C65H114N3O26	482642	9.7	GM2 d34:2_9.7	d	34	2
Sample_CHONDRO_d5_MS3ITfinal_neg_1	Sample	CHONDRO	d5	MS3ITfinal	neg	1	NA	ms/ms	GM2 d35:1	12.53	GM2 d35:1	GM2	NeuAc_290{290.088}|Precursor{1368.800}	290.088|1368.800	2	12.52|12.61			0		12.57	1368.8	1368.8	-0.7	-H	C66H118N3O26	341157	12.5	GM2 d35:1_12.5	d	35	1
Sample_CHONDRO_d5_MS3ITfinal_neg_2	Sample	CHONDRO	d5	MS3ITfinal	neg	2	NA	ms/ms	GM2 d35:1	12.53	GM2 d35:1	GM2	Hex-O_179{179.056}|NeuAc_290{290.088}|Precursor{1368.800}	179.056|290.088|1368.800	2	12.47|12.58			0		12.53	1368.8	1368.8	-1.4	-H	C66H118N3O26	441970	12.5	GM2 d35:1_12.5	d	35	1
Sample_CHONDRO_d5_MS3ITfinal_neg_3	Sample	CHONDRO	d5	MS3ITfinal	neg	3	NA	ms/ms	GM2 d35:1	12.53	GM2 d35:1	GM2	HexNAc-O_220{220.081}|NeuAc_290{290.088}|Precursor{1368.800}	220.081|290.088|1368.800	2	12.50|12.59			0		12.56	1368.8	1368.8	-0.7	-H	C66H118N3O26	491165	12.5	GM2 d35:1_12.5	d	35	1
Sample_CHONDRO_d5_MS3ITfinal_neg_5	Sample	CHONDRO	d5	MS3ITfinal	neg	5	NA	ms/ms	GM2 d35:1	12.53	GM2 d35:1	GM2	NeuAc_290{290.088}|Precursor{1368.800}	290.088|1368.800	1	12.5			0		12.53	1368.8	1368.8	-1.4	-H	C66H118N3O26	369797	12.5	GM2 d35:1_12.5	d	35	1
Sample_OSTEO_d5_MS3ITfinal_neg_1	Sample	OSTEO	d5	MS3ITfinal	neg	1	NA	ms	GM2 d35:1	12.53		GM2			NA				NA		12.52	1368.8	1368.8	-1.4	-H	C66H118N3O26	220046	12.5	GM2 d35:1_12.5	d	35	1
Sample_OSTEO_d5_MS3ITfinal_neg_2	Sample	OSTEO	d5	MS3ITfinal	neg	2	NA	ms/ms	GM2 d35:1	12.53	GM2 d35:1	GM2	NeuAc_290{290.088}|M-NeuAc_M-291{1077.704}|Precursor{1368.800}	290.088|1077.704|1368.800	1	12.51			0		12.51	1368.8	1368.8	-0.7	-H	C66H118N3O26	308094	12.5	GM2 d35:1_12.5	d	35	1
Sample_OSTEO_d5_MS3ITfinal_neg_3	Sample	OSTEO	d5	MS3ITfinal	neg	3	NA	ms	GM2 d35:1	12.53		GM2			NA				NA		12.53	1368.8	1368.8	-0.7	-H	C66H118N3O26	226914	12.5	GM2 d35:1_12.5	d	35	1
Sample_OSTEO_d5_MS3ITfinal_neg_4	Sample	OSTEO	d5	MS3ITfinal	neg	4	NA	ms	GM2 d35:1	12.53		GM2			NA				NA		12.55	1368.8	1368.8	-0.7	-H	C66H118N3O26	252240	12.5	GM2 d35:1_12.5	d	35	1
QC_Pool_d5_MS3ITfinal_neg_1	QC	Pool	d5	MS3ITfinal	neg	1	NA	ms/ms	GM2 d36:1	13.75	GM2 16:0-20:1;2	GM2	FA-H_FA-1(16:0){255.231}|NeuAc_290{290.088}|LCB-2H2O_LCB-36(20:1){290.285}|Precursor{1382.817}	255.231|290.088|290.285|1382.817	2	13.71|13.80			0		13.75	1382.82	1382.82	0.1	-H	C67H120N3O26	519556	13.8	GM2 d36:1_13.8	d	36	1
QC_TGE_no_MS3ITfinal_neg_3	QC	TGE	no	MS3ITfinal	neg	3	NA	ms	GM2 d36:1	13.75		GM2			NA				NA		13.69	1382.82	1382.82	0.1	-H	C67H120N3O26	84765.1	13.8	GM2 d36:1_13.8	d	36	1
Sample_ADIPO_d5_MS3ITfinal_neg_1	Sample	ADIPO	d5	MS3ITfinal	neg	1	NA	ms	GM2 d36:1	13.75		GM2			NA				NA		13.78	1382.82	1382.82	-0.7	-H	C67H120N3O26	113075	13.8	GM2 d36:1_13.8	d	36	1
Sample_ADIPO_d5_MS3ITfinal_neg_2	Sample	ADIPO	d5	MS3ITfinal	neg	2	NA	ms	GM2 d36:1	13.75		GM2			NA				NA		13.75	1382.82	1382.82	-0.7	-H	C67H120N3O26	232021	13.8	GM2 d36:1_13.8	d	36	1
Sample_ADIPO_d5_MS3ITfinal_neg_3	Sample	ADIPO	d5	MS3ITfinal	neg	3	NA	ms	GM2 d36:1	13.75		GM2			NA				NA		13.77	1382.82	1382.82	-0.7	-H	C67H120N3O26	252695	13.8	GM2 d36:1_13.8	d	36	1
Sample_ADIPO_d5_MS3ITfinal_neg_4	Sample	ADIPO	d5	MS3ITfinal	neg	4	NA	ms	GM2 d36:1	13.75		GM2			NA				NA		13.77	1382.82	1382.82	-0.7	-H	C67H120N3O26	184640	13.8	GM2 d36:1_13.8	d	36	1
Sample_ADIPO_d5_MS3ITfinal_neg_5	Sample	ADIPO	d5	MS3ITfinal	neg	5	NA	ms	GM2 d36:1	13.75		GM2			NA				NA		13.78	1382.82	1382.82	-0.7	-H	C67H120N3O26	214309	13.8	GM2 d36:1_13.8	d	36	1
Sample_CHONDRO_d5_MS3ITfinal_neg_1	Sample	CHONDRO	d5	MS3ITfinal	neg	1	NA	ms/ms	GM2 d36:1	13.75	GM2 d36:1	GM2	NeuAc_290{290.088}|M-NeuAc_M-291{1091.721}|Precursor{1382.817}	290.088|1091.721|1382.817	3	13.69|13.78|13.89			0		13.78	1382.82	1382.82	0.1	-H	C67H120N3O26	1.19948e+06	13.8	GM2 d36:1_13.8	d	36	1
Sample_CHONDRO_d5_MS3ITfinal_neg_2	Sample	CHONDRO	d5	MS3ITfinal	neg	2	NA	ms/ms	GM2 d36:1	13.75	GM2 d36:1	GM2	NeuAc_290{290.088}|M-NeuAc-HexNAc_M-494{888.642}|M-NeuAc_M-291{1091.721}|Precursor{1382.817}	290.088|888.642|1091.721|1382.817	3	13.66|13.75|13.83			0		13.76	1382.82	1382.82	0.1	-H	C67H120N3O26	1232983	13.8	GM2 d36:1_13.8	d	36	1
Sample_CHONDRO_d5_MS3ITfinal_neg_3	Sample	CHONDRO	d5	MS3ITfinal	neg	3	NA	ms/ms	GM2 d36:1	13.75	GM2 d36:1	GM2	NeuAc_290{290.088}|Hex-HexNAc-O_382{382.134}|M-NeuAc_M-291{1091.721}|Precursor{1382.817}	290.088|382.134|1091.721|1382.817	2	13.72|13.81			0		13.8	1382.82	1382.82	0.1	-H	C67H120N3O26	1.18602e+06	13.8	GM2 d36:1_13.8	d	36	1
Sample_CHONDRO_d5_MS3ITfinal_neg_4	Sample	CHONDRO	d5	MS3ITfinal	neg	4	NA	ms/ms	GM2 d36:1	13.75	GM2 d36:1	GM2	NeuAc_290{290.088}|M-NeuAc_M-291{1091.721}|Precursor{1382.817}	290.088|1091.721|1382.817	2	13.71|13.80			0		13.77	1382.82	1382.82	0.1	-H	C67H120N3O26	919394	13.8	GM2 d36:1_13.8	d	36	1
Sample_CHONDRO_d5_MS3ITfinal_neg_5	Sample	CHONDRO	d5	MS3ITfinal	neg	5	NA	ms/ms	GM2 d36:1	13.75	GM2 d36:1	GM2	NeuAc_290{290.088}|M-NeuAc_M-291{1091.721}|Precursor{1382.817}	290.088|1091.721|1382.817	3	13.66|13.75|13.84			0		13.75	1382.82	1382.82	0.1	-H	C67H120N3O26	1.14536e+06	13.8	GM2 d36:1_13.8	d	36	1
Sample_MSC_d5_MS3ITfinal_neg_3	Sample	MSC	d5	MS3ITfinal	neg	3	NA	ms	GM2 d36:1	13.75		GM2			NA				NA		13.8	1382.82	1382.82	-0.7	-H	C67H120N3O26	124919	13.8	GM2 d36:1_13.8	d	36	1
Sample_MSC_d5_MS3ITfinal_neg_4	Sample	MSC	d5	MS3ITfinal	neg	4	NA	ms	GM2 d36:1	13.75		GM2			NA				NA		13.83	1382.82	1382.82	0.1	-H	C67H120N3O26	163598	13.8	GM2 d36:1_13.8	d	36	1
Sample_MSC_d5_MS3ITfinal_neg_5	Sample	MSC	d5	MS3ITfinal	neg	5	NA	ms	GM2 d36:1	13.75		GM2			NA				NA		13.76	1382.82	1382.82	0.1	-H	C67H120N3O26	113166	13.8	GM2 d36:1_13.8	d	36	1
Sample_OSTEO_d5_MS3ITfinal_neg_1	Sample	OSTEO	d5	MS3ITfinal	neg	1	NA	ms/ms	GM2 d36:1	13.75	GM2 d36:1	GM2	NeuAc_290{290.088}|NeuAc-Hex-Hex_614{614.192}|Precursor{1382.817}	290.088|614.192|1382.817	2	13.67|13.83			0		13.75	1382.82	1382.82	-0.7	-H	C67H120N3O26	1.61212e+06	13.8	GM2 d36:1_13.8	d	36	1
Sample_OSTEO_d5_MS3ITfinal_neg_2	Sample	OSTEO	d5	MS3ITfinal	neg	2	NA	ms/ms	GM2 d36:1	13.75	GM2 18:0;2-18:1	GM2	FA-H2O_FA-18(18:1){264.245}|LCB-2H2O_LCB-36(18:0){264.269}|NeuAc_290{290.088}|Hex-Hex_323{323.098}|M-NeuAc_M-291{1091.721}|Precursor{1382.817}	264.245|264.269|290.088|323.098|1091.721|1382.817	3	13.65|13.75|13.84			0		13.74	1382.82	1382.82	0.1	-H	C67H120N3O26	1.88689e+06	13.8	GM2 d36:1_13.8	d	36	1
Sample_OSTEO_d5_MS3ITfinal_neg_3	Sample	OSTEO	d5	MS3ITfinal	neg	3	NA	ms/ms	GM2 d36:1	13.75	GM2 d36:1	GM2	NeuAc_290{290.088}|M-NeuAc-HexNAc_M-494{888.642}|M-NeuAc_M-291{1091.721}|Precursor{1382.817}	290.088|888.642|1091.721|1382.817	2	13.68|13.77			0		13.75	1382.82	1382.82	-0.7	-H	C67H120N3O26	2289381	13.8	GM2 d36:1_13.8	d	36	1
Sample_OSTEO_d5_MS3ITfinal_neg_4	Sample	OSTEO	d5	MS3ITfinal	neg	4	NA	ms/ms	GM2 d36:1	13.75	GM2 d36:1	GM2	NeuAc_290{290.088}|M-NeuAc_M-291{1091.721}|Precursor{1382.817}	290.088|1091.721|1382.817	2	13.67|13.77			0		13.75	1382.82	1382.82	-0.7	-H	C67H120N3O26	1.59468e+06	13.8	GM2 d36:1_13.8	d	36	1
Sample_OSTEO_d5_MS3ITfinal_neg_5	Sample	OSTEO	d5	MS3ITfinal	neg	5	NA	ms/ms	GM2 d36:1	13.75	GM2 16:0-20:1;2	GM2	FA_FA(16:0){256.240}|NeuAc_290{290.088}|LCB-2H2O_LCB-36(20:1){290.285}|M-NeuAc-HexNAc_M-494{888.642}|M-NeuAc_M-291{1091.721}|Precursor{1382.817}	256.240|290.088|290.285|888.642|1091.721|1382.817	3	13.64|13.73|13.83			0		13.74	1382.82	1382.82	-0.7	-H	C67H120N3O26	2.08476e+06	13.8	GM2 d36:1_13.8	d	36	1
QC_Pool_d5_MS3ITfinal_neg_1	QC	Pool	d5	MS3ITfinal	neg	1	NA	ms	GM2 d38:1	16.46		GM2			NA				NA		16.42	1410.85	1410.85	-0.7	-H	C69H124N3O26	48217.1	16.5	GM2 d38:1_16.5	d	38	1
Sample_OSTEO_d5_MS3ITfinal_neg_2	Sample	OSTEO	d5	MS3ITfinal	neg	2	NA	ms	GM2 d38:1	16.46		GM2			NA				NA		16.46	1410.85	1410.85	-0.7	-H	C69H124N3O26	337516	16.5	GM2 d38:1_16.5	d	38	1
Sample_OSTEO_d5_MS3ITfinal_neg_3	Sample	OSTEO	d5	MS3ITfinal	neg	3	NA	ms/ms	GM2 d38:1	16.46	GM2 d38:1	GM2	NeuAc_290{290.088}|Precursor{1410.847}	290.088|1410.847	1	16.48			0		16.48	1410.85	1410.85	-2.1	-H	C69H124N3O26	269768	16.5	GM2 d38:1_16.5	d	38	1
QC_Pool_d5_MS3ITfinal_neg_1	QC	Pool	d5	MS3ITfinal	neg	1	NA	ms/ms	GM2 d40:1	19.33	GM2 d40:1	GM2	NeuAc_290{290.088}|M-NeuAc_M-291{1147.784}|Precursor{1438.878}	290.088|1147.784|1438.878	2	19.19|19.33			0		19.3	1438.88	1438.88	-0.7	-H	C71H128N3O26	1.77849e+06	19.3	GM2 d40:1_19.3	d	40	1
Sample_ADIPO_d5_MS3ITfinal_neg_2	Sample	ADIPO	d5	MS3ITfinal	neg	2	NA	ms/ms	GM2 d40:1	19.33	GM2 20:0;2-20:1	GM2	Hex_161{161.044}|NeuAc_290{290.088}|FA-H4O_FA-20(20:1){290.261}|FA_FA(20:1){310.286}|LCB-H2O_LCB-18(20:0){310.310}|Precursor{1438.878}	161.044|290.088|290.261|310.286|310.310|1438.878	2	19.21|19.30			0		19.26	1438.88	1438.88	-0.7	-H	C71H128N3O26	567485	19.3	GM2 d40:1_19.3	d	40	1
Sample_ADIPO_d5_MS3ITfinal_neg_3	Sample	ADIPO	d5	MS3ITfinal	neg	3	NA	ms/ms	GM2 d40:1	19.33	GM2 d40:1	GM2	NeuAc_290{290.088}|Precursor{1438.878}	290.088|1438.878	2	19.26|19.35			0		19.3	1438.88	1438.88	0.1	-H	C71H128N3O26	481516	19.3	GM2 d40:1_19.3	d	40	1
Sample_ADIPO_d5_MS3ITfinal_neg_4	Sample	ADIPO	d5	MS3ITfinal	neg	4	NA	ms/ms	GM2 d40:1	19.33	GM2 d40:1	GM2	NeuAc_290{290.088}|Precursor{1438.878}	290.088|1438.878	1	19.26			0		19.3	1438.88	1438.88	-0.7	-H	C71H128N3O26	340963	19.3	GM2 d40:1_19.3	d	40	1
Sample_ADIPO_d5_MS3ITfinal_neg_5	Sample	ADIPO	d5	MS3ITfinal	neg	5	NA	ms/ms	GM2 d40:1	19.33	GM2 d40:1	GM2	NeuAc_290{290.088}|Precursor{1438.878}	290.088|1438.878	2	19.28|19.37			0		19.32	1438.88	1438.88	-0.7	-H	C71H128N3O26	483998	19.3	GM2 d40:1_19.3	d	40	1
Sample_CHONDRO_d5_MS3ITfinal_neg_1	Sample	CHONDRO	d5	MS3ITfinal	neg	1	NA	ms/ms	GM2 d40:1	19.33	GM2 20:0;2-20:1	GM2	NeuAc_290{290.088}|FA-H4O_FA-20(20:1){290.261}|LCB-H2O_LCB-18(20:0){310.310}|M-NeuAc-HexNAc_M-494{944.703}|M-NeuAc_M-291{1147.784}|Precursor{1438.878}	290.088|290.261|310.310|944.703|1147.784|1438.878	3	19.19|19.37|19.48			0		19.35	1438.88	1438.88	0.1	-H	C71H128N3O26	4.07794e+06	19.3	GM2 d40:1_19.3	d	40	1
Sample_CHONDRO_d5_MS3ITfinal_neg_2	Sample	CHONDRO	d5	MS3ITfinal	neg	2	NA	ms/ms	GM2 d40:1	19.33	GM2 20:0;2-20:1	GM2	NeuAc-H2O_272{272.076}|NeuAc_290{290.088}|FA-H4O_FA-20(20:1){290.261}|FA_FA(20:1){310.286}|LCB-H2O_LCB-18(20:0){310.310}|M-NeuAc-HexNAc_M-494{944.703}|M-NeuAc_M-291{1147.784}|Precursor{1438.878}	272.076|290.088|290.261|310.286|310.310|944.703|1147.784|1438.878	5	19.19|19.28|19.37|19.46|19.57			0		19.33	1438.88	1438.88	-0.7	-H	C71H128N3O26	4.35182e+06	19.3	GM2 d40:1_19.3	d	40	1
Sample_CHONDRO_d5_MS3ITfinal_neg_2	Sample	CHONDRO	d5	MS3ITfinal	neg	2	NA	ms/ms	GM2 d40:1	19.33	GM2 20:0-20:1;2	GM2	NeuAc-H2O_272{272.076}|NeuAc_290{290.088}|LCB-2H2O_LCB-36(20:1){290.285}|FA-H_FA-1(20:0){311.295}|M-NeuAc-HexNAc_M-494{944.703}|M-NeuAc_M-291{1147.784}|Precursor{1438.878}	272.076|290.088|290.285|311.295|944.703|1147.784|1438.878	5	19.19|19.28|19.37|19.46|19.57			0		19.33	1438.88	1438.88	-0.7	-H	C71H128N3O26	4.35182e+06	19.3	GM2 d40:1_19.3	d	40	1
Sample_CHONDRO_d5_MS3ITfinal_neg_3	Sample	CHONDRO	d5	MS3ITfinal	neg	3	NA	ms/ms	GM2 d40:1	19.33	GM2 17:1-23:0;2	GM2	FA-H4O_FA-20(17:1){248.213}|NeuAc_290{290.088}|LCB-CH4O2_LCB-48(23:0){322.346}|M-NeuAc-HexNAc_M-494{944.703}|M-NeuAc_M-291{1147.784}|Precursor{1438.878}	248.213|290.088|322.346|944.703|1147.784|1438.878	4	19.19|19.28|19.37|19.46			0		19.37	1438.88	1438.88	-0.7	-H	C71H128N3O26	5.03532e+06	19.3	GM2 d40:1_19.3	d	40	1
Sample_CHONDRO_d5_MS3ITfinal_neg_4	Sample	CHONDRO	d5	MS3ITfinal	neg	4	NA	ms/ms	GM2 d40:1	19.33	GM2 d40:1	GM2	NeuAc_290{290.088}|M-NeuAc-HexNAc_M-494{944.703}|M-NeuAc_M-291{1147.784}|Precursor{1438.878}	290.088|944.703|1147.784|1438.878	3	19.23|19.37|19.48			0		19.33	1438.88	1438.88	-0.7	-H	C71H128N3O26	3.78377e+06	19.3	GM2 d40:1_19.3	d	40	1
Sample_CHONDRO_d5_MS3ITfinal_neg_5	Sample	CHONDRO	d5	MS3ITfinal	neg	5	NA	ms/ms	GM2 d40:1	19.33	GM2 d40:1	GM2	NeuAc_290{290.088}|M-NeuAc-HexNAc_M-494{944.703}|M-NeuAc_M-291{1147.784}|Precursor{1438.878}	290.088|944.703|1147.784|1438.878	3	19.12|19.30|19.39			0		19.3	1438.88	1438.88	-0.7	-H	C71H128N3O26	4176387	19.3	GM2 d40:1_19.3	d	40	1
Sample_MSC_d5_MS3ITfinal_neg_4	Sample	MSC	d5	MS3ITfinal	neg	4	NA	ms	GM2 d40:1	19.33		GM2			NA				NA		19.28	1438.88	1438.88	-1.4	-H	C71H128N3O26	34908.3	19.3	GM2 d40:1_19.3	d	40	1
Sample_OSTEO_d5_MS3ITfinal_neg_1	Sample	OSTEO	d5	MS3ITfinal	neg	1	NA	ms/ms	GM2 d40:1	19.33	GM2 20:0-20:1;2	GM2	Hex_161{161.044}|NeuAc_290{290.088}|LCB-2H2O_LCB-36(20:1){290.285}|FA-H_FA-1(20:0){311.295}|M-NeuAc-HexNAc_M-494{944.703}|M-NeuAc_M-291{1147.784}|Precursor{1438.878}	161.044|290.088|290.285|311.295|944.703|1147.784|1438.878	3	19.23|19.41|19.50	Hex_161_MS3{161.044}|HexNAc-O_220_MS3{220.081}|Hex-HexNAc_364_MS3{364.124}|NeuAc-Hex-Hex_614_MS3{614.192}	161.044|220.081|364.124|614.192	6	19.41|19.41|19.42|19.51|19.51|19.51	19.37	1438.88	1438.88	-0.7	-H	C71H128N3O26	4986768	19.3	GM2 d40:1_19.3	d	40	1
Sample_OSTEO_d5_MS3ITfinal_neg_2	Sample	OSTEO	d5	MS3ITfinal	neg	2	NA	ms/ms	GM2 d40:1	19.33	GM2 d40:1	GM2	NeuAc_290{290.088}|M-NeuAc-HexNAc_M-494{944.703}|M-NeuAc_M-291{1147.784}|Precursor{1438.878}	290.088|944.703|1147.784|1438.878	4	19.12|19.32|19.41|19.53			0		19.33	1438.88	1438.88	-0.7	-H	C71H128N3O26	6.26996e+06	19.3	GM2 d40:1_19.3	d	40	1
Sample_OSTEO_d5_MS3ITfinal_neg_3	Sample	OSTEO	d5	MS3ITfinal	neg	3	NA	ms/ms	GM2 d40:1	19.33	GM2 20:0-20:1;2	GM2	Hex_161{161.044}|NeuAc_290{290.088}|LCB-2H2O_LCB-36(20:1){290.285}|FA-H_FA-1(20:0){311.295}|M-NeuAc-HexNAc_M-494{944.703}|M-NeuAc_M-291{1147.784}|Precursor{1438.878}	161.044|290.088|290.285|311.295|944.703|1147.784|1438.878	5	19.12|19.23|19.35|19.44|19.55			0		19.37	1438.88	1438.88	-0.7	-H	C71H128N3O26	6.31901e+06	19.3	GM2 d40:1_19.3	d	40	1
Sample_OSTEO_d5_MS3ITfinal_neg_4	Sample	OSTEO	d5	MS3ITfinal	neg	4	NA	ms/ms	GM2 d40:1	19.33	GM2 d40:1	GM2	NeuAc_290{290.088}|M-NeuAc_M-291{1147.784}|Precursor{1438.878}	290.088|1147.784|1438.878	4	19.19|19.35|19.44|19.55			0		19.37	1438.88	1438.88	-0.7	-H	C71H128N3O26	5.04112e+06	19.3	GM2 d40:1_19.3	d	40	1
Sample_OSTEO_d5_MS3ITfinal_neg_5	Sample	OSTEO	d5	MS3ITfinal	neg	5	NA	ms/ms	GM2 d40:1	19.33	GM2 16:0;2-24:1	GM2	LCB-H2O_LCB-18(16:0){254.247}|NeuAc_290{290.088}|FA-H_FA-1(24:1){365.341}|M-NeuAc_M-291{1147.784}|Precursor{1438.878}	254.247|290.088|365.341|1147.784|1438.878	4	19.17|19.35|19.44|19.55			0		19.33	1438.88	1438.88	-0.7	-H	C71H128N3O26	6963756	19.3	GM2 d40:1_19.3	d	40	1
QC_Pool_d5_MS3ITfinal_neg_1	QC	Pool	d5	MS3ITfinal	neg	1	NA	ms	GM2 d40:2	16.42		GM2			NA				NA		16.39	1436.86	1436.86	0.8	-H	C71H126N3O26	141119	16.4	GM2 d40:2_16.4	d	40	2
Sample_OSTEO_d5_MS3ITfinal_neg_2	Sample	OSTEO	d5	MS3ITfinal	neg	2	NA	ms/ms	GM2 d40:2	16.42	GM2 20:1;2-20:1	GM2	NeuAc_290{290.088}|FA-H4O_FA-20(20:1){290.261}|LCB-2H2O_LCB-36(20:1){290.285}|Precursor{1436.864}	290.088|290.261|290.285|1436.864	2	16.39|16.50			0		16.44	1436.86	1436.86	-0.7	-H	C71H126N3O26	602537	16.4	GM2 d40:2_16.4	d	40	2
Sample_OSTEO_d5_MS3ITfinal_neg_3	Sample	OSTEO	d5	MS3ITfinal	neg	3	NA	ms/ms	GM2 d40:2	16.42	GM2 20:1;2-20:1	GM2	NeuAc_290{290.088}|FA-H4O_FA-20(20:1){290.261}|LCB-2H2O_LCB-36(20:1){290.285}|Precursor{1436.864}	290.088|290.261|290.285|1436.864	2	16.35|16.44			0		16.44	1436.86	1436.86	0.1	-H	C71H126N3O26	854323	16.4	GM2 d40:2_16.4	d	40	2
Sample_OSTEO_d5_MS3ITfinal_neg_4	Sample	OSTEO	d5	MS3ITfinal	neg	4	NA	ms/ms	GM2 d40:2	16.42	GM2 20:1;2-20:1	GM2	Hex_161{161.044}|NeuAc_290{290.088}|FA-H4O_FA-20(20:1){290.261}|LCB-2H2O_LCB-36(20:1){290.285}|HexNAc-Hex-Hex-O_544{544.187}|Precursor{1436.864}	161.044|290.088|290.261|290.285|544.187|1436.864	1	16.39			0		16.44	1436.86	1436.86	-0.7	-H	C71H126N3O26	344552	16.4	GM2 d40:2_16.4	d	40	2
Sample_OSTEO_d5_MS3ITfinal_neg_5	Sample	OSTEO	d5	MS3ITfinal	neg	5	NA	ms/ms	GM2 d40:2	16.42	GM2 20:1;2-20:1	GM2	NeuAc_290{290.088}|FA-H4O_FA-20(20:1){290.261}|LCB-2H2O_LCB-36(20:1){290.285}|M-NeuAc_M-291{1145.768}|Precursor{1436.864}	290.088|290.261|290.285|1145.768|1436.864	2	16.37|16.48			0		16.42	1436.86	1436.86	0.1	-H	C71H126N3O26	756858	16.4	GM2 d40:2_16.4	d	40	2
Sample_OSTEO_d5_MS3ITfinal_neg_1	Sample	OSTEO	d5	MS3ITfinal	neg	1	NA	ms/ms	GM2 d40:2	16.94	GM2 20:1;2-20:1	GM2	NeuAc_290{290.088}|FA-H4O_FA-20(20:1){290.261}|LCB-2H2O_LCB-36(20:1){290.285}|M-NeuAc_M-291{1145.768}|Precursor{1436.864}	290.088|290.261|290.285|1145.768|1436.864	2	16.92|17.08			0		16.98	1436.86	1436.86	-0.7	-H	C71H126N3O26	320524	16.9	GM2 d40:2_16.9	d	40	2
Sample_OSTEO_d5_MS3ITfinal_neg_2	Sample	OSTEO	d5	MS3ITfinal	neg	2	NA	ms/ms	GM2 d40:2	16.94	GM2 20:1;2-20:1	GM2	NeuAc_290{290.088}|FA-H4O_FA-20(20:1){290.261}|LCB-2H2O_LCB-36(20:1){290.285}|M-NeuAc_M-291{1145.768}|Precursor{1436.864}	290.088|290.261|290.285|1145.768|1436.864	2	16.89|16.98			0		16.94	1436.86	1436.86	-0.7	-H	C71H126N3O26	329309	16.9	GM2 d40:2_16.9	d	40	2
Sample_OSTEO_d5_MS3ITfinal_neg_3	Sample	OSTEO	d5	MS3ITfinal	neg	3	NA	ms/ms	GM2 d40:2	16.94	GM2 20:1;2-20:1	GM2	NeuAc_290{290.088}|FA-H4O_FA-20(20:1){290.261}|LCB-2H2O_LCB-36(20:1){290.285}|M-NeuAc_M-291{1145.768}|Precursor{1436.864}	290.088|290.261|290.285|1145.768|1436.864	2	16.92|17.01			0		16.96	1436.86	1436.86	-0.7	-H	C71H126N3O26	216390	16.9	GM2 d40:2_16.9	d	40	2
Sample_OSTEO_d5_MS3ITfinal_neg_5	Sample	OSTEO	d5	MS3ITfinal	neg	5	NA	ms/ms	GM2 d40:2	16.94	GM2 20:1;2-20:1	GM2	NeuAc_290{290.088}|FA-H4O_FA-20(20:1){290.261}|LCB-2H2O_LCB-36(20:1){290.285}|M-NeuAc-HexNAc_M-494{942.688}|M-NeuAc_M-291{1145.768}|Precursor{1436.864}	290.088|290.261|290.285|942.688|1145.768|1436.864	2	16.91|17.00			0		16.94	1436.86	1436.86	-0.7	-H	C71H126N3O26	332006	16.9	GM2 d40:2_16.9	d	40	2
Sample_ADIPO_d5_MS3ITfinal_neg_3	Sample	ADIPO	d5	MS3ITfinal	neg	3	NA	ms	GM2 d41:2	17.76		GM2			NA				NA		17.71	1450.88	1450.88	-1.3	-H	C72H128N3O26	45297.3	17.8	GM2 d41:2_17.8	d	41	2
Sample_ADIPO_d5_MS3ITfinal_neg_4	Sample	ADIPO	d5	MS3ITfinal	neg	4	NA	ms	GM2 d41:2	17.76		GM2			NA				NA		17.69	1450.88	1450.88	-0.7	-H	C72H128N3O26	72240.2	17.8	GM2 d41:2_17.8	d	41	2
Sample_OSTEO_d5_MS3ITfinal_neg_1	Sample	OSTEO	d5	MS3ITfinal	neg	1	NA	ms/ms	GM2 d41:2	17.76	GM2 20:1-21:1;2	GM2	NeuAc_290{290.088}|FA-H4O_FA-20(20:1){290.261}|LCB-2H2O_LCB-36(21:1){304.300}|LCB-H6ON_LCB-36(21:1){305.283}|Precursor{1450.878}	290.088|290.261|304.300|305.283|1450.878	1	17.78			0		17.8	1450.88	1450.88	-1.3	-H	C72H128N3O26	220775	17.8	GM2 d41:2_17.8	d	41	2
Sample_OSTEO_d5_MS3ITfinal_neg_1	Sample	OSTEO	d5	MS3ITfinal	neg	1	NA	ms/ms	GM2 d41:2	17.76	GM2 20:1;2-21:1	GM2	NeuAc_290{290.088}|LCB-2H2O_LCB-36(20:1){290.285}|FA-H4O_FA-20(21:1){304.276}|FA-H3O_FA-19(21:1){305.283}|Precursor{1450.878}	290.088|290.285|304.276|305.283|1450.878	1	17.78			0		17.8	1450.88	1450.88	-1.3	-H	C72H128N3O26	220775	17.8	GM2 d41:2_17.8	d	41	2
Sample_OSTEO_d5_MS3ITfinal_neg_2	Sample	OSTEO	d5	MS3ITfinal	neg	2	NA	ms/ms	GM2 d41:2	17.76	GM2 20:1-21:1;2	GM2	NeuAc_290{290.088}|FA-H4O_FA-20(20:1){290.261}|LCB-2H2O_LCB-36(21:1){304.300}|LCB-H6ON_LCB-36(21:1){305.283}|Precursor{1450.878}	290.088|290.261|304.300|305.283|1450.878	2	17.73|17.83			0		17.76	1450.88	1450.88	-0.7	-H	C72H128N3O26	264179	17.8	GM2 d41:2_17.8	d	41	2
Sample_OSTEO_d5_MS3ITfinal_neg_2	Sample	OSTEO	d5	MS3ITfinal	neg	2	NA	ms/ms	GM2 d41:2	17.76	GM2 20:1;2-21:1	GM2	NeuAc_290{290.088}|LCB-2H2O_LCB-36(20:1){290.285}|FA-H4O_FA-20(21:1){304.276}|FA-H3O_FA-19(21:1){305.283}|Precursor{1450.878}	290.088|290.285|304.276|305.283|1450.878	2	17.73|17.83			0		17.76	1450.88	1450.88	-0.7	-H	C72H128N3O26	264179	17.8	GM2 d41:2_17.8	d	41	2
QC_Pool_d5_MS3ITfinal_neg_1	QC	Pool	d5	MS3ITfinal	neg	1	NA	ms/ms	GM2 d42:1	20.87	GM2 d42:1	GM2	NeuAc_290{290.088}|M-NeuAc-HexNAc_M-494{972.735}|M-NeuAc_M-291{1175.815}|Precursor{1466.910}	290.088|972.735|1175.815|1466.910	3	20.78|20.87|20.96			1	20.87	20.91	1466.91	1466.91	-0.7	-H	C73H132N3O26	8.00694e+06	20.9	GM2 d42:1_20.9	d	42	1
Sample_ADIPO_d5_MS3ITfinal_neg_1	Sample	ADIPO	d5	MS3ITfinal	neg	1	NA	ms/ms	GM2 d42:1	20.87	GM2 d42:1	GM2	NeuAc_290{290.088}|Hex-Hex_323{323.098}|M-NeuAc-HexNAc_M-494{972.735}|M-NeuAc_M-291{1175.815}|Precursor{1466.910}	290.088|323.098|972.735|1175.815|1466.910	2	20.82|20.92			0		20.89	1466.91	1466.91	0.1	-H	C73H132N3O26	2.03106e+06	20.9	GM2 d42:1_20.9	d	42	1
Sample_ADIPO_d5_MS3ITfinal_neg_2	Sample	ADIPO	d5	MS3ITfinal	neg	2	NA	ms/ms	GM2 d42:1	20.87	GM2 d42:1	GM2	NeuAc_290{290.088}|M-NeuAc_M-291{1175.815}|Precursor{1466.910}	290.088|1175.815|1466.910	2	20.78|20.92			0		20.89	1466.91	1466.91	-0.7	-H	C73H132N3O26	2814229	20.9	GM2 d42:1_20.9	d	42	1
Sample_ADIPO_d5_MS3ITfinal_neg_3	Sample	ADIPO	d5	MS3ITfinal	neg	3	NA	ms/ms	GM2 d42:1	20.87	GM2 16:0;2-26:1	GM2	LCB-H2O_LCB-18(16:0){254.247}|NeuAc_290{290.088}|M-NeuAc_M-291{1175.815}|Precursor{1466.910}	254.247|290.088|1175.815|1466.910	2	20.80|20.94	FA-H_FA-1_MS3(26:1){393.372}|M-Hex-HexNAc-Hex-NeuAc-O_M-836_MS3{630.619}|M-Hex-HexNAc-Hex-NeuAc_M-818_MS3{648.629}	393.372|630.619|648.629	2	20.94|20.96	20.89	1466.91	1466.91	0.1	-H	C73H132N3O26	2700576	20.9	GM2 d42:1_20.9	d	42	1
Sample_ADIPO_d5_MS3ITfinal_neg_4	Sample	ADIPO	d5	MS3ITfinal	neg	4	NA	ms/ms	GM2 d42:1	20.87	GM2 d42:1	GM2	NeuAc_290{290.088}|M-NeuAc-HexNAc_M-494{972.735}|M-NeuAc_M-291{1175.815}|Precursor{1466.910}	290.088|972.735|1175.815|1466.910	2	20.80|20.91			0		20.91	1466.91	1466.91	0.1	-H	C73H132N3O26	2.27038e+06	20.9	GM2 d42:1_20.9	d	42	1
Sample_ADIPO_d5_MS3ITfinal_neg_5	Sample	ADIPO	d5	MS3ITfinal	neg	5	NA	ms/ms	GM2 d42:1	20.87	GM2 15:0;2-27:1	GM2	LCB-CH4O2_LCB-48(15:0){210.222}|NeuAc_290{290.088}|M-NeuAc_M-291{1175.815}|Precursor{1466.910}	210.222|290.088|1175.815|1466.910	2	20.82|20.96	FA_FA_MS3(27:1){408.396}|M-Hex-HexNAc-Hex-NeuAc-O_M-836_MS3{630.619}|M-Hex-HexNAc-Hex-NeuAc_M-818_MS3{648.629}	408.396|630.619|648.629	1	20.96	20.92	1466.91	1466.91	0.1	-H	C73H132N3O26	2.55652e+06	20.9	GM2 d42:1_20.9	d	42	1
Sample_CHONDRO_d5_MS3ITfinal_pos_1	Sample	CHONDRO	d5	MS3ITfinal	pos	1	NA	ms/ms	GM2 d42:1	20.87	GM2 18:1;2-24:0	GM2	HexNAc_204{204.086}|LCB-2H2O_LCB-36(18:1){264.269}|Hex-HexNAc_366{366.139}|M-Hex-HexNAc-Hex-NeuAc-O_M-836{632.634}	204.086|264.269|366.139|632.634	2	20.87|20.96	LCB-C1H2O_LCB-30_MS3(18:1){252.269}|LCB-CH4O2_LCB-48_MS3(18:1){252.269}|LCB-2H2O_LCB-36_MS3(18:1){264.269}|LCB-H2O_LCB-18_MS3(18:1){282.279}|NeuAc_292_MS3{292.103}|NeuAc-O_310_MS3{310.113}|FA_FA_MS3(24:0){368.365}|NeuAc-Hex-Hex_616_MS3{616.208}|M-Hex-HexNAc-Hex-NeuAc-O_M-836_MS3{632.634}|NeuAc-Hex-Hex-O_634_MS3{634.219}|M-NeuAc-Hex-HexNAc-O_M-674_MS3{794.687}	252.269|252.269|264.269|282.279|292.103|310.113|368.365|616.208|632.634|634.219|794.687	12	20.87|20.87|20.87|20.87|20.87|20.87|20.96|20.96|20.96|20.96|20.96|20.96	20.92	1468.92	1468.92	-1.3	+H	C73H134N3O26	7530028	20.9	GM2 d42:1_20.9	d	42	1
Sample_CHONDRO_d5_MS3ITfinal_pos_1	Sample	CHONDRO	d5	MS3ITfinal	pos	1	NA	ms	GM2 d42:1	20.87		GM2			NA				NA		20.92	1485.95	1485.95	-0.7	+NH4	C73H137N4O26	9667270	20.9	GM2 d42:1_20.9	d	42	1
Sample_CHONDRO_d5_MS3ITfinal_pos_2	Sample	CHONDRO	d5	MS3ITfinal	pos	2	NA	ms	GM2 d42:1	20.87		GM2			NA				NA		20.92	1485.95	1485.95	-0.7	+NH4	C73H137N4O26	9853466	20.9	GM2 d42:1_20.9	d	42	1
Sample_CHONDRO_d5_MS3ITfinal_pos_3	Sample	CHONDRO	d5	MS3ITfinal	pos	3	NA	ms	GM2 d42:1	20.87		GM2			NA				NA		20.91	1485.95	1485.95	-0.7	+NH4	C73H137N4O26	10421459	20.9	GM2 d42:1_20.9	d	42	1
Sample_CHONDRO_d5_MS3ITfinal_pos_4	Sample	CHONDRO	d5	MS3ITfinal	pos	4	NA	ms	GM2 d42:1	20.87		GM2			NA				NA		20.94	1485.95	1485.95	-1.3	+NH4	C73H137N4O26	10947768	20.9	GM2 d42:1_20.9	d	42	1
Sample_CHONDRO_d5_MS3ITfinal_pos_5	Sample	CHONDRO	d5	MS3ITfinal	pos	5	NA	ms	GM2 d42:1	20.87		GM2			NA				NA		20.92	1485.95	1485.95	-0.7	+NH4	C73H137N4O26	11367858	20.9	GM2 d42:1_20.9	d	42	1
Sample_CHONDRO_d5_MS3ITfinal_neg_1	Sample	CHONDRO	d5	MS3ITfinal	neg	1	NA	ms/ms	GM2 d42:1	20.87	GM2 d42:1	GM2	NeuAc_290{290.088}|Hex-HexNAc-Hex-NeuAc_817{817.273}|M-NeuAc-HexNAc_M-494{972.735}|M-NeuAc_M-291{1175.815}|Precursor{1466.910}	290.088|817.273|972.735|1175.815|1466.910	4	20.73|20.87|20.96|21.05			0		20.91	1466.91	1466.91	-0.7	-H	C73H132N3O26	16233825	20.9	GM2 d42:1_20.9	d	42	1
Sample_CHONDRO_d5_MS3ITfinal_neg_2	Sample	CHONDRO	d5	MS3ITfinal	neg	2	NA	ms/ms	GM2 d42:1	20.87	GM2 20:1;2-22:0	GM2	NeuAc_290{290.088}|LCB-2H2O_LCB-36(20:1){290.285}|FA-H_FA-1(22:0){339.326}|M-NeuAc-HexNAc_M-494{972.735}|M-NeuAc_M-291{1175.815}|Precursor{1466.910}	290.088|290.285|339.326|972.735|1175.815|1466.910	3	20.73|20.82|20.98			0		20.89	1466.91	1466.91	-0.7	-H	C73H132N3O26	17694434	20.9	GM2 d42:1_20.9	d	42	1
Sample_CHONDRO_d5_MS3ITfinal_neg_3	Sample	CHONDRO	d5	MS3ITfinal	neg	3	NA	ms/ms	GM2 d42:1	20.87	GM2 18:1-24:0;2	GM2	FA-H_FA-1(18:1){281.247}|FA_FA(18:1){282.255}|NeuAc_290{290.088}|M-NeuAc-HexNAc_M-494{972.735}|M-NeuAc_M-291{1175.815}|Precursor{1466.910}	281.247|282.255|290.088|972.735|1175.815|1466.910	4	20.75|20.87|20.98|21.07	FA-H3O_FA-19_MS3(18:1){263.237}|FA-H_FA-1_MS3(18:1){281.247}|FA_FA_MS3(18:1){282.255}|LCB-H6ON_LCB-36_MS3(24:0){349.346}|LCB-H2O_LCB-18_MS3(24:0){366.374}|M-Hex-HexNAc-Hex-NeuAc-O_M-836_MS3{630.619}|M-Hex-HexNAc-Hex-NeuAc_M-818_MS3{648.629}	263.237|281.247|282.255|349.346|366.374|630.619|648.629	3	20.87|20.89|20.89	20.92	1466.91	1466.91	0.1	-H	C73H132N3O26	17093644	20.9	GM2 d42:1_20.9	d	42	1
Sample_CHONDRO_d5_MS3ITfinal_neg_4	Sample	CHONDRO	d5	MS3ITfinal	neg	4	NA	ms/ms	GM2 d42:1	20.87	GM2 d42:1	GM2	NeuAc_290{290.088}|M-NeuAc-HexNAc_M-494{972.735}|M-NeuAc_M-291{1175.815}|Precursor{1466.910}	290.088|972.735|1175.815|1466.910	4	20.73|20.82|20.92|21.00			0		20.91	1466.91	1466.91	0.7	-H	C73H132N3O26	16699573	20.9	GM2 d42:1_20.9	d	42	1
Sample_CHONDRO_d5_MS3ITfinal_neg_5	Sample	CHONDRO	d5	MS3ITfinal	neg	5	NA	ms/ms	GM2 d42:1	20.87	GM2 d42:1	GM2	NeuAc_290{290.088}|M-NeuAc-HexNAc_M-494{972.735}|M-NeuAc_M-291{1175.815}|Precursor{1466.910}	290.088|972.735|1175.815|1466.910	4	20.71|20.85|20.96|21.05			0		20.89	1466.91	1466.91	-1.3	-H	C73H132N3O26	17564228	20.9	GM2 d42:1_20.9	d	42	1
Sample_MSC_d5_MS3ITfinal_neg_2	Sample	MSC	d5	MS3ITfinal	neg	2	NA	ms	GM2 d42:1	20.87		GM2			NA				NA		20.87	1466.91	1466.91	-0.7	-H	C73H132N3O26	44705.4	20.9	GM2 d42:1_20.9	d	42	1
Sample_MSC_d5_MS3ITfinal_neg_4	Sample	MSC	d5	MS3ITfinal	neg	4	NA	ms	GM2 d42:1	20.87		GM2			NA				NA		20.92	1466.91	1466.91	0.1	-H	C73H132N3O26	67298.8	20.9	GM2 d42:1_20.9	d	42	1
Sample_MSC_d5_MS3ITfinal_neg_5	Sample	MSC	d5	MS3ITfinal	neg	5	NA	ms	GM2 d42:1	20.87		GM2			NA				NA		20.89	1466.91	1466.91	-1.3	-H	C73H132N3O26	100434	20.9	GM2 d42:1_20.9	d	42	1
Sample_OSTEO_d5_MS3ITfinal_pos_1	Sample	OSTEO	d5	MS3ITfinal	pos	1	NA	ms/ms	GM2 d42:1	20.87	GM2 18:1;2-24:0	GM2	HexNAc_204{204.086}|LCB-2H2O_LCB-36(18:1){264.269}|NeuAc-H2O_274{274.093}|NeuAc_292{292.103}|Hex-HexNAc_366{366.139}|M-Hex-HexNAc-Hex-NeuAc-O_M-836{632.634}|M-NeuAc-Hex-HexNAc-O_M-674{794.687}|Precursor{1468.924}	204.086|264.269|274.093|292.103|366.139|632.634|794.687|1468.924	2	20.85|20.94	HexNAc_204_MS3{204.086}|LCB-C1H2O_LCB-30_MS3(18:1){252.269}|LCB-CH4O2_LCB-48_MS3(18:1){252.269}|LCB-2H2O_LCB-36_MS3(18:1){264.269}|NeuAc-H2O_274_MS3{274.093}|LCB-H2O_LCB-18_MS3(18:1){282.279}|NeuAc_292_MS3{292.103}|Hex-HexNAc_366_MS3{366.139}|FA_FA_MS3(24:0){368.365}|NeuAc-Hex_454_MS3{454.156}|M-Hex-HexNAc-Hex-NeuAc-O_M-836_MS3{632.634}|NeuAc-Hex-Hex-O_634_MS3{634.219}	204.086|252.269|252.269|264.269|274.093|282.279|292.103|366.139|368.365|454.156|632.634|634.219	6	20.85|20.87|20.87|20.87|20.87|20.87	20.92	1468.92	1468.92	-0.7	+H	C73H134N3O26	8978987	20.9	GM2 d42:1_20.9	d	42	1
Sample_OSTEO_d5_MS3ITfinal_pos_1	Sample	OSTEO	d5	MS3ITfinal	pos	1	NA	ms	GM2 d42:1	20.87		GM2			NA				NA		20.92	1485.95	1485.95	-0.7	+NH4	C73H137N4O26	14754914	20.9	GM2 d42:1_20.9	d	42	1
Sample_OSTEO_d5_MS3ITfinal_pos_2	Sample	OSTEO	d5	MS3ITfinal	pos	2	NA	ms	GM2 d42:1	20.87		GM2			NA				NA		20.92	1485.95	1485.95	-0.7	+NH4	C73H137N4O26	18781512	20.9	GM2 d42:1_20.9	d	42	1
Sample_OSTEO_d5_MS3ITfinal_pos_3	Sample	OSTEO	d5	MS3ITfinal	pos	3	NA	ms	GM2 d42:1	20.87		GM2			NA				NA		20.92	1485.95	1485.95	-0.7	+NH4	C73H137N4O26	21864906	20.9	GM2 d42:1_20.9	d	42	1
Sample_OSTEO_d5_MS3ITfinal_pos_4	Sample	OSTEO	d5	MS3ITfinal	pos	4	NA	ms	GM2 d42:1	20.87		GM2			NA				NA		20.89	1485.95	1485.95	-0.7	+NH4	C73H137N4O26	16827858	20.9	GM2 d42:1_20.9	d	42	1
Sample_OSTEO_d5_MS3ITfinal_pos_5	Sample	OSTEO	d5	MS3ITfinal	pos	5	NA	ms	GM2 d42:1	20.87		GM2			NA				NA		20.94	1485.95	1485.95	-4	+NH4	C73H137N4O26	14417924	20.9	GM2 d42:1_20.9	d	42	1
Sample_OSTEO_d5_MS3ITfinal_neg_1	Sample	OSTEO	d5	MS3ITfinal	neg	1	NA	ms/ms	GM2 d42:1	20.87	GM2 d42:1	GM2	NeuAc_290{290.088}|M-NeuAc-Hex-HexNAc_M-656{810.682}|M-NeuAc-HexNAc_M-494{972.735}|M-NeuAc_M-291{1175.815}|Precursor{1466.910}	290.088|810.682|972.735|1175.815|1466.910	4	20.80|20.89|20.98|21.05			0		20.92	1466.91	1466.91	-1.3	-H	C73H132N3O26	20254706	20.9	GM2 d42:1_20.9	d	42	1
Sample_OSTEO_d5_MS3ITfinal_neg_2	Sample	OSTEO	d5	MS3ITfinal	neg	2	NA	ms/ms	GM2 d42:1	20.87	GM2 15:1;2-27:0	GM2	LCB-CH4O2_LCB-48(15:1){208.206}|NeuAc_290{290.088}|M-NeuAc-HexNAc_M-494{972.735}|M-NeuAc_M-291{1175.815}|Precursor{1466.910}	208.206|290.088|972.735|1175.815|1466.910	4	20.76|20.85|21.00|21.08	FA-H2O_FA-18_MS3(27:0){392.401}|M-Hex-HexNAc-Hex-NeuAc_M-818_MS3{648.629}	392.401|648.629	1	20.85	20.91	1466.91	1466.91	-1.3	-H	C73H132N3O26	24978800	20.9	GM2 d42:1_20.9	d	42	1
Sample_OSTEO_d5_MS3ITfinal_neg_3	Sample	OSTEO	d5	MS3ITfinal	neg	3	NA	ms/ms	GM2 d42:1	20.87	GM2 18:1-24:0;2	GM2	FA-H_FA-1(18:1){281.247}|FA_FA(18:1){282.255}|NeuAc_290{290.088}|M-NeuAc-Hex-HexNAc_M-656{810.682}|M-NeuAc-HexNAc_M-494{972.735}|M-NeuAc_M-291{1175.815}|Precursor{1466.910}	281.247|282.255|290.088|810.682|972.735|1175.815|1466.910	3	20.78|20.87|20.98	FA-H3O_FA-19_MS3(18:1){263.237}|FA-H_FA-1_MS3(18:1){281.247}|FA_FA_MS3(18:1){282.255}|LCB-H6ON_LCB-36_MS3(24:0){349.346}|LCB-H2O_LCB-18_MS3(24:0){366.374}|M-Hex-HexNAc-Hex-NeuAc-O_M-836_MS3{630.619}|M-Hex-HexNAc-Hex-NeuAc_M-818_MS3{648.629}|M-NeuAc-Hex-HexNAc-O_M-674_MS3{792.672}	263.237|281.247|282.255|349.346|366.374|630.619|648.629|792.672	5	20.87|20.89|20.98|20.98|20.98	20.92	1466.91	1466.91	-0.7	-H	C73H132N3O26	23628496	20.9	GM2 d42:1_20.9	d	42	1
Sample_OSTEO_d5_MS3ITfinal_neg_4	Sample	OSTEO	d5	MS3ITfinal	neg	4	NA	ms/ms	GM2 d42:1	20.87	GM2 d42:1	GM2	NeuAc_290{290.088}|M-NeuAc_M-291{1175.815}|Precursor{1466.910}	290.088|1175.815|1466.910	2	20.76|20.96			0		20.92	1466.91	1466.91	-0.7	-H	C73H132N3O26	18909044	20.9	GM2 d42:1_20.9	d	42	1
Sample_OSTEO_d5_MS3ITfinal_neg_5	Sample	OSTEO	d5	MS3ITfinal	neg	5	NA	ms/ms	GM2 d42:1	20.87	GM2 d42:1	GM2	NeuAc_290{290.088}|M-NeuAc-HexNAc_M-494{972.735}|M-NeuAc_M-291{1175.815}|Precursor{1466.910}	290.088|972.735|1175.815|1466.910	4	20.76|20.85|20.94|21.05			0		20.92	1466.91	1466.91	-1.3	-H	C73H132N3O26	15739532	20.9	GM2 d42:1_20.9	d	42	1
QC_Pool_d5_MS3ITfinal_neg_1	QC	Pool	d5	MS3ITfinal	neg	1	NA	ms/ms	GM2 d42:2	19.14	GM2 21:1;2-21:1	GM2	NeuAc_290{290.088}|FA-H4O_FA-20(21:1){304.276}|LCB-2H2O_LCB-36(21:1){304.300}|M-NeuAc-HexNAc_M-494{970.720}|M-Hex-HexNAc_M-365{1099.762}|M-NeuAc_M-291{1173.798}|Precursor{1464.894}	290.088|304.276|304.300|970.720|1099.762|1173.798|1464.894	5	18.87|18.96|19.07|19.16|19.26			0		19.07	1464.89	1464.89	0.1	-H	C73H130N3O26	3.35591e+06	19.1	GM2 d42:2_19.1	d	42	2
Sample_ADIPO_d5_MS3ITfinal_neg_1	Sample	ADIPO	d5	MS3ITfinal	neg	1	NA	ms/ms	GM2 d42:2	19.14	GM2 16:0;2-26:2	GM2	Hex_161{161.044}|LCB-CH4O2_LCB-48(16:0){224.237}|NeuAc_290{290.088}|FA-H4O_FA-20(26:2){372.338}|M-NeuAc-HexNAc_M-494{970.720}|M-NeuAc_M-291{1173.798}|Precursor{1464.894}	161.044|224.237|290.088|372.338|970.720|1173.798|1464.894	5	18.85|18.96|19.05|19.14|19.23			0		19.07	1464.89	1464.9	0.7	-H	C73H130N3O26	2812410	19.1	GM2 d42:2_19.1	d	42	2
Sample_ADIPO_d5_MS3ITfinal_neg_2	Sample	ADIPO	d5	MS3ITfinal	neg	2	NA	ms/ms	GM2 d42:2	19.14	GM2 21:1;2-21:1	GM2	Hex-O_179{179.056}|NeuAc_290{290.088}|FA-H4O_FA-20(21:1){304.276}|LCB-2H2O_LCB-36(21:1){304.300}|M-NeuAc-HexNAc_M-494{970.720}|M-NeuAc-Hex-O_M-471{993.735}|M-NeuAc_M-291{1173.798}|Precursor{1464.894}	179.056|290.088|304.276|304.300|970.720|993.735|1173.798|1464.894	5	18.76|18.85|18.96|19.05|19.14			0		19.05	1464.89	1464.89	-0.7	-H	C73H130N3O26	3.55314e+06	19.1	GM2 d42:2_19.1	d	42	2
Sample_ADIPO_d5_MS3ITfinal_neg_3	Sample	ADIPO	d5	MS3ITfinal	neg	3	NA	ms/ms	GM2 d42:2	19.14	GM2 d42:2	GM2	NeuAc_290{290.088}|M-NeuAc_M-291{1173.798}|Precursor{1464.894}	290.088|1173.798|1464.894	4	18.87|19.03|19.12|19.21			0		19.07	1464.89	1464.89	-0.7	-H	C73H130N3O26	3.66046e+06	19.1	GM2 d42:2_19.1	d	42	2
Sample_ADIPO_d5_MS3ITfinal_neg_4	Sample	ADIPO	d5	MS3ITfinal	neg	4	NA	ms/ms	GM2 d42:2	19.14	GM2 21:1;2-21:1	GM2	NeuAc_290{290.088}|FA-H3O_FA-19(21:1){305.283}|LCB-H6ON_LCB-36(21:1){305.283}|M-NeuAc-HexNAc_M-494{970.720}|M-NeuAc_M-291{1173.798}|Precursor{1464.894}	290.088|305.283|305.283|970.720|1173.798|1464.894	5	18.87|18.94|19.05|19.14|19.23			0		19.07	1464.89	1464.89	-0.7	-H	C73H130N3O26	3.6287e+06	19.1	GM2 d42:2_19.1	d	42	2
Sample_ADIPO_d5_MS3ITfinal_neg_4	Sample	ADIPO	d5	MS3ITfinal	neg	4	NA	ms/ms	GM2 d42:2	19.14	GM2 19:0;2-23:2	GM2	LCB-CH4O2_LCB-48(19:0){266.285}|NeuAc_290{290.088}|FA_FA(23:2){350.317}|M-NeuAc-HexNAc_M-494{970.720}|M-NeuAc_M-291{1173.798}|Precursor{1464.894}	266.285|290.088|350.317|970.720|1173.798|1464.894	5	18.87|18.94|19.05|19.14|19.23			0		19.07	1464.89	1464.89	-0.7	-H	C73H130N3O26	3.6287e+06	19.1	GM2 d42:2_19.1	d	42	2
Sample_ADIPO_d5_MS3ITfinal_neg_5	Sample	ADIPO	d5	MS3ITfinal	neg	5	NA	ms/ms	GM2 d42:2	19.14	GM2 d42:2	GM2	NeuAc_290{290.088}|M-NeuAc-HexNAc_M-494{970.720}|M-NeuAc_M-291{1173.798}|Precursor{1464.894}	290.088|970.720|1173.798|1464.894	4	18.92|19.07|19.17|19.26			0		19.1	1464.89	1464.89	-0.7	-H	C73H130N3O26	3.84668e+06	19.1	GM2 d42:2_19.1	d	42	2
Sample_CHONDRO_d5_MS3ITfinal_neg_1	Sample	CHONDRO	d5	MS3ITfinal	neg	1	NA	ms/ms	GM2 d42:2	19.14	GM2 17:2;2-25:0	GM2	LCB-CH4O2_LCB-48(17:2){234.222}|LCB-2H2O_LCB-36(17:2){246.222}|NeuAc_290{290.088}|FA-H3O_FA-19(25:0){363.362}|M-NeuAc-HexNAc_M-494{970.720}|M-NeuAc_M-291{1173.798}|Precursor{1464.894}	234.222|246.222|290.088|363.362|970.720|1173.798|1464.894	5	18.94|19.03|19.12|19.21|19.30			0		19.16	1464.89	1464.89	0.1	-H	C73H130N3O26	3.66364e+06	19.1	GM2 d42:2_19.1	d	42	2
Sample_CHONDRO_d5_MS3ITfinal_neg_2	Sample	CHONDRO	d5	MS3ITfinal	neg	2	NA	ms/ms	GM2 d42:2	19.14	GM2 15:2;2-27:0	GM2	LCB-H6ON_LCB-36(15:2){219.175}|NeuAc_290{290.088}|FA-H_FA-1(27:0){409.404}|M-NeuAc-HexNAc_M-494{970.720}|M-NeuAc_M-291{1173.798}|Precursor{1464.894}	219.175|290.088|409.404|970.720|1173.798|1464.894	5	18.91|19.01|19.10|19.19|19.28			0		19.12	1464.89	1464.9	0.7	-H	C73H130N3O26	4199610	19.1	GM2 d42:2_19.1	d	42	2
Sample_CHONDRO_d5_MS3ITfinal_neg_2	Sample	CHONDRO	d5	MS3ITfinal	neg	2	NA	ms/ms	GM2 d42:2	19.14	GM2 19:0;2-23:2	GM2	NeuAc_290{290.088}|LCB-H2O_LCB-18(19:0){296.295}|FA-H4O_FA-20(23:2){330.291}|M-NeuAc-HexNAc_M-494{970.720}|M-NeuAc_M-291{1173.798}|Precursor{1464.894}	290.088|296.295|330.291|970.720|1173.798|1464.894	5	18.91|19.01|19.10|19.19|19.28			0		19.12	1464.89	1464.9	0.7	-H	C73H130N3O26	4199610	19.1	GM2 d42:2_19.1	d	42	2
Sample_CHONDRO_d5_MS3ITfinal_neg_3	Sample	CHONDRO	d5	MS3ITfinal	neg	3	NA	ms/ms	GM2 d42:2	19.14	GM2 18:1-24:1;2	GM2	HexNAc_202{202.072}|NeuAc_290{290.088}|M-NeuAc_M-291{1173.798}|Precursor{1464.894}	202.072|290.088|1173.798|1464.894	4	18.98|19.12|19.21|19.32	FA-H3O_FA-19_MS3(18:1){263.237}|FA-H_FA-1_MS3(18:1){281.247}|Hex-HexNAc_364_MS3{364.124}|LCB-H2O_LCB-18_MS3(24:1){364.358}|NeuAc-Hex-Hex_614_MS3{614.192}|M-Hex-HexNAc-Hex-NeuAc-O_M-836_MS3{628.604}|M-Hex-HexNAc-Hex-NeuAc_M-818_MS3{646.614}	263.237|281.247|364.124|364.358|614.192|628.604|646.614	1	19.32	19.14	1464.89	1464.89	0.1	-H	C73H130N3O26	3947009	19.1	GM2 d42:2_19.1	d	42	2
Sample_CHONDRO_d5_MS3ITfinal_neg_4	Sample	CHONDRO	d5	MS3ITfinal	neg	4	NA	ms/ms	GM2 d42:2	19.14	GM2 14:1;2-28:1	GM2	LCB-CH4O2_LCB-48(14:1){194.191}|NeuAc_290{290.088}|FA-H_FA-1(28:1){421.404}|M-NeuAc-HexNAc_M-494{970.720}|M-NeuAc_M-291{1173.798}|Precursor{1464.894}	194.191|290.088|421.404|970.720|1173.798|1464.894	5	18.89|18.98|19.10|19.19|19.30			0		19.12	1464.89	1464.89	0.1	-H	C73H130N3O26	2.6531e+06	19.1	GM2 d42:2_19.1	d	42	2
Sample_CHONDRO_d5_MS3ITfinal_neg_4	Sample	CHONDRO	d5	MS3ITfinal	neg	4	NA	ms/ms	GM2 d42:2	19.14	GM2 15:2;2-27:0	GM2	LCB-2H2O_LCB-36(15:2){218.191}|NeuAc_290{290.088}|FA-H_FA-1(27:0){409.404}|M-NeuAc-HexNAc_M-494{970.720}|M-NeuAc_M-291{1173.798}|Precursor{1464.894}	218.191|290.088|409.404|970.720|1173.798|1464.894	5	18.89|18.98|19.10|19.19|19.30			0		19.12	1464.89	1464.89	0.1	-H	C73H130N3O26	2.6531e+06	19.1	GM2 d42:2_19.1	d	42	2
Sample_CHONDRO_d5_MS3ITfinal_neg_5	Sample	CHONDRO	d5	MS3ITfinal	neg	5	NA	ms/ms	GM2 d42:2	19.14	GM2 21:0-21:2;2	GM2	NeuAc_290{290.088}|LCB-CH4O2_LCB-48(21:2){290.285}|FA-H3O_FA-19(21:0){307.300}|M-NeuAc-Hex-HexNAc_M-656{808.667}|M-NeuAc-HexNAc_M-494{970.720}|M-NeuAc_M-291{1173.798}|Precursor{1464.894}	290.088|290.285|307.300|808.667|970.720|1173.798|1464.894	5	18.87|19.05|19.14|19.23|19.33			0		19.1	1464.89	1464.89	0.1	-H	C73H130N3O26	3746983	19.1	GM2 d42:2_19.1	d	42	2
Sample_OSTEO_d5_MS3ITfinal_pos_1	Sample	OSTEO	d5	MS3ITfinal	pos	1	NA	ms	GM2 d42:2	19.14		GM2			NA				NA		19.17	1483.94	1483.93	-0.7	+NH4	C73H135N4O26	7.36558e+06	19.1	GM2 d42:2_19.1	d	42	2
Sample_OSTEO_d5_MS3ITfinal_pos_2	Sample	OSTEO	d5	MS3ITfinal	pos	2	NA	ms	GM2 d42:2	19.14		GM2			NA				NA		19.17	1483.94	1483.93	-2	+NH4	C73H135N4O26	9878431	19.1	GM2 d42:2_19.1	d	42	2
Sample_OSTEO_d5_MS3ITfinal_pos_3	Sample	OSTEO	d5	MS3ITfinal	pos	3	NA	ms	GM2 d42:2	19.14		GM2			NA				NA		19.17	1483.94	1483.93	-1.3	+NH4	C73H135N4O26	7990248	19.1	GM2 d42:2_19.1	d	42	2
Sample_OSTEO_d5_MS3ITfinal_pos_5	Sample	OSTEO	d5	MS3ITfinal	pos	5	NA	ms	GM2 d42:2	19.14		GM2			NA				NA		19.21	1483.94	1483.93	-1.3	+NH4	C73H135N4O26	10575083	19.1	GM2 d42:2_19.1	d	42	2
Sample_OSTEO_d5_MS3ITfinal_neg_1	Sample	OSTEO	d5	MS3ITfinal	neg	1	NA	ms/ms	GM2 d42:2	19.14	GM2 d42:2	GM2	Hex-O_179{179.056}|NeuAc_290{290.088}|M-NeuAc-HexNAc_M-494{970.720}|M-NeuAc_M-291{1173.798}|Precursor{1464.894}	179.056|290.088|970.720|1173.798|1464.894	6	18.91|19.07|19.17|19.26|19.35|19.48			0		19.17	1464.89	1464.89	0.1	-H	C73H130N3O26	9779320	19.1	GM2 d42:2_19.1	d	42	2
Sample_OSTEO_d5_MS3ITfinal_neg_2	Sample	OSTEO	d5	MS3ITfinal	neg	2	NA	ms/ms	GM2 d42:2	19.14	GM2 20:1-22:1;2	GM2	Hex-O_179{179.056}|NeuAc_290{290.088}|FA-H4O_FA-20(20:1){290.261}|LCB-H6ON_LCB-36(22:1){319.300}|LCB-H2O_LCB-18(22:1){336.326}|M-NeuAc-HexNAc_M-494{970.720}|M-NeuAc_M-291{1173.798}|Precursor{1464.894}	179.056|290.088|290.261|319.300|336.326|970.720|1173.798|1464.894	8	18.82|18.87|19.00|19.10|19.19|19.28|19.37|19.46			0		19.12	1464.89	1464.89	0.1	-H	C73H130N3O26	10826236	19.1	GM2 d42:2_19.1	d	42	2
Sample_OSTEO_d5_MS3ITfinal_neg_2	Sample	OSTEO	d5	MS3ITfinal	neg	2	NA	ms/ms	GM2 d42:2	19.14	GM2 21:0-21:2;2	GM2	Hex-O_179{179.056}|NeuAc_290{290.088}|LCB-CH4O2_LCB-48(21:2){290.285}|FA-H_FA-1(21:0){325.310}|M-NeuAc-HexNAc_M-494{970.720}|M-NeuAc_M-291{1173.798}|Precursor{1464.894}	179.056|290.088|290.285|325.310|970.720|1173.798|1464.894	8	18.82|18.87|19.00|19.10|19.19|19.28|19.37|19.46			0		19.12	1464.89	1464.89	0.1	-H	C73H130N3O26	10826236	19.1	GM2 d42:2_19.1	d	42	2
Sample_OSTEO_d5_MS3ITfinal_neg_2	Sample	OSTEO	d5	MS3ITfinal	neg	2	NA	ms/ms	GM2 d42:2	19.14	GM2 20:1;2-22:1	GM2	Hex-O_179{179.056}|NeuAc_290{290.088}|LCB-2H2O_LCB-36(20:1){290.285}|FA-H3O_FA-19(22:1){319.300}|M-NeuAc-HexNAc_M-494{970.720}|M-NeuAc_M-291{1173.798}|Precursor{1464.894}	179.056|290.088|290.285|319.300|970.720|1173.798|1464.894	8	18.82|18.87|19.00|19.10|19.19|19.28|19.37|19.46			0		19.12	1464.89	1464.89	0.1	-H	C73H130N3O26	10826236	19.1	GM2 d42:2_19.1	d	42	2
Sample_OSTEO_d5_MS3ITfinal_neg_3	Sample	OSTEO	d5	MS3ITfinal	neg	3	NA	ms/ms	GM2 d42:2	19.14	GM2 d42:2	GM2	NeuAc_290{290.088}|M-NeuAc-HexNAc_M-494{970.720}|M-NeuAc_M-291{1173.798}|Precursor{1464.894}	290.088|970.720|1173.798|1464.894	5	18.91|19.05|19.16|19.25|19.33			0		19.16	1464.89	1464.89	0.1	-H	C73H130N3O26	12768880	19.1	GM2 d42:2_19.1	d	42	2
Sample_OSTEO_d5_MS3ITfinal_neg_4	Sample	OSTEO	d5	MS3ITfinal	neg	4	NA	ms/ms	GM2 d42:2	19.14	GM2 15:1;2-27:1	GM2	LCB-H6ON_LCB-36(15:1){221.191}|NeuAc_290{290.088}|Hex-HexNAc-O_382{382.134}|FA-H2O_FA-18(27:1){390.386}|M-NeuAc-HexNAc_M-494{970.720}|M-NeuAc_M-291{1173.798}|Precursor{1464.894}	221.191|290.088|382.134|390.386|970.720|1173.798|1464.894	6	18.91|19.00|19.10|19.17|19.26|19.37			0		19.16	1464.89	1464.89	-1.3	-H	C73H130N3O26	8766714	19.1	GM2 d42:2_19.1	d	42	2
Sample_OSTEO_d5_MS3ITfinal_neg_5	Sample	OSTEO	d5	MS3ITfinal	neg	5	NA	ms/ms	GM2 d42:2	19.14	GM2 d42:2	GM2	NeuAc_290{290.088}|M-NeuAc-HexNAc_M-494{970.720}|M-NeuAc_M-291{1173.798}|Precursor{1464.894}	290.088|970.720|1173.798|1464.894	6	18.87|18.94|19.07|19.16|19.25|19.33			0		19.14	1464.89	1464.89	0.1	-H	C73H130N3O26	14121607	19.1	GM2 d42:2_19.1	d	42	2
QC_Pool_d5_MS3ITfinal_neg_1	QC	Pool	d5	MS3ITfinal	neg	1	NA	ms/ms	GM2 d42:2	19.78	GM2 d42:2	GM2	NeuAc_290{290.088}|M-NeuAc_M-291{1173.798}|Precursor{1464.894}	290.088|1173.798|1464.894	2	19.67|19.76			0		19.75	1464.89	1464.89	0.1	-H	C73H130N3O26	1.05853e+06	19.8	GM2 d42:2_19.8	d	42	2
Sample_ADIPO_d5_MS3ITfinal_neg_1	Sample	ADIPO	d5	MS3ITfinal	neg	1	NA	ms	GM2 d42:2	19.78		GM2			NA				NA		19.73	1464.89	1464.89	0.1	-H	C73H130N3O26	159861	19.8	GM2 d42:2_19.8	d	42	2
Sample_ADIPO_d5_MS3ITfinal_neg_2	Sample	ADIPO	d5	MS3ITfinal	neg	2	NA	ms	GM2 d42:2	19.78		GM2			NA				NA		19.69	1464.89	1464.89	-1.3	-H	C73H130N3O26	224211	19.8	GM2 d42:2_19.8	d	42	2
Sample_ADIPO_d5_MS3ITfinal_neg_3	Sample	ADIPO	d5	MS3ITfinal	neg	3	NA	ms/ms	GM2 d42:2	19.78	GM2 d42:2	GM2	NeuAc_290{290.088}|Precursor{1464.894}	290.088|1464.894	1	19.71			0		19.73	1464.89	1464.89	-0.7	-H	C73H130N3O26	203940	19.8	GM2 d42:2_19.8	d	42	2
Sample_CHONDRO_d5_MS3ITfinal_neg_1	Sample	CHONDRO	d5	MS3ITfinal	neg	1	NA	ms/ms	GM2 d42:2	19.78	GM2 19:0;2-23:2	GM2	LCB-H6ON_LCB-36(19:0){279.269}|NeuAc_290{290.088}|FA-H3O_FA-19(23:2){331.300}|NeuAc-Hex-Hex_614{614.192}|M-NeuAc_M-291{1173.798}|Precursor{1464.894}	279.269|290.088|331.300|614.192|1173.798|1464.894	3	19.62|19.73|19.96			1	19.73	19.76	1464.89	1464.89	-0.7	-H	C73H130N3O26	1.55817e+06	19.8	GM2 d42:2_19.8	d	42	2
Sample_CHONDRO_d5_MS3ITfinal_neg_1	Sample	CHONDRO	d5	MS3ITfinal	neg	1	NA	ms/ms	GM2 d42:2	19.78	GM2 19:0-23:2;2	GM2	FA-H3O_FA-19(19:0){279.269}|NeuAc_290{290.088}|LCB-H6ON_LCB-36(23:2){331.300}|NeuAc-Hex-Hex_614{614.192}|M-NeuAc_M-291{1173.798}|Precursor{1464.894}	279.269|290.088|331.300|614.192|1173.798|1464.894	3	19.62|19.73|19.96			1	19.73	19.76	1464.89	1464.89	-0.7	-H	C73H130N3O26	1.55817e+06	19.8	GM2 d42:2_19.8	d	42	2
Sample_CHONDRO_d5_MS3ITfinal_neg_2	Sample	CHONDRO	d5	MS3ITfinal	neg	2	NA	ms/ms	GM2 d42:2	19.78	GM2 d42:2	GM2	NeuAc_290{290.088}|Precursor{1464.894}	290.088|1464.894	2	19.67|19.80			0		19.76	1464.89	1464.89	0.1	-H	C73H130N3O26	1.54496e+06	19.8	GM2 d42:2_19.8	d	42	2
Sample_CHONDRO_d5_MS3ITfinal_neg_3	Sample	CHONDRO	d5	MS3ITfinal	neg	3	NA	ms/ms	GM2 d42:2	19.78	GM2 21:0-21:2;2	GM2	NeuAc_290{290.088}|LCB-CH4O2_LCB-48(21:2){290.285}|FA-H_FA-1(21:0){325.310}|M-NeuAc_M-291{1173.798}|Precursor{1464.894}	290.088|290.285|325.310|1173.798|1464.894	3	19.57|19.69|19.78			0		19.76	1464.89	1464.89	0.1	-H	C73H130N3O26	1.80509e+06	19.8	GM2 d42:2_19.8	d	42	2
Sample_CHONDRO_d5_MS3ITfinal_neg_3	Sample	CHONDRO	d5	MS3ITfinal	neg	3	NA	ms/ms	GM2 d42:2	19.78	GM2 19:0;2-23:2	GM2	LCB-H6ON_LCB-36(19:0){279.269}|NeuAc_290{290.088}|FA-H3O_FA-19(23:2){331.300}|M-NeuAc_M-291{1173.798}|Precursor{1464.894}	279.269|290.088|331.300|1173.798|1464.894	3	19.57|19.69|19.78			0		19.76	1464.89	1464.89	0.1	-H	C73H130N3O26	1.80509e+06	19.8	GM2 d42:2_19.8	d	42	2
Sample_CHONDRO_d5_MS3ITfinal_neg_3	Sample	CHONDRO	d5	MS3ITfinal	neg	3	NA	ms/ms	GM2 d42:2	19.78	GM2 19:0-23:2;2	GM2	FA-H3O_FA-19(19:0){279.269}|NeuAc_290{290.088}|LCB-H6ON_LCB-36(23:2){331.300}|M-NeuAc_M-291{1173.798}|Precursor{1464.894}	279.269|290.088|331.300|1173.798|1464.894	3	19.57|19.69|19.78			0		19.76	1464.89	1464.89	0.1	-H	C73H130N3O26	1.80509e+06	19.8	GM2 d42:2_19.8	d	42	2
Sample_CHONDRO_d5_MS3ITfinal_neg_4	Sample	CHONDRO	d5	MS3ITfinal	neg	4	NA	ms/ms	GM2 d42:2	19.78	GM2 20:2-22:0;2	GM2	NeuAc_290{290.088}|FA-H2O_FA-18(20:2){290.261}|Hex-Hex-O_341{341.108}|M-NeuAc_M-291{1173.798}|Precursor{1464.894}	290.088|290.261|341.108|1173.798|1464.894	3	19.64|19.73|19.83	LCB-H2O_LCB-18_MS3(22:0){338.341}|Hex-Hex-O_341_MS3{341.108}	338.341|341.108	3	19.64|19.64|19.64	19.75	1464.89	1464.89	-0.7	-H	C73H130N3O26	1.31975e+06	19.8	GM2 d42:2_19.8	d	42	2
Sample_CHONDRO_d5_MS3ITfinal_neg_4	Sample	CHONDRO	d5	MS3ITfinal	neg	4	NA	ms/ms	GM2 d42:2	19.78	GM2 20:1;2-22:1	GM2	NeuAc_290{290.088}|LCB-2H2O_LCB-36(20:1){290.285}|Hex-Hex-O_341{341.108}|M-NeuAc_M-291{1173.798}|Precursor{1464.894}	290.088|290.285|341.108|1173.798|1464.894	3	19.64|19.73|19.83	FA_FA_MS3(22:1){338.317}|Hex-Hex-O_341_MS3{341.108}	338.317|341.108	3	19.64|19.64|19.64	19.75	1464.89	1464.89	-0.7	-H	C73H130N3O26	1.31975e+06	19.8	GM2 d42:2_19.8	d	42	2
Sample_CHONDRO_d5_MS3ITfinal_neg_5	Sample	CHONDRO	d5	MS3ITfinal	neg	5	NA	ms/ms	GM2 d42:2	19.78	GM2 19:0-23:2;2	GM2	HexNAc-O_220{220.081}|FA-H2O_FA-18(19:0){280.276}|NeuAc_290{290.088}|LCB-H6ON_LCB-36(23:2){331.300}|M-NeuAc_M-291{1173.798}|Precursor{1464.894}	220.081|280.276|290.088|331.300|1173.798|1464.894	3	19.58|19.69|19.78			0		19.71	1464.89	1464.89	-0.7	-H	C73H130N3O26	1.69637e+06	19.8	GM2 d42:2_19.8	d	42	2
Sample_OSTEO_d5_MS3ITfinal_neg_1	Sample	OSTEO	d5	MS3ITfinal	neg	1	NA	ms/ms	GM2 d42:2	19.78	GM2 21:1;2-21:1	GM2	Hex_161{161.044}|NeuAc_290{290.088}|FA-H3O_FA-19(21:1){305.283}|LCB-H6ON_LCB-36(21:1){305.283}|M-NeuAc_M-291{1173.798}|Precursor{1464.894}	161.044|290.088|305.283|305.283|1173.798|1464.894	5	19.60|19.75|19.83|19.94|20.03			0		19.8	1464.89	1464.89	0.1	-H	C73H130N3O26	4821863	19.8	GM2 d42:2_19.8	d	42	2
Sample_OSTEO_d5_MS3ITfinal_neg_3	Sample	OSTEO	d5	MS3ITfinal	neg	3	NA	ms/ms	GM2 d42:2	19.78	GM2 21:1;2-21:1	GM2	NeuAc_290{290.088}|FA-H3O_FA-19(21:1){305.283}|LCB-H6ON_LCB-36(21:1){305.283}|M-NeuAc-HexNAc_M-494{970.720}|M-NeuAc_M-291{1173.798}|Precursor{1464.894}	290.088|305.283|305.283|970.720|1173.798|1464.894	5	19.60|19.69|19.78|19.89|19.98			0		19.8	1464.89	1464.89	-0.6	-H	C73H130N3O26	5.32298e+06	19.8	GM2 d42:2_19.8	d	42	2
Sample_OSTEO_d5_MS3ITfinal_neg_4	Sample	OSTEO	d5	MS3ITfinal	neg	4	NA	ms/ms	GM2 d42:2	19.78	GM2 20:2-22:0;2	GM2	NeuAc_290{290.088}|FA-H2O_FA-18(20:2){290.261}|M-NeuAc-HexNAc_M-494{970.720}|M-NeuAc_M-291{1173.798}|Precursor{1464.894}	290.088|290.261|970.720|1173.798|1464.894	4	19.62|19.71|19.82|19.96	LCB-H2O_LCB-18_MS3(22:0){338.341}|Hex-HexNAc_364_MS3{364.124}|NeuAc-Hex-Hex_614_MS3{614.192}	338.341|364.124|614.192	6	19.62|19.62|19.62|19.71|19.71|19.71	19.8	1464.89	1464.89	-0.6	-H	C73H130N3O26	4.29578e+06	19.8	GM2 d42:2_19.8	d	42	2
Sample_OSTEO_d5_MS3ITfinal_neg_4	Sample	OSTEO	d5	MS3ITfinal	neg	4	NA	ms/ms	GM2 d42:2	19.78	GM2 20:1;2-22:1	GM2	NeuAc_290{290.088}|LCB-2H2O_LCB-36(20:1){290.285}|M-NeuAc-HexNAc_M-494{970.720}|M-NeuAc_M-291{1173.798}|Precursor{1464.894}	290.088|290.285|970.720|1173.798|1464.894	4	19.62|19.71|19.82|19.96	FA_FA_MS3(22:1){338.317}|Hex-HexNAc_364_MS3{364.124}|NeuAc-Hex-Hex_614_MS3{614.192}	338.317|364.124|614.192	6	19.62|19.62|19.62|19.71|19.71|19.71	19.8	1464.89	1464.89	-0.6	-H	C73H130N3O26	4.29578e+06	19.8	GM2 d42:2_19.8	d	42	2
Sample_OSTEO_d5_MS3ITfinal_neg_5	Sample	OSTEO	d5	MS3ITfinal	neg	5	NA	ms/ms	GM2 d42:2	19.78	GM2 21:1;2-21:1	GM2	NeuAc_290{290.088}|FA-H3O_FA-19(21:1){305.283}|LCB-H6ON_LCB-36(21:1){305.283}|M-NeuAc_M-291{1173.798}|Precursor{1464.894}	290.088|305.283|305.283|1173.798|1464.894	5	19.55|19.64|19.78|19.87|20.00			0		19.8	1464.89	1464.89	0.1	-H	C73H130N3O26	5.55525e+06	19.8	GM2 d42:2_19.8	d	42	2
Sample_ADIPO_d5_MS3ITfinal_neg_3	Sample	ADIPO	d5	MS3ITfinal	neg	3	NA	ms	GM2 d43:1	21.28		GM2			NA				NA		21.32	1480.93	1480.93	0.1	-H	C74H134N3O26	38439.1	21.3	GM2 d43:1_21.3	d	43	1
Sample_ADIPO_d5_MS3ITfinal_neg_5	Sample	ADIPO	d5	MS3ITfinal	neg	5	NA	ms	GM2 d43:1	21.28		GM2			NA				NA		21.32	1480.93	1480.93	0.1	-H	C74H134N3O26	70039.6	21.3	GM2 d43:1_21.3	d	43	1
Sample_CHONDRO_d5_MS3ITfinal_neg_2	Sample	CHONDRO	d5	MS3ITfinal	neg	2	NA	ms/ms	GM2 d43:1	21.28	GM2 d43:1	GM2	NeuAc_290{290.088}|M-NeuAc_M-291{1189.830}|Precursor{1480.925}	290.088|1189.830|1480.925	1	21.3			0		21.33	1480.93	1480.92	-3.3	-H	C74H134N3O26	198750	21.3	GM2 d43:1_21.3	d	43	1
QC_Pool_d5_MS3ITfinal_neg_1	QC	Pool	d5	MS3ITfinal	neg	1	NA	ms	GM2 d43:2	20.14		GM2			NA				NA		20.12	1478.91	1478.91	0.1	-H	C74H132N3O26	74928.2	20.1	GM2 d43:2_20.1	d	43	2
Sample_ADIPO_d5_MS3ITfinal_neg_5	Sample	ADIPO	d5	MS3ITfinal	neg	5	NA	ms	GM2 d43:2	20.14		GM2			NA				NA		20.16	1478.91	1478.91	0.7	-H	C74H132N3O26	33732.1	20.1	GM2 d43:2_20.1	d	43	2
Sample_CHONDRO_d5_MS3ITfinal_neg_1	Sample	CHONDRO	d5	MS3ITfinal	neg	1	NA	ms	GM2 d43:2	20.14		GM2			NA				NA		20.17	1478.91	1478.91	0.1	-H	C74H132N3O26	199061	20.1	GM2 d43:2_20.1	d	43	2
Sample_CHONDRO_d5_MS3ITfinal_neg_2	Sample	CHONDRO	d5	MS3ITfinal	neg	2	NA	ms	GM2 d43:2	20.14		GM2			NA				NA		20.14	1478.91	1478.91	-0.7	-H	C74H132N3O26	333736	20.1	GM2 d43:2_20.1	d	43	2
Sample_CHONDRO_d5_MS3ITfinal_neg_3	Sample	CHONDRO	d5	MS3ITfinal	neg	3	NA	ms/ms	GM2 d43:2	20.14	GM2 d43:2	GM2	NeuAc_290{290.088}|NeuAc-Hex-O_470{470.151}|Precursor{1478.910}	290.088|470.151|1478.910	1	20.14			0		20.17	1478.91	1478.91	0.1	-H	C74H132N3O26	433980	20.1	GM2 d43:2_20.1	d	43	2
Sample_CHONDRO_d5_MS3ITfinal_neg_4	Sample	CHONDRO	d5	MS3ITfinal	neg	4	NA	ms	GM2 d43:2	20.14		GM2			NA				NA		20.14	1478.91	1478.91	-0.7	-H	C74H132N3O26	277802	20.1	GM2 d43:2_20.1	d	43	2
Sample_OSTEO_d5_MS3ITfinal_neg_1	Sample	OSTEO	d5	MS3ITfinal	neg	1	NA	ms/ms	GM2 d43:2	20.14	GM2 d43:2	GM2	NeuAc_290{290.088}|M-NeuAc_M-291{1187.815}|Precursor{1478.910}	290.088|1187.815|1478.910	1	20.16			0		20.17	1478.91	1478.91	0.1	-H	C74H132N3O26	321608	20.1	GM2 d43:2_20.1	d	43	2
Sample_OSTEO_d5_MS3ITfinal_neg_2	Sample	OSTEO	d5	MS3ITfinal	neg	2	NA	ms/ms	GM2 d43:2	20.14	GM2 d43:2	GM2	NeuAc_290{290.088}|M-NeuAc_M-291{1187.815}|Precursor{1478.910}	290.088|1187.815|1478.910	1	20.1			0		20.14	1478.91	1478.91	0.1	-H	C74H132N3O26	575435	20.1	GM2 d43:2_20.1	d	43	2
Sample_OSTEO_d5_MS3ITfinal_neg_4	Sample	OSTEO	d5	MS3ITfinal	neg	4	NA	ms/ms	GM2 d43:2	20.14	GM2 d43:2	GM2	NeuAc_290{290.088}|Precursor{1478.910}	290.088|1478.910	1	20.16			0		20.17	1478.91	1478.91	0.1	-H	C74H132N3O26	230445	20.1	GM2 d43:2_20.1	d	43	2
Sample_OSTEO_d5_MS3ITfinal_neg_5	Sample	OSTEO	d5	MS3ITfinal	neg	5	NA	ms/ms	GM2 d43:2	20.14	GM2 d43:2	GM2	NeuAc_290{290.088}|Precursor{1478.910}	290.088|1478.910	1	20.14			0		20.14	1478.91	1478.91	-0.7	-H	C74H132N3O26	376786	20.1	GM2 d43:2_20.1	d	43	2
QC_Pool_d5_MS3ITfinal_neg_1	QC	Pool	d5	MS3ITfinal	neg	1	NA	ms/ms	GM2 d44:1	21.66	GM2 d44:1	GM2	NeuAc_290{290.088}|Precursor{1494.942}	290.088|1494.942	1	21.67			0		21.71	1494.94	1494.94	0.1	-H	C75H136N3O26	271641	21.7	GM2 d44:1_21.7	d	44	1
Sample_CHONDRO_d5_MS3ITfinal_neg_2	Sample	CHONDRO	d5	MS3ITfinal	neg	2	NA	ms/ms	GM2 d44:1	21.66	GM2 d44:1	GM2	NeuAc_290{290.088}|M-NeuAc_M-291{1203.846}|Precursor{1494.942}	290.088|1203.846|1494.942	1	21.64			0		21.69	1494.94	1494.94	-0.7	-H	C75H136N3O26	497729	21.7	GM2 d44:1_21.7	d	44	1
Sample_CHONDRO_d5_MS3ITfinal_neg_3	Sample	CHONDRO	d5	MS3ITfinal	neg	3	NA	ms/ms	GM2 d44:1	21.66	GM2 d44:1	GM2	NeuAc_290{290.088}|Precursor{1494.942}	290.088|1494.942	1	21.66			0		21.71	1494.94	1494.94	0.1	-H	C75H136N3O26	429395	21.7	GM2 d44:1_21.7	d	44	1
Sample_CHONDRO_d5_MS3ITfinal_neg_5	Sample	CHONDRO	d5	MS3ITfinal	neg	5	NA	ms/ms	GM2 d44:1	21.66	GM2 d44:1	GM2	NeuAc_290{290.088}|M-NeuAc_M-291{1203.846}|Precursor{1494.942}	290.088|1203.846|1494.942	1	21.64			0		21.67	1494.94	1494.94	0.1	-H	C75H136N3O26	455819	21.7	GM2 d44:1_21.7	d	44	1
Sample_OSTEO_d5_MS3ITfinal_neg_1	Sample	OSTEO	d5	MS3ITfinal	neg	1	NA	ms/ms	GM2 d44:1	21.66	GM2 d44:1	GM2	NeuAc_290{290.088}|M-NeuAc_M-291{1203.846}|Precursor{1494.942}	290.088|1203.846|1494.942	1	21.67			0		21.73	1494.94	1494.94	0.1	-H	C75H136N3O26	626294	21.7	GM2 d44:1_21.7	d	44	1
Sample_OSTEO_d5_MS3ITfinal_neg_2	Sample	OSTEO	d5	MS3ITfinal	neg	2	NA	ms/ms	GM2 d44:1	21.66	GM2 20:1-24:0;2	GM2	NeuAc_290{290.088}|FA-H4O_FA-20(20:1){290.261}|LCB-H2O_LCB-18(24:0){366.374}|M-NeuAc_M-291{1203.846}|Precursor{1494.942}	290.088|290.261|366.374|1203.846|1494.942	2	21.64|21.76	M-Hex-HexNAc-Hex-NeuAc_M-818_MS3{676.660}	676.66	1	21.76	21.69	1494.94	1494.94	0.1	-H	C75H136N3O26	535499	21.7	GM2 d44:1_21.7	d	44	1
QC_Pool_d5_MS3ITfinal_neg_1	QC	Pool	d5	MS3ITfinal	neg	1	NA	ms/ms	GM2 d44:2	20.8	GM2 d44:2	GM2	NeuAc_290{290.088}|M-NeuAc_M-291{1201.830}|Precursor{1492.925}	290.088|1201.830|1492.925	2	20.73|20.82			0		20.78	1492.93	1492.92	-2.6	-H	C75H134N3O26	625402	20.8	GM2 d44:2_20.8	d	44	2
Sample_ADIPO_d5_MS3ITfinal_neg_1	Sample	ADIPO	d5	MS3ITfinal	neg	1	NA	ms	GM2 d44:2	20.8		GM2			NA				NA		20.78	1492.93	1492.93	-0.7	-H	C75H134N3O26	53957.7	20.8	GM2 d44:2_20.8	d	44	2
Sample_ADIPO_d5_MS3ITfinal_neg_3	Sample	ADIPO	d5	MS3ITfinal	neg	3	NA	ms	GM2 d44:2	20.8		GM2			NA				NA		20.76	1492.93	1492.93	-0.7	-H	C75H134N3O26	75404.9	20.8	GM2 d44:2_20.8	d	44	2
Sample_ADIPO_d5_MS3ITfinal_neg_5	Sample	ADIPO	d5	MS3ITfinal	neg	5	NA	ms	GM2 d44:2	20.8		GM2			NA				NA		20.78	1492.93	1492.93	0.1	-H	C75H134N3O26	63971	20.8	GM2 d44:2_20.8	d	44	2
Sample_CHONDRO_d5_MS3ITfinal_neg_1	Sample	CHONDRO	d5	MS3ITfinal	neg	1	NA	ms/ms	GM2 d44:2	20.8	GM2 d44:2	GM2	NeuAc_290{290.088}|M-NeuAc_M-291{1201.830}|Precursor{1492.925}	290.088|1201.830|1492.925	1	20.75			0		20.8	1492.93	1492.93	0.1	-H	C75H134N3O26	644125	20.8	GM2 d44:2_20.8	d	44	2
Sample_CHONDRO_d5_MS3ITfinal_neg_2	Sample	CHONDRO	d5	MS3ITfinal	neg	2	NA	ms/ms	GM2 d44:2	20.8	GM2 d44:2	GM2	NeuAc_290{290.088}|Precursor{1492.925}	290.088|1492.925	2	20.73|20.83			0		20.78	1492.93	1492.93	-0.7	-H	C75H134N3O26	731977	20.8	GM2 d44:2_20.8	d	44	2
Sample_CHONDRO_d5_MS3ITfinal_neg_3	Sample	CHONDRO	d5	MS3ITfinal	neg	3	NA	ms/ms	GM2 d44:2	20.8	GM2 d44:2	GM2	NeuAc_290{290.088}|M-NeuAc_M-291{1201.830}|Precursor{1492.925}	290.088|1201.830|1492.925	2	20.73|20.83			3	20.83|20.83|20.83	20.8	1492.93	1492.93	-0.7	-H	C75H134N3O26	814422	20.8	GM2 d44:2_20.8	d	44	2
Sample_CHONDRO_d5_MS3ITfinal_neg_4	Sample	CHONDRO	d5	MS3ITfinal	neg	4	NA	ms/ms	GM2 d44:2	20.8	GM2 d44:2	GM2	NeuAc_290{290.088}|M-NeuAc_M-291{1201.830}|Precursor{1492.925}	290.088|1201.830|1492.925	1	20.73			0		20.78	1492.93	1492.93	0.1	-H	C75H134N3O26	703025	20.8	GM2 d44:2_20.8	d	44	2
Sample_CHONDRO_d5_MS3ITfinal_neg_5	Sample	CHONDRO	d5	MS3ITfinal	neg	5	NA	ms/ms	GM2 d44:2	20.8	GM2 20:1-24:1;2	GM2	NeuAc_290{290.088}|FA-H4O_FA-20(20:1){290.261}|LCB-H2O_LCB-18(24:1){364.358}|M-NeuAc_M-291{1201.830}|Precursor{1492.925}	290.088|290.261|364.358|1201.830|1492.925	2	20.73|20.82			0		20.78	1492.93	1492.93	-0.7	-H	C75H134N3O26	754594	20.8	GM2 d44:2_20.8	d	44	2
Sample_OSTEO_d5_MS3ITfinal_neg_1	Sample	OSTEO	d5	MS3ITfinal	neg	1	NA	ms/ms	GM2 d44:2	20.8	GM2 d44:2	GM2	NeuAc_290{290.088}|M-NeuAc_M-291{1201.830}|Precursor{1492.925}	290.088|1201.830|1492.925	3	20.71|20.87|21.08	NeuAc-O_308_MS3{308.098}	308.098	3	20.87|20.87|20.87	20.8	1492.93	1492.93	-0.7	-H	C75H134N3O26	2137163	20.8	GM2 d44:2_20.8	d	44	2
Sample_OSTEO_d5_MS3ITfinal_neg_2	Sample	OSTEO	d5	MS3ITfinal	neg	2	NA	ms/ms	GM2 d44:2	20.8	GM2 21:2;2-23:0	GM2	NeuAc_290{290.088}|LCB-CH4O2_LCB-48(21:2){290.285}|M-NeuAc_M-291{1201.830}|Precursor{1492.925}	290.088|290.285|1201.830|1492.925	2	20.71|20.87	FA-H4O_FA-20_MS3(23:0){334.324}	334.324	1	20.87	20.8	1492.93	1492.93	-0.7	-H	C75H134N3O26	2.7098e+06	20.8	GM2 d44:2_20.8	d	44	2
Sample_OSTEO_d5_MS3ITfinal_neg_2	Sample	OSTEO	d5	MS3ITfinal	neg	2	NA	ms/ms	GM2 d44:2	20.8	GM2 20:1-24:1;2	GM2	NeuAc_290{290.088}|FA-H4O_FA-20(20:1){290.261}|M-NeuAc_M-291{1201.830}|Precursor{1492.925}	290.088|290.261|1201.830|1492.925	2	20.71|20.87	LCB-CH4O2_LCB-48_MS3(24:1){334.346}	334.346	1	20.87	20.8	1492.93	1492.93	-0.7	-H	C75H134N3O26	2.7098e+06	20.8	GM2 d44:2_20.8	d	44	2
Sample_OSTEO_d5_MS3ITfinal_neg_2	Sample	OSTEO	d5	MS3ITfinal	neg	2	NA	ms/ms	GM2 d44:2	20.8	GM2 21:1;2-23:1	GM2	NeuAc_290{290.088}|LCB-H6ON_LCB-36(21:1){305.283}|M-NeuAc_M-291{1201.830}|Precursor{1492.925}	290.088|305.283|1201.830|1492.925	2	20.71|20.87	FA-H3O_FA-19_MS3(23:1){333.315}|FA-H2O_FA-18_MS3(23:1){334.324}	333.315|334.324	1	20.87	20.8	1492.93	1492.93	-0.7	-H	C75H134N3O26	2.7098e+06	20.8	GM2 d44:2_20.8	d	44	2
Sample_OSTEO_d5_MS3ITfinal_neg_2	Sample	OSTEO	d5	MS3ITfinal	neg	2	NA	ms/ms	GM2 d44:2	20.8	GM2 21:1-23:1;2	GM2	NeuAc_290{290.088}|FA-H3O_FA-19(21:1){305.283}|M-NeuAc_M-291{1201.830}|Precursor{1492.925}	290.088|305.283|1201.830|1492.925	2	20.71|20.87	LCB-H6ON_LCB-36_MS3(23:1){333.315}	333.315	1	20.87	20.8	1492.93	1492.93	-0.7	-H	C75H134N3O26	2.7098e+06	20.8	GM2 d44:2_20.8	d	44	2
Sample_OSTEO_d5_MS3ITfinal_neg_2	Sample	OSTEO	d5	MS3ITfinal	neg	2	NA	ms/ms	GM2 d44:2	20.8	GM2 21:0-23:2;2	GM2	NeuAc_290{290.088}|FA-H3O_FA-19(21:0){307.300}|M-NeuAc_M-291{1201.830}|Precursor{1492.925}	290.088|307.300|1201.830|1492.925	2	20.71|20.87	LCB-2H2O_LCB-36_MS3(23:2){330.315}|LCB-H6ON_LCB-36_MS3(23:2){331.300}	330.315|331.300	1	20.87	20.8	1492.93	1492.93	-0.7	-H	C75H134N3O26	2.7098e+06	20.8	GM2 d44:2_20.8	d	44	2
Sample_OSTEO_d5_MS3ITfinal_neg_2	Sample	OSTEO	d5	MS3ITfinal	neg	2	NA	ms/ms	GM2 d44:2	20.8	GM2 21:0;2-23:2	GM2	NeuAc_290{290.088}|LCB-H6ON_LCB-36(21:0){307.300}|M-NeuAc_M-291{1201.830}|Precursor{1492.925}	290.088|307.300|1201.830|1492.925	2	20.71|20.87	FA-H4O_FA-20_MS3(23:2){330.291}|FA-H3O_FA-19_MS3(23:2){331.300}	330.291|331.300	1	20.87	20.8	1492.93	1492.93	-0.7	-H	C75H134N3O26	2.7098e+06	20.8	GM2 d44:2_20.8	d	44	2
Sample_OSTEO_d5_MS3ITfinal_neg_3	Sample	OSTEO	d5	MS3ITfinal	neg	3	NA	ms/ms	GM2 d44:2	20.8	GM2 21:0-23:2;2	GM2	NeuAc_290{290.088}|FA-H3O_FA-19(21:0){307.300}|LCB-H6ON_LCB-36(23:2){331.300}|M-NeuAc_M-291{1201.830}|Precursor{1492.925}	290.088|307.300|331.300|1201.830|1492.925	3	20.73|20.87|20.98			0		20.82	1492.93	1492.93	-0.7	-H	C75H134N3O26	3239823	20.8	GM2 d44:2_20.8	d	44	2
Sample_OSTEO_d5_MS3ITfinal_neg_3	Sample	OSTEO	d5	MS3ITfinal	neg	3	NA	ms/ms	GM2 d44:2	20.8	GM2 21:0;2-23:2	GM2	NeuAc_290{290.088}|LCB-H6ON_LCB-36(21:0){307.300}|FA-H3O_FA-19(23:2){331.300}|M-NeuAc_M-291{1201.830}|Precursor{1492.925}	290.088|307.300|331.300|1201.830|1492.925	3	20.73|20.87|20.98			0		20.82	1492.93	1492.93	-0.7	-H	C75H134N3O26	3239823	20.8	GM2 d44:2_20.8	d	44	2
Sample_OSTEO_d5_MS3ITfinal_neg_4	Sample	OSTEO	d5	MS3ITfinal	neg	4	NA	ms/ms	GM2 d44:2	20.8	GM2 d44:2	GM2	NeuAc_290{290.088}|M-NeuAc_M-291{1201.830}|Precursor{1492.925}	290.088|1201.830|1492.925	3	20.71|20.87|21.12			0		20.82	1492.93	1492.92	-2	-H	C75H134N3O26	2.13367e+06	20.8	GM2 d44:2_20.8	d	44	2
Sample_OSTEO_d5_MS3ITfinal_neg_5	Sample	OSTEO	d5	MS3ITfinal	neg	5	NA	ms/ms	GM2 d44:2	20.8	GM2 d44:2	GM2	NeuAc_290{290.088}|M-NeuAc_M-291{1201.830}|Precursor{1492.925}	290.088|1201.830|1492.925	3	20.75|20.85|21.08			0		20.8	1492.93	1492.93	-0.7	-H	C75H134N3O26	2.24154e+06	20.8	GM2 d44:2_20.8	d	44	2
QC_GM3_no_MS3ITfinal_neg_1	QC	GM3	no	MS3ITfinal	neg	1	NA	ms/ms	GM2 t33:1	20.32	GM2 14:1-19:0;3	GM2	FA-H4O_FA-20(14:1){206.167}|NeuAc_290{290.088}|LCB-H2O_LCB-18(19:0){312.290}	206.167|290.088|312.290	3	20.19|20.37|20.48			6	20.21|20.21|20.21|20.48|20.48|20.48	20.39	1402.77	1402.77	-1.4	+HCOO	C65H116N3O29	1.09206e+06	20.3	GM2 t33:1_20.3	t	33	1
QC_GM3_no_MS3ITfinal_neg_1	QC	GM3	no	MS3ITfinal	neg	1	NA	ms/ms	GM2 t33:1	20.32	GM2 11:0;1-22:1;2	GM2	FA-H2O_FA-18(11:0){184.145}|NeuAc_290{290.088}|LCB-H6ON_LCB-36(22:1){319.300}	184.145|290.088|319.300	3	20.19|20.37|20.48			6	20.21|20.21|20.21|20.48|20.48|20.48	20.39	1402.77	1402.77	-1.4	+HCOO	C65H116N3O29	1.09206e+06	20.3	GM2 t33:1_20.3	t	33	1
QC_GM3_no_MS3ITfinal_neg_3	QC	GM3	no	MS3ITfinal	neg	3	NA	ms/ms	GM2 t33:1	20.32	GM2 t33:1	GM2	NeuAc_290{290.088}	290.088	3	20.17|20.35|20.44			0		20.37	1402.77	1402.77	-1.4	+HCOO	C65H116N3O29	1.17506e+06	20.3	GM2 t33:1_20.3	t	33	1
QC_GM3_no_MS3ITfinal_pos_2	QC	GM3	no	MS3ITfinal	pos	2	NA	ms	GM2 t33:1	20.32		GM2			NA				NA		20.42	1380.76	1380.77	3.7	+Na	C64H115N3NaO27	674818	20.3	GM2 t33:1_20.3	t	33	1
QC_GM3_no_MS3ITfinal_pos_3	QC	GM3	no	MS3ITfinal	pos	3	NA	ms	GM2 t33:1	20.32		GM2			NA				NA		20.39	1380.76	1380.77	2.9	+Na	C64H115N3NaO27	694131	20.3	GM2 t33:1_20.3	t	33	1
Sample_CHONDRO_d5_MS3ITfinal_neg_2	Sample	CHONDRO	d5	MS3ITfinal	neg	2	NA	ms/ms	GM2 t34:0	11.51	GM2 t34:0	GM2	NeuAc_290{290.088}|Precursor{1372.796}	290.088|1372.796	1	11.63			0		11.66	1372.8	1372.8	0.1	-H	C65H118N3O27	176403	11.5	GM2 t34:0_11.5	t	34	0
Sample_CHONDRO_d5_MS3ITfinal_neg_5	Sample	CHONDRO	d5	MS3ITfinal	neg	5	NA	ms/ms	GM2 t34:0	11.51	GM2 t34:0	GM2	NeuAc_290{290.088}|Precursor{1372.796}	290.088|1372.796	1	11.66			1	11.66	11.66	1372.8	1372.8	0.1	-H	C65H118N3O27	270579	11.5	GM2 t34:0_11.5	t	34	0
Sample_OSTEO_d5_MS3ITfinal_pos_1	Sample	OSTEO	d5	MS3ITfinal	pos	1	NA	ms	GM2 t34:0	11.51		GM2			NA				NA		11.49	1374.81	1374.81	-2.8	+H	C65H120N3O27	8.17455e+06	11.5	GM2 t34:0_11.5	t	34	0
Sample_OSTEO_d5_MS3ITfinal_pos_2	Sample	OSTEO	d5	MS3ITfinal	pos	2	NA	ms	GM2 t34:0	11.51		GM2			NA				NA		11.58	1374.81	1374.81	-3.6	+H	C65H120N3O27	10607397	11.5	GM2 t34:0_11.5	t	34	0
Sample_OSTEO_d5_MS3ITfinal_pos_5	Sample	OSTEO	d5	MS3ITfinal	pos	5	NA	ms	GM2 t34:0	11.51		GM2			NA				NA		11.47	1374.81	1374.81	-3.6	+H	C65H120N3O27	12604116	11.5	GM2 t34:0_11.5	t	34	0
Sample_OSTEO_d5_MS3ITfinal_neg_2	Sample	OSTEO	d5	MS3ITfinal	neg	2	NA	ms	GM2 t34:0	11.51		GM2			NA				NA		11.66	1372.8	1372.8	0.8	-H	C65H118N3O27	250802	11.5	GM2 t34:0_11.5	t	34	0
Sample_OSTEO_d5_MS3ITfinal_neg_3	Sample	OSTEO	d5	MS3ITfinal	neg	3	NA	ms	GM2 t34:0	11.51		GM2			NA				NA		11.68	1372.8	1372.8	0.1	-H	C65H118N3O27	311290	11.5	GM2 t34:0_11.5	t	34	0
Sample_OSTEO_d5_MS3ITfinal_neg_5	Sample	OSTEO	d5	MS3ITfinal	neg	5	NA	ms	GM2 t34:0	11.51		GM2			NA				NA		11.66	1372.8	1372.8	0.1	-H	C65H118N3O27	348482	11.5	GM2 t34:0_11.5	t	34	0
QC_Pool_d5_MS3ITfinal_neg_1	QC	Pool	d5	MS3ITfinal	neg	1	NA	ms/ms	GM2 t34:1	10.9	GM2 t34:1	GM2	NeuAc_290{290.088}	290.088	2	10.80|10.90			0		10.9	1370.78	1370.78	-1.4	-H	C65H116N3O27	1.16162e+06	10.9	GM2 t34:1_10.9	t	34	1
Sample_ADIPO_d5_MS3ITfinal_neg_1	Sample	ADIPO	d5	MS3ITfinal	neg	1	NA	ms/ms	GM2 t34:1	10.9	GM2 t34:1	GM2	NeuAc_290{290.088}|M-NeuAc_M-291{1079.684}|Precursor{1370.779}	290.088|1079.684|1370.779	2	10.84|10.93			0		10.91	1370.78	1370.78	-0.7	-H	C65H116N3O27	191549	10.9	GM2 t34:1_10.9	t	34	1
Sample_ADIPO_d5_MS3ITfinal_neg_2	Sample	ADIPO	d5	MS3ITfinal	neg	2	NA	ms/ms	GM2 t34:1	10.9	GM2 t34:1	GM2	NeuAc_290{290.088}|M-NeuAc_M-291{1079.684}|Precursor{1370.779}	290.088|1079.684|1370.779	2	10.78|10.88			0		10.88	1370.78	1370.78	-0.7	-H	C65H116N3O27	745949	10.9	GM2 t34:1_10.9	t	34	1
Sample_ADIPO_d5_MS3ITfinal_neg_3	Sample	ADIPO	d5	MS3ITfinal	neg	3	NA	ms/ms	GM2 t34:1	10.9	GM2 t34:1	GM2	NeuAc_290{290.088}|M-NeuAc_M-291{1079.684}|Precursor{1370.779}	290.088|1079.684|1370.779	2	10.83|10.92			0		10.9	1370.78	1370.78	0.1	-H	C65H116N3O27	817743	10.9	GM2 t34:1_10.9	t	34	1
Sample_ADIPO_d5_MS3ITfinal_neg_4	Sample	ADIPO	d5	MS3ITfinal	neg	4	NA	ms/ms	GM2 t34:1	10.9	GM2 14:0;3-20:1	GM2	LCB-2H2O_LCB-36(14:0){224.200}|NeuAc_290{290.088}|FA-H4O_FA-20(20:1){290.261}|Precursor{1370.779}	224.200|290.088|290.261|1370.779	2	10.83|10.91			0		10.9	1370.78	1370.78	-2.1	-H	C65H116N3O27	290129	10.9	GM2 t34:1_10.9	t	34	1
Sample_ADIPO_d5_MS3ITfinal_neg_4	Sample	ADIPO	d5	MS3ITfinal	neg	4	NA	ms/ms	GM2 t34:1	10.9	GM2 14:0;1-20:1;2	GM2	FA-H4O_FA-20(14:0){224.177}|NeuAc_290{290.088}|LCB-2H2O_LCB-36(20:1){290.285}|Precursor{1370.779}	224.177|290.088|290.285|1370.779	2	10.83|10.91			0		10.9	1370.78	1370.78	-2.1	-H	C65H116N3O27	290129	10.9	GM2 t34:1_10.9	t	34	1
Sample_ADIPO_d5_MS3ITfinal_neg_5	Sample	ADIPO	d5	MS3ITfinal	neg	5	NA	ms/ms	GM2 t34:1	10.9	GM2 17:0;1-17:1;2	GM2	FA-H4O_FA-20(17:0){266.225}|LCB-H2O_LCB-18(17:1){266.247}|NeuAc_290{290.088}|M-NeuAc_M-291{1079.684}|Precursor{1370.779}	266.225|266.247|290.088|1079.684|1370.779	2	10.84|10.93			0		10.91	1370.78	1370.78	0.1	-H	C65H116N3O27	761858	10.9	GM2 t34:1_10.9	t	34	1
Sample_CHONDRO_d5_MS3ITfinal_neg_1	Sample	CHONDRO	d5	MS3ITfinal	neg	1	NA	ms/ms	GM2 t34:1	10.9	GM2 t34:1	GM2	NeuAc_290{290.088}|Hex-HexNAc-Hex-NeuAc_817{817.273}|M-NeuAc-HexNAc_M-494{876.605}|M-NeuAc_M-291{1079.684}|Precursor{1370.779}	290.088|817.273|876.605|1079.684|1370.779	3	10.77|10.88|10.97			0		10.91	1370.78	1370.78	0.1	-H	C65H116N3O27	1.78456e+06	10.9	GM2 t34:1_10.9	t	34	1
Sample_CHONDRO_d5_MS3ITfinal_neg_2	Sample	CHONDRO	d5	MS3ITfinal	neg	2	NA	ms/ms	GM2 t34:1	10.9	GM2 14:0;1-20:1;2	GM2	Hex_161{161.044}|FA-H2O_FA-18(14:0){226.193}|NeuAc_290{290.088}|LCB-2H2O_LCB-36(20:1){290.285}|M-NeuAc-HexNAc_M-494{876.605}|M-NeuAc_M-291{1079.684}|M-Hex_M-162{1208.727}|Precursor{1370.779}	161.044|226.193|290.088|290.285|876.605|1079.684|1208.727|1370.779	3	10.75|10.83|10.92			0		10.88	1370.78	1370.78	0.1	-H	C65H116N3O27	2769633	10.9	GM2 t34:1_10.9	t	34	1
Sample_CHONDRO_d5_MS3ITfinal_neg_3	Sample	CHONDRO	d5	MS3ITfinal	neg	3	NA	ms/ms	GM2 t34:1	10.9	GM2 14:0;1-20:1;2	GM2	FA-H_FA-1(14:0){243.195}|NeuAc_290{290.088}|LCB-2H2O_LCB-36(20:1){290.285}|M-NeuAc-HexNAc_M-494{876.605}|M-NeuAc_M-291{1079.684}|Precursor{1370.779}	243.195|290.088|290.285|876.605|1079.684|1370.779	3	10.77|10.86|10.97			0		10.9	1370.78	1370.78	0.1	-H	C65H116N3O27	1872715	10.9	GM2 t34:1_10.9	t	34	1
Sample_CHONDRO_d5_MS3ITfinal_neg_4	Sample	CHONDRO	d5	MS3ITfinal	neg	4	NA	ms/ms	GM2 t34:1	10.9	GM2 12:1-22:0;3	GM2	FA-H2O_FA-18(12:1){180.151}|NeuAc_290{290.088}|LCB-H2O_LCB-18(22:0){354.336}|M-NeuAc_M-291{1079.684}|Precursor{1370.779}	180.151|290.088|354.336|1079.684|1370.779	3	10.80|10.89|10.98			0		10.9	1370.78	1370.78	0.1	-H	C65H116N3O27	1365070	10.9	GM2 t34:1_10.9	t	34	1
Sample_CHONDRO_d5_MS3ITfinal_neg_5	Sample	CHONDRO	d5	MS3ITfinal	neg	5	NA	ms/ms	GM2 t34:1	10.9	GM2 t34:1	GM2	HexNAc-O_220{220.081}|NeuAc_290{290.088}|M-NeuAc-HexNAc_M-494{876.605}|M-NeuAc_M-291{1079.684}|Precursor{1370.779}	220.081|290.088|876.605|1079.684|1370.779	3	10.75|10.83|10.92			0		10.88	1370.78	1370.78	-0.7	-H	C65H116N3O27	1.97877e+06	10.9	GM2 t34:1_10.9	t	34	1
Sample_OSTEO_d5_MS3ITfinal_pos_3	Sample	OSTEO	d5	MS3ITfinal	pos	3	NA	ms/ms	GM2 t34:1	10.9	GM2 16:0;1-18:1;2	GM2	HexNAc_204{204.086}|LCB-2H2O_LCB-36(18:1){264.269}|NeuAc-H2O_274{274.093}|NeuAc_292{292.103}|Hex-HexNAc_366{366.139}|M-Hex-HexNAc-Hex-NeuAc-O_M-836{536.504}|M-NeuAc-Hex-HexNAc-O_M-674{698.557}|M-NeuAc-HexNAc-O_M-512{860.609}|M-NeuAc-O_M-309{1063.689}	204.086|264.269|274.093|292.103|366.139|536.504|698.557|860.609|1063.689	3	10.78|10.88|10.98	HexNAc_204_MS3{204.086}|HexNAc-O_222_MS3{222.098}|LCB-C1H2O_LCB-30_MS3(18:1){252.269}|LCB-CH4O2_LCB-48_MS3(18:1){252.269}|LCB-2H2O_LCB-36_MS3(18:1){264.269}|FA_FA_MS3(16:0){272.235}|LCB-H2O_LCB-18_MS3(18:1){282.279}|Hex-Hex-O_343_MS3{343.124}|M-Hex-HexNAc-Hex-NeuAc-O_M-836_MS3{536.504}|HexNAc-Hex-Hex-O_546_MS3{546.202}	204.086|222.098|252.269|252.269|264.269|272.235|282.279|343.124|536.504|546.202	9	10.80|10.80|10.80|10.80|10.99|10.99|10.99|10.99|10.99	10.9	1372.79	1372.79	0.1	+H	C65H118N3O27	16640962	10.9	GM2 t34:1_10.9	t	34	1
Sample_OSTEO_d5_MS3ITfinal_neg_1	Sample	OSTEO	d5	MS3ITfinal	neg	1	NA	ms/ms	GM2 t34:1	10.9	GM2 14:0;1-20:1;2	GM2	FA-H_FA-1(14:0){243.195}|NeuAc_290{290.088}|LCB-2H2O_LCB-36(20:1){290.285}|M-NeuAc-HexNAc_M-494{876.605}|M-NeuAc_M-291{1079.684}|Precursor{1370.779}	243.195|290.088|290.285|876.605|1079.684|1370.779	4	10.68|10.77|10.88|10.97			0		10.9	1370.78	1370.78	0.1	-H	C65H116N3O27	3425045	10.9	GM2 t34:1_10.9	t	34	1
Sample_OSTEO_d5_MS3ITfinal_neg_2	Sample	OSTEO	d5	MS3ITfinal	neg	2	NA	ms/ms	GM2 t34:1	10.9	GM2 11:1-23:0;3	GM2	FA-H2O_FA-18(11:1){166.135}|NeuAc_290{290.088}|LCB-CH4O2_LCB-48(23:0){338.341}|LCB-2H2O_LCB-36(23:0){350.341}|M-NeuAc-HexNAc_M-494{876.605}|M-NeuAc_M-291{1079.684}|Precursor{1370.779}	166.135|290.088|338.341|350.341|876.605|1079.684|1370.779	4	10.67|10.75|10.85|10.94	NeuAc-H2O_272_MS3{272.076}|NeuAc_290_MS3{290.088}|NeuAc-O_308_MS3{308.098}	272.076|290.088|308.098	3	10.94|10.96|10.96	10.89	1370.78	1370.78	-0.7	-H	C65H116N3O27	4965019	10.9	GM2 t34:1_10.9	t	34	1
Sample_OSTEO_d5_MS3ITfinal_neg_3	Sample	OSTEO	d5	MS3ITfinal	neg	3	NA	ms/ms	GM2 t34:1	10.9	GM2 t34:1	GM2	NeuAc_290{290.088}|M-NeuAc-HexNAc_M-494{876.605}|M-NeuAc_M-291{1079.684}|Precursor{1370.779}	290.088|876.605|1079.684|1370.779	5	10.66|10.76|10.84|10.94|11.05			0		10.9	1370.78	1370.78	0.1	-H	C65H116N3O27	5.01749e+06	10.9	GM2 t34:1_10.9	t	34	1
Sample_OSTEO_d5_MS3ITfinal_neg_4	Sample	OSTEO	d5	MS3ITfinal	neg	4	NA	ms/ms	GM2 t34:1	10.9	GM2 t34:1	GM2	NeuAc_290{290.088}|M-NeuAc-HexNAc_M-494{876.605}|M-NeuAc_M-291{1079.684}|Precursor{1370.779}	290.088|876.605|1079.684|1370.779	4	10.71|10.80|10.89|10.99			0		10.91	1370.78	1370.78	0.1	-H	C65H116N3O27	3.36733e+06	10.9	GM2 t34:1_10.9	t	34	1
Sample_OSTEO_d5_MS3ITfinal_neg_5	Sample	OSTEO	d5	MS3ITfinal	neg	5	NA	ms/ms	GM2 t34:1	10.9	GM2 14:1-20:0;3	GM2	FA-H4O_FA-20(14:1){206.167}|NeuAc_290{290.088}|LCB-CH4O2_LCB-48(20:0){296.295}|Hex-HexNAc-O_382{382.134}|M-NeuAc-HexNAc_M-494{876.605}|M-NeuAc_M-291{1079.684}|Precursor{1370.779}	206.167|290.088|296.295|382.134|876.605|1079.684|1370.779	4	10.66|10.76|10.84|10.94			0		10.89	1370.78	1370.78	-0.7	-H	C65H116N3O27	6738465	10.9	GM2 t34:1_10.9	t	34	1
QC_GM3_no_MS3ITfinal_pos_1	QC	GM3	no	MS3ITfinal	pos	1	NA	ms	GM2 t34:1	20.41		GM2			NA				NA		20.44	1394.78	1394.77	-2.1	+Na	C65H117N3NaO27	3.3481e+06	20.4	GM2 t34:1_20.4	t	34	1
QC_GM3_no_MS3ITfinal_pos_2	QC	GM3	no	MS3ITfinal	pos	2	NA	ms	GM2 t34:1	20.41		GM2			NA				NA		20.42	1394.78	1394.77	-2.1	+Na	C65H117N3NaO27	3.5372e+06	20.4	GM2 t34:1_20.4	t	34	1
QC_GM3_no_MS3ITfinal_pos_3	QC	GM3	no	MS3ITfinal	pos	3	NA	ms	GM2 t34:1	20.41		GM2			NA				NA		20.39	1394.78	1394.77	-2.8	+Na	C65H117N3NaO27	3.3334e+06	20.4	GM2 t34:1_20.4	t	34	1
QC_GM3_no_MS3ITfinal_neg_1	QC	GM3	no	MS3ITfinal	neg	1	NA	ms/ms	GM2 t34:1	20.41	GM2 t34:1	GM2	Hex_161{161.044}|NeuAc_290{290.088}	161.044|290.088	5	20.10|20.21|20.30|20.39|20.48			0		20.41	1370.78	1370.78	-2.8	-H	C65H116N3O27	2.98655e+06	20.4	GM2 t34:1_20.4	t	34	1
QC_GM3_no_MS3ITfinal_neg_2	QC	GM3	no	MS3ITfinal	neg	2	NA	ms/ms	GM2 t34:1	20.41	GM2 11:1-23:0;3	GM2	FA-H3O_FA-19(11:1){165.127}|NeuAc_290{290.088}	165.127|290.088	5	20.10|20.21|20.30|20.39|20.50	LCB-CH4O2_LCB-48_MS3(23:0){338.341}	338.341	3	20.21|20.21|20.21	20.39	1370.78	1370.78	-2.8	-H	C65H116N3O27	2821720	20.4	GM2 t34:1_20.4	t	34	1
QC_GM3_no_MS3ITfinal_neg_3	QC	GM3	no	MS3ITfinal	neg	3	NA	ms/ms	GM2 t34:1	20.41	GM2 12:1-22:0;3	GM2	FA_FA(12:1){198.162}|NeuAc_290{290.088}|LCB-CH4O2_LCB-48(22:0){324.326}|LCB-H2O_LCB-18(22:0){354.336}	198.162|290.088|324.326|354.336	6	20.07|20.14|20.25|20.33|20.42|20.51			0		20.37	1370.78	1370.78	-2.8	-H	C65H116N3O27	2.9722e+06	20.4	GM2 t34:1_20.4	t	34	1
Sample_CHONDRO_d5_MS3ITfinal_neg_1	Sample	CHONDRO	d5	MS3ITfinal	neg	1	NA	ms	GM2 t34:2	9.26		GM2			NA				NA		9.27	1368.76	1368.77	1.5	-H	C65H114N3O27	103814	9.3	GM2 t34:2_9.3	t	34	2
Sample_OSTEO_d5_MS3ITfinal_neg_1	Sample	OSTEO	d5	MS3ITfinal	neg	1	NA	ms/ms	GM2 t34:2	9.26	GM2 t34:2	GM2	NeuAc_290{290.088}|Precursor{1368.765}	290.088|1368.765	1	9.23			0		9.27	1368.76	1368.77	1.5	-H	C65H114N3O27	452774	9.3	GM2 t34:2_9.3	t	34	2
Sample_OSTEO_d5_MS3ITfinal_neg_3	Sample	OSTEO	d5	MS3ITfinal	neg	3	NA	ms/ms	GM2 t34:2	9.26	GM2 t34:2	GM2	NeuAc_290{290.088}|M-NeuAc_M-291{1077.669}|Precursor{1368.765}	290.088|1077.669|1368.765	1	9.23			0		9.28	1368.76	1368.76	0.1	-H	C65H114N3O27	385029	9.3	GM2 t34:2_9.3	t	34	2
Sample_OSTEO_d5_MS3ITfinal_neg_4	Sample	OSTEO	d5	MS3ITfinal	neg	4	NA	ms/ms	GM2 t34:2	9.26	GM2 t34:2	GM2	NeuAc_290{290.088}	290.088	1	9.24			0		9.27	1368.76	1368.76	0.1	-H	C65H114N3O27	262032	9.3	GM2 t34:2_9.3	t	34	2
Sample_OSTEO_d5_MS3ITfinal_neg_5	Sample	OSTEO	d5	MS3ITfinal	neg	5	NA	ms/ms	GM2 t34:2	9.26	GM2 t34:2	GM2	NeuAc_290{290.088}|M-NeuAc_M-291{1077.669}|Precursor{1368.765}	290.088|1077.669|1368.765	1	9.22			0		9.26	1368.76	1368.76	0.1	-H	C65H114N3O27	611573	9.3	GM2 t34:2_9.3	t	34	2
QC_Pool_d5_MS3ITfinal_neg_1	QC	Pool	d5	MS3ITfinal	neg	1	NA	ms	GM2 t35:1	11.61		GM2			NA				NA		11.64	1384.8	1384.8	0.8	-H	C66H118N3O27	39641.1	11.6	GM2 t35:1_11.6	t	35	1
Sample_ADIPO_d5_MS3ITfinal_neg_2	Sample	ADIPO	d5	MS3ITfinal	neg	2	NA	ms/ms	GM2 t35:1	11.61	GM2 15:0;3-20:1	GM2	HexNAc-O_220{220.081}|LCB-H2O_LCB-18(15:0){256.228}|NeuAc_290{290.088}|FA-H4O_FA-20(20:1){290.261}	220.081|256.228|290.088|290.261	1	11.6			0		11.6	1384.8	1384.8	0.8	-H	C66H118N3O27	203452	11.6	GM2 t35:1_11.6	t	35	1
Sample_ADIPO_d5_MS3ITfinal_neg_2	Sample	ADIPO	d5	MS3ITfinal	neg	2	NA	ms/ms	GM2 t35:1	11.61	GM2 17:1;3-18:0	GM2	HexNAc-O_220{220.081}|LCB-2H2O_LCB-36(17:1){264.233}|FA-H4O_FA-20(18:0){264.245}|NeuAc_290{290.088}	220.081|264.233|264.245|290.088	1	11.6			0		11.6	1384.8	1384.8	0.8	-H	C66H118N3O27	203452	11.6	GM2 t35:1_11.6	t	35	1
Sample_ADIPO_d5_MS3ITfinal_neg_2	Sample	ADIPO	d5	MS3ITfinal	neg	2	NA	ms/ms	GM2 t35:1	11.61	GM2 17:1;1-18:0;2	GM2	HexNAc-O_220{220.081}|FA-H4O_FA-20(17:1){264.209}|LCB-2H2O_LCB-36(18:0){264.269}|NeuAc_290{290.088}	220.081|264.209|264.269|290.088	1	11.6			0		11.6	1384.8	1384.8	0.8	-H	C66H118N3O27	203452	11.6	GM2 t35:1_11.6	t	35	1
Sample_ADIPO_d5_MS3ITfinal_neg_3	Sample	ADIPO	d5	MS3ITfinal	neg	3	NA	ms/ms	GM2 t35:1	11.61	GM2 t35:1	GM2	NeuAc_290{290.088}	290.088	1	11.63			0		11.64	1384.8	1384.8	1.5	-H	C66H118N3O27	263404	11.6	GM2 t35:1_11.6	t	35	1
Sample_ADIPO_d5_MS3ITfinal_neg_4	Sample	ADIPO	d5	MS3ITfinal	neg	4	NA	ms	GM2 t35:1	11.61		GM2			NA				NA		11.6	1384.8	1384.8	2.2	-H	C66H118N3O27	182632	11.6	GM2 t35:1_11.6	t	35	1
Sample_ADIPO_d5_MS3ITfinal_neg_5	Sample	ADIPO	d5	MS3ITfinal	neg	5	NA	ms	GM2 t35:1	11.61		GM2			NA				NA		11.66	1384.8	1384.8	0.8	-H	C66H118N3O27	174347	11.6	GM2 t35:1_11.6	t	35	1
Sample_MSC_d5_MS3ITfinal_neg_2	Sample	MSC	d5	MS3ITfinal	neg	2	NA	ms	GM2 t35:1	11.61		GM2			NA				NA		11.63	1384.8	1384.8	0.8	-H	C66H118N3O27	38475.6	11.6	GM2 t35:1_11.6	t	35	1
Sample_MSC_d5_MS3ITfinal_neg_3	Sample	MSC	d5	MS3ITfinal	neg	3	NA	ms	GM2 t35:1	11.61		GM2			NA				NA		11.64	1384.8	1384.8	1.5	-H	C66H118N3O27	58303.8	11.6	GM2 t35:1_11.6	t	35	1
Sample_OSTEO_d5_MS3ITfinal_neg_1	Sample	OSTEO	d5	MS3ITfinal	neg	1	NA	ms	GM2 t35:1	11.61		GM2			NA				NA		11.64	1384.8	1384.8	0.8	-H	C66H118N3O27	319595	11.6	GM2 t35:1_11.6	t	35	1
Sample_OSTEO_d5_MS3ITfinal_neg_2	Sample	OSTEO	d5	MS3ITfinal	neg	2	NA	ms	GM2 t35:1	11.61		GM2			NA				NA		11.6	1384.8	1384.8	1.5	-H	C66H118N3O27	374085	11.6	GM2 t35:1_11.6	t	35	1
Sample_OSTEO_d5_MS3ITfinal_neg_3	Sample	OSTEO	d5	MS3ITfinal	neg	3	NA	ms/ms	GM2 t35:1	11.61	GM2 t35:1	GM2	NeuAc_290{290.088}	290.088	1	11.6			0		11.63	1384.8	1384.8	0.8	-H	C66H118N3O27	438445	11.6	GM2 t35:1_11.6	t	35	1
Sample_OSTEO_d5_MS3ITfinal_neg_4	Sample	OSTEO	d5	MS3ITfinal	neg	4	NA	ms	GM2 t35:1	11.61		GM2			NA				NA		11.64	1384.8	1384.8	0.1	-H	C66H118N3O27	343714	11.6	GM2 t35:1_11.6	t	35	1
Sample_OSTEO_d5_MS3ITfinal_neg_5	Sample	OSTEO	d5	MS3ITfinal	neg	5	NA	ms/ms	GM2 t35:1	11.61	GM2 17:1;3-18:0	GM2	LCB-2H2O_LCB-36(17:1){264.233}|FA-H4O_FA-20(18:0){264.245}|NeuAc_290{290.088}	264.233|264.245|290.088	2	11.52|11.63			3	11.63|11.64|11.64	11.6	1384.8	1384.8	0.8	-H	C66H118N3O27	794699	11.6	GM2 t35:1_11.6	t	35	1
Sample_OSTEO_d5_MS3ITfinal_neg_5	Sample	OSTEO	d5	MS3ITfinal	neg	5	NA	ms/ms	GM2 t35:1	11.61	GM2 17:1;1-18:0;2	GM2	FA-H4O_FA-20(17:1){264.209}|LCB-2H2O_LCB-36(18:0){264.269}|NeuAc_290{290.088}	264.209|264.269|290.088	2	11.52|11.63			3	11.63|11.64|11.64	11.6	1384.8	1384.8	0.8	-H	C66H118N3O27	794699	11.6	GM2 t35:1_11.6	t	35	1
Sample_OSTEO_d5_MS3ITfinal_neg_5	Sample	OSTEO	d5	MS3ITfinal	neg	5	NA	ms/ms	GM2 t35:1	11.61	GM2 15:0;3-20:1	GM2	NeuAc_290{290.088}|FA-H4O_FA-20(20:1){290.261}	290.088|290.261	2	11.52|11.63	LCB-H2O_LCB-18_MS3(15:0){256.228}	256.228	3	11.63|11.64|11.64	11.6	1384.8	1384.8	0.8	-H	C66H118N3O27	794699	11.6	GM2 t35:1_11.6	t	35	1
Sample_OSTEO_d5_MS3ITfinal_neg_5	Sample	OSTEO	d5	MS3ITfinal	neg	5	NA	ms/ms	GM2 t35:1	11.61	GM2 15:0;1-20:1;2	GM2	NeuAc_290{290.088}|LCB-2H2O_LCB-36(20:1){290.285}	290.088|290.285	2	11.52|11.63	FA-H_FA-1_MS3(15:0){257.211}	257.211	3	11.63|11.64|11.64	11.6	1384.8	1384.8	0.8	-H	C66H118N3O27	794699	11.6	GM2 t35:1_11.6	t	35	1
Sample_OSTEO_d5_MS3ITfinal_neg_5	Sample	OSTEO	d5	MS3ITfinal	neg	5	NA	ms/ms	GM2 t35:1	11.61	GM2 17:0;3-18:1	GM2	FA-H2O_FA-18(18:1){264.245}|NeuAc_290{290.088}	264.245|290.088	2	11.52|11.63	LCB-CH4O2_LCB-48_MS3(17:0){254.247}|FA-H3O_FA-19_MS3(18:1){263.237}|FA-H_FA-1_MS3(18:1){281.247}	254.247|263.237|281.247	3	11.63|11.64|11.64	11.6	1384.8	1384.8	0.8	-H	C66H118N3O27	794699	11.6	GM2 t35:1_11.6	t	35	1
Sample_OSTEO_d5_MS3ITfinal_neg_5	Sample	OSTEO	d5	MS3ITfinal	neg	5	NA	ms/ms	GM2 t35:1	11.61	GM2 16:0;1-19:1;2	GM2	LCB-CH4O2_LCB-48(19:1){264.269}|NeuAc_290{290.088}	264.269|290.088	2	11.52|11.63	FA-H2O_FA-18_MS3(16:0){254.224}	254.224	3	11.63|11.64|11.64	11.6	1384.8	1384.8	0.8	-H	C66H118N3O27	794699	11.6	GM2 t35:1_11.6	t	35	1
QC_TGE_no_MS3ITfinal_neg_1	QC	TGE	no	MS3ITfinal	neg	1	NA	ms/ms	GM2 t40:2	15.86	GM2 t40:2	GM2	NeuAc_290{290.088}|M-NeuAc_M-291{1207.768}	290.088|1207.768	1	15.78			0		15.81	1498.86	1498.86	-0.7	+HCOO	C72H128N3O29	226673	15.9	GM2 t40:2_15.9	t	40	2
Sample_OSTEO_d5_MS3ITfinal_neg_2	Sample	OSTEO	d5	MS3ITfinal	neg	2	NA	ms	GM2 t40:2	15.86		GM2			NA				NA		15.89	1498.86	1498.86	-2	+HCOO	C72H128N3O29	214759	15.9	GM2 t40:2_15.9	t	40	2
Sample_OSTEO_d5_MS3ITfinal_neg_5	Sample	OSTEO	d5	MS3ITfinal	neg	5	NA	ms/ms	GM2 t40:2	15.86	GM2 t40:2	GM2	NeuAc_290{290.088}|M-NeuAc_M-291{1207.768}	290.088|1207.768	1	15.84			0		15.9	1498.86	1498.86	-2.6	+HCOO	C72H128N3O29	281912	15.9	GM2 t40:2_15.9	t	40	2
QC_Pool_d5_MS3ITfinal_neg_1	QC	Pool	d5	MS3ITfinal	neg	1	NA	ms	GM2 t42:1	17.94		GM2			NA				NA		17.91	1482.91	1482.91	0.1	-H	C73H132N3O27	93532.6	17.9	GM2 t42:1_17.9	t	42	1
Sample_ADIPO_d5_MS3ITfinal_neg_1	Sample	ADIPO	d5	MS3ITfinal	neg	1	NA	ms	GM2 t42:1	17.94		GM2			NA				NA		17.87	1482.91	1482.9	-1.3	-H	C73H132N3O27	36841	17.9	GM2 t42:1_17.9	t	42	1
Sample_ADIPO_d5_MS3ITfinal_neg_2	Sample	ADIPO	d5	MS3ITfinal	neg	2	NA	ms	GM2 t42:1	17.94		GM2			NA				NA		17.82	1482.91	1482.9	-0.7	-H	C73H132N3O27	78383.4	17.9	GM2 t42:1_17.9	t	42	1
Sample_ADIPO_d5_MS3ITfinal_neg_4	Sample	ADIPO	d5	MS3ITfinal	neg	4	NA	ms	GM2 t42:1	17.94		GM2			NA				NA		17.85	1482.91	1482.9	-0.7	-H	C73H132N3O27	75294.2	17.9	GM2 t42:1_17.9	t	42	1
Sample_ADIPO_d5_MS3ITfinal_neg_5	Sample	ADIPO	d5	MS3ITfinal	neg	5	NA	ms	GM2 t42:1	17.94		GM2			NA				NA		17.89	1482.91	1482.9	-0.7	-H	C73H132N3O27	71589.4	17.9	GM2 t42:1_17.9	t	42	1
Sample_CHONDRO_d5_MS3ITfinal_neg_1	Sample	CHONDRO	d5	MS3ITfinal	neg	1	NA	ms	GM2 t42:1	17.94		GM2			NA				NA		17.96	1482.91	1482.9	-0.7	-H	C73H132N3O27	100183	17.9	GM2 t42:1_17.9	t	42	1
Sample_CHONDRO_d5_MS3ITfinal_neg_4	Sample	CHONDRO	d5	MS3ITfinal	neg	4	NA	ms	GM2 t42:1	17.94		GM2			NA				NA		17.94	1482.91	1482.9	-1.3	-H	C73H132N3O27	191677	17.9	GM2 t42:1_17.9	t	42	1
Sample_CHONDRO_d5_MS3ITfinal_neg_5	Sample	CHONDRO	d5	MS3ITfinal	neg	5	NA	ms	GM2 t42:1	17.94		GM2			NA				NA		17.89	1482.91	1482.9	-1.3	-H	C73H132N3O27	126046	17.9	GM2 t42:1_17.9	t	42	1
Sample_OSTEO_d5_MS3ITfinal_neg_1	Sample	OSTEO	d5	MS3ITfinal	neg	1	NA	ms/ms	GM2 t42:1	17.94	GM2 t42:1	GM2	NeuAc_290{290.088}|Precursor{1482.904}	290.088|1482.904	1	17.91			0		17.98	1482.91	1482.9	-1.3	-H	C73H132N3O27	221841	17.9	GM2 t42:1_17.9	t	42	1
Sample_OSTEO_d5_MS3ITfinal_neg_5	Sample	OSTEO	d5	MS3ITfinal	neg	5	NA	ms/ms	GM2 t42:1	17.94	GM2 t42:1	GM2	NeuAc_290{290.088}|Precursor{1482.904}	290.088|1482.904	2	17.92|18.03			0		18.01	1482.91	1482.9	-0.7	-H	C73H132N3O27	510198	17.9	GM2 t42:1_17.9	t	42	1
QC_Pool_d5_MS3ITfinal_neg_1	QC	Pool	d5	MS3ITfinal	neg	1	NA	ms	GM2 t42:1	20.85		GM2			NA				NA		20.83	1482.91	1482.91	0.1	-H	C73H132N3O27	198694	20.9	GM2 t42:1_20.9	t	42	1
Sample_ADIPO_d5_MS3ITfinal_neg_1	Sample	ADIPO	d5	MS3ITfinal	neg	1	NA	ms	GM2 t42:1	20.85		GM2			NA				NA		20.85	1482.91	1482.9	-0.7	-H	C73H132N3O27	148473	20.9	GM2 t42:1_20.9	t	42	1
Sample_ADIPO_d5_MS3ITfinal_neg_3	Sample	ADIPO	d5	MS3ITfinal	neg	3	NA	ms	GM2 t42:1	20.85		GM2			NA				NA		20.85	1482.91	1482.91	0.1	-H	C73H132N3O27	220354	20.9	GM2 t42:1_20.9	t	42	1
Sample_ADIPO_d5_MS3ITfinal_neg_5	Sample	ADIPO	d5	MS3ITfinal	neg	5	NA	ms	GM2 t42:1	20.85		GM2			NA				NA		20.85	1482.91	1482.9	-0.7	-H	C73H132N3O27	199967	20.9	GM2 t42:1_20.9	t	42	1
Sample_OSTEO_d5_MS3ITfinal_neg_4	Sample	OSTEO	d5	MS3ITfinal	neg	4	NA	ms/ms	GM2 t42:1	20.85	GM2 t42:1	GM2	NeuAc_290{290.088}|Precursor{1482.904}	290.088|1482.904	1	20.85			0		20.85	1482.91	1482.91	0.1	-H	C73H132N3O27	353412	20.9	GM2 t42:1_20.9	t	42	1
QC_Pool_d5_MS3ITfinal_neg_1	QC	Pool	d5	MS3ITfinal	neg	1	NA	ms/ms	GM2 t42:2	18.71	GM2 14:1;2-28:1;1	GM2	LCB-CH4O2_LCB-48(14:1){194.191}|NeuAc_290{290.088}|FA-H3O_FA-19(28:1){419.389}|M-NeuAc_M-291{1235.799}	194.191|290.088|419.389|1235.799	3	18.66|18.75|18.85			0		18.67	1526.9	1526.89	-1.3	+HCOO	C74H132N3O29	860870	18.7	GM2 t42:2_18.7	t	42	2
Sample_ADIPO_d5_MS3ITfinal_neg_1	Sample	ADIPO	d5	MS3ITfinal	neg	1	NA	ms	GM2 t42:2	18.71		GM2			NA				NA		18.64	1526.9	1526.9	0.1	+HCOO	C74H132N3O29	40397.4	18.7	GM2 t42:2_18.7	t	42	2
Sample_ADIPO_d5_MS3ITfinal_neg_2	Sample	ADIPO	d5	MS3ITfinal	neg	2	NA	ms	GM2 t42:2	18.71		GM2			NA				NA		18.62	1526.9	1526.9	1.4	+HCOO	C74H132N3O29	32410.9	18.7	GM2 t42:2_18.7	t	42	2
Sample_ADIPO_d5_MS3ITfinal_neg_2	Sample	ADIPO	d5	MS3ITfinal	neg	2	NA	ms	GM2 t42:2	18.71		GM2			NA				NA		18.87	1480.89	1480.89	-2	-H	C73H130N3O27	197154	18.7	GM2 t42:2_18.7	t	42	2
Sample_ADIPO_d5_MS3ITfinal_neg_3	Sample	ADIPO	d5	MS3ITfinal	neg	3	NA	ms	GM2 t42:2	18.71		GM2			NA				NA		18.94	1480.89	1480.89	-2	-H	C73H130N3O27	156906	18.7	GM2 t42:2_18.7	t	42	2
Sample_ADIPO_d5_MS3ITfinal_neg_4	Sample	ADIPO	d5	MS3ITfinal	neg	4	NA	ms	GM2 t42:2	18.71		GM2			NA				NA		18.91	1480.89	1480.89	0.7	-H	C73H130N3O27	138231	18.7	GM2 t42:2_18.7	t	42	2
Sample_MSC_d5_MS3ITfinal_neg_2	Sample	MSC	d5	MS3ITfinal	neg	2	NA	ms	GM2 t42:2	18.71		GM2			NA				NA		18.62	1526.9	1526.9	0.1	+HCOO	C74H132N3O29	43069.3	18.7	GM2 t42:2_18.7	t	42	2
Sample_MSC_d5_MS3ITfinal_neg_3	Sample	MSC	d5	MS3ITfinal	neg	3	NA	ms	GM2 t42:2	18.71		GM2			NA				NA		18.67	1526.9	1526.89	-0.6	+HCOO	C74H132N3O29	149610	18.7	GM2 t42:2_18.7	t	42	2
Sample_MSC_d5_MS3ITfinal_neg_4	Sample	MSC	d5	MS3ITfinal	neg	4	NA	ms	GM2 t42:2	18.71		GM2			NA				NA		18.67	1526.9	1526.9	0.1	+HCOO	C74H132N3O29	215096	18.7	GM2 t42:2_18.7	t	42	2
Sample_MSC_d5_MS3ITfinal_neg_5	Sample	MSC	d5	MS3ITfinal	neg	5	NA	ms	GM2 t42:2	18.71		GM2			NA				NA		18.62	1526.9	1526.9	0.1	+HCOO	C74H132N3O29	83938.5	18.7	GM2 t42:2_18.7	t	42	2
Sample_OSTEO_d5_MS3ITfinal_neg_1	Sample	OSTEO	d5	MS3ITfinal	neg	1	NA	ms/ms	GM2 t42:2	18.71	GM2 21:0-21:2;3	GM2	NeuAc_290{290.088}|LCB-H6ON_LCB-50(21:2){305.247}|LCB-CH4O2_LCB-48(21:2){306.279}|FA-H4O_FA-20(21:0){306.291}|M-NeuAc_M-291{1235.799}	290.088|305.247|306.279|306.291|1235.799	3	18.53|18.64|18.73			0		18.73	1526.9	1526.9	0.1	+HCOO	C74H132N3O29	4094254	18.7	GM2 t42:2_18.7	t	42	2
Sample_OSTEO_d5_MS3ITfinal_neg_2	Sample	OSTEO	d5	MS3ITfinal	neg	2	NA	ms/ms	GM2 t42:2	18.71	GM2 21:0-21:2;3	GM2	NeuAc_290{290.088}|LCB-H6ON_LCB-50(21:2){305.247}|LCB-CH4O2_LCB-48(21:2){306.279}|FA-H4O_FA-20(21:0){306.291}|M-NeuAc_M-291{1235.799}	290.088|305.247|306.279|306.291|1235.799	2	18.53|18.64			0		18.71	1526.9	1526.89	-0.6	+HCOO	C74H132N3O29	5.60684e+06	18.7	GM2 t42:2_18.7	t	42	2
Sample_OSTEO_d5_MS3ITfinal_neg_3	Sample	OSTEO	d5	MS3ITfinal	neg	3	NA	ms/ms	GM2 t42:2	18.71	GM2 21:0-21:2;3	GM2	NeuAc_290{290.088}|LCB-H6ON_LCB-50(21:2){305.247}|LCB-CH4O2_LCB-48(21:2){306.279}|FA-H4O_FA-20(21:0){306.291}|M-NeuAc_M-291{1235.799}	290.088|305.247|306.279|306.291|1235.799	3	18.53|18.64|18.73			0		18.73	1526.9	1526.89	-0.6	+HCOO	C74H132N3O29	3828603	18.7	GM2 t42:2_18.7	t	42	2
Sample_OSTEO_d5_MS3ITfinal_neg_4	Sample	OSTEO	d5	MS3ITfinal	neg	4	NA	ms/ms	GM2 t42:2	18.71	GM2 21:0;3-21:2	GM2	NeuAc_290{290.088}|FA-H3O_FA-19(21:2){303.269}|FA-H2O_FA-18(21:2){304.276}|M-NeuAc_M-291{1235.799}	290.088|303.269|304.276|1235.799	5	18.51|18.62|18.75|18.83|18.98	LCB-H6ON_LCB-50_MS3(21:0){309.278}	309.278	3	18.62|18.62|18.62	18.73	1526.9	1526.89	-1.9	+HCOO	C74H132N3O29	5492317	18.7	GM2 t42:2_18.7	t	42	2
Sample_OSTEO_d5_MS3ITfinal_neg_5	Sample	OSTEO	d5	MS3ITfinal	neg	5	NA	ms/ms	GM2 t42:2	18.71	GM2 21:0-21:2;3	GM2	NeuAc_290{290.088}|LCB-H6ON_LCB-50(21:2){305.247}|LCB-CH4O2_LCB-48(21:2){306.279}|FA-H4O_FA-20(21:0){306.291}|M-NeuAc_M-291{1235.799}	290.088|305.247|306.279|306.291|1235.799	6	18.46|18.57|18.67|18.76|18.85|18.96			0		18.73	1526.9	1526.89	-0.6	+HCOO	C74H132N3O29	8331507	18.7	GM2 t42:2_18.7	t	42	2
Sample_OSTEO_d5_MS3ITfinal_neg_5	Sample	OSTEO	d5	MS3ITfinal	neg	5	NA	ms/ms	GM2 t42:2	18.71	GM2 19:0;3-23:2	GM2	LCB-H6ON_LCB-50(19:0){281.247}|LCB-CH4O2_LCB-48(19:0){282.279}|NeuAc_290{290.088}|FA-H3O_FA-19(23:2){331.300}|M-NeuAc_M-291{1235.799}	281.247|282.279|290.088|331.300|1235.799	6	18.46|18.57|18.67|18.76|18.85|18.96			0		18.73	1526.9	1526.89	-0.6	+HCOO	C74H132N3O29	8331507	18.7	GM2 t42:2_18.7	t	42	2
QC_Pool_d5_MS3ITfinal_neg_1	QC	Pool	d5	MS3ITfinal	neg	1	NA	ms/ms	GM2 t43:2	19.96	GM2 t43:2	GM2	Hex-O_179{179.056}|NeuAc_290{290.088}|M-NeuAc_M-291{1249.815}	179.056|290.088|1249.815	1	19.91			0		19.92	1540.91	1540.91	-0.6	+HCOO	C75H134N3O29	404983	20	GM2 t43:2_20	t	43	2
Sample_OSTEO_d5_MS3ITfinal_neg_1	Sample	OSTEO	d5	MS3ITfinal	neg	1	NA	ms/ms	GM2 t43:2	19.96	GM2 t43:2	GM2	NeuAc_290{290.088}|M-NeuAc_M-291{1249.815}	290.088|1249.815	2	19.92|20.01			3	19.92|19.92|19.92	19.98	1540.91	1540.91	-0.6	+HCOO	C75H134N3O29	1.28793e+06	20	GM2 t43:2_20	t	43	2
Sample_OSTEO_d5_MS3ITfinal_neg_2	Sample	OSTEO	d5	MS3ITfinal	neg	2	NA	ms/ms	GM2 t43:2	19.96	GM2 t43:2	GM2	NeuAc_290{290.088}|M-NeuAc_M-291{1249.815}	290.088|1249.815	2	19.87|20.01			3	19.87|19.87|19.87	19.96	1540.91	1540.91	-0.6	+HCOO	C75H134N3O29	2.33416e+06	20	GM2 t43:2_20	t	43	2
Sample_OSTEO_d5_MS3ITfinal_neg_3	Sample	OSTEO	d5	MS3ITfinal	neg	3	NA	ms/ms	GM2 t43:2	19.96	GM2 t43:2	GM2	NeuAc_290{290.088}|M-NeuAc_M-291{1249.815}	290.088|1249.815	2	19.92|20.01			0		19.98	1540.91	1540.91	-1.3	+HCOO	C75H134N3O29	1.91159e+06	20	GM2 t43:2_20	t	43	2
[truncated: 2,326 more rows]

## Sheet: caption
Supplementary Table 2: Annotated gangliosides in all data. List of all 254 identified gangliosides (all adducts) in native and differentiated MSCs (n=5), as well as external standards, blanks and QC files. Information of detected fragments in MS2 and MS3 spectra can be found for every file.
